# Supplementary material for: Transcriptome Profiling Reveals Matrisome Alteration as a Key Feature of Ovarian Cancer Progression
Source: Cancers (Basel). 2019 Oct 9;11(10):1513. doi: 10.3390/cancers11101513 (PMC6826756; doi:10.3390/cancers11101513)
Supplement: Supplementary file 1 [file cancers-11-01513-s001.zip]

Archive with 13 entries (13 files):
- Supplementary Figures S1.docx
- Supplementary Figures S2.docx
- Supplementary Figures S3.docx
- Supplementary Figures S4-5.docx
- Supplementary Table S1.docx
- Supplementary Table S2 P_vs_FT_all_2987genes.xlsx
- Supplementary Table S3 Met_vs_Pri_all_845genes.xlsx
- Supplementary Table S4 P_vs_FT_common_304genes.xlsx
- Supplementary Table S5 Met_vs_Pri_common_304genes.xlsx
- Supplementary Table S6.doc
- Supplementary Table S7.docx
- Supplementary Table S8 3D vs Cont genes.xlsx
- Supplementary Table S9 common 144 genes.xlsx
