# Supplementary material for: Transcriptome Profiling Reveals Matrisome Alteration as a Key Feature of Ovarian Cancer Progression
Source: Cancers (Basel). 2019 Oct 9;11(10):1513. doi: 10.3390/cancers11101513 (PMC6826756; doi:10.3390/cancers11101513)
Supplement: Supplementary file 1 [file cancers-11-01513-s001.zip › Supplementary Table S2 P_vs_FT_all_2987genes.xlsx]

## Sheet: P_vs_FT_total_DE_FC2_5pcFDR_298
id	Average FT	Average Primary	Fold Change	log2fc	pvalue	padj	Number of individuals with P/FT >= 2	Number of individuals with FT/P >= 2	Gene Name	Gene Type	full name
ENSG00000196616.12	7413.75	33.9004	0.0046	-7.76415	1.54615e-44	1.90192e-40	0	8	ADH1B	protein_coding	alcohol dehydrogenase 1B (class I), beta polypeptide
ENSG00000143196.4	5693.53	21.4497	0.0038	-8.03978	4.31547e-38	1.76949e-34	0	8	DPT	protein_coding	dermatopontin
ENSG00000175084.11	75563.2	329.445	0.0044	-7.82828	2.85554e-38	1.40504e-34	0	8	DES	protein_coding	desmin
ENSG00000121871.3	752.798	2.07473	0.0028	-8.48036	2.15831e-35	7.58553e-32	0	8	SLITRK3	protein_coding	SLIT and NTRK like family member 3
ENSG00000164530.13	2416.29	6.92903	0.0029	-8.42973	3.17838e-35	9.77431e-32	0	8	PI16	protein_coding	peptidase inhibitor 16
ENSG00000130176.7	27958.1	183.534	0.0066	-7.24332	5.30261e-53	1.30455e-48	0	8	CNN1	protein_coding	calponin 1
ENSG00000280323.1	372.873	0.912488	0.0024	-8.70275	7.85329e-28	1.00983e-24	0	8	AC053503.12	TEC	.
ENSG00000198523.5	4936.23	19.9945	0.0041	-7.93016	9.16393e-34	2.25451e-30	0	8	PLN	protein_coding	phospholamban
ENSG00000180772.6	163.923	0.509285	0.0031	-8.33352	4.58911e-23	3.42125e-20	0	8	AGTR2	protein_coding	angiotensin II receptor type 2
ENSG00000133392.17	110580	697.823	0.0063	-7.31043	1.3293e-26	1.36264e-23	0	8	MYH11	protein_coding	myosin heavy chain 11
ENSG00000163017.13	22581.4	359.229	0.0159	-5.97483	2.22816e-38	1.37043e-34	0	8	ACTG2	protein_coding	actin, gamma 2, smooth muscle, enteric
ENSG00000094963.13	990.681	10.5462	0.0106	-6.55979	4.01288e-35	1.09694e-31	0	8	FMO2	protein_coding	flavin containing monooxygenase 2
ENSG00000118729.11	1237.32	8.99669	0.0073	-7.09789	2.40627e-39	1.9733e-35	0	8	CASQ2	protein_coding	calsequestrin 2
ENSG00000108823.15	713.621	7.01468	0.0098	-6.673	2.41683e-32	4.9549e-29	0	8	SGCA	protein_coding	sarcoglycan alpha
ENSG00000174460.3	9913.89	59.1532	0.006	-7.38082	4.40104e-24	3.7336e-21	0	7	ZCCHC12	protein_coding	zinc finger CCHC-type containing 12
ENSG00000172724.11	517.07	2.47159	0.0048	-7.70275	2.45811e-19	1.06646e-16	0	8	CCL19	protein_coding	C-C motif chemokine ligand 19
ENSG00000130700.6	284.61	3.19682	0.0112	-6.48036	1.48169e-27	1.65694e-24	0	8	GATA5	protein_coding	GATA binding protein 5
ENSG00000137077.7	4462.17	71.4321	0.016	-5.96578	6.47323e-25	5.89831e-22	0	8	CCL21	protein_coding	C-C motif chemokine ligand 21
ENSG00000168079.16	1373.23	16.4344	0.012	-6.38082	1.94297e-21	1.19503e-18	0	8	SCARA5	protein_coding	scavenger receptor class A member 5
ENSG00000183715.13	81.3016	0.472189	0.0058	-7.42973	5.23477e-19	2.01228e-16	0	8	OPCML	protein_coding	opioid binding protein/cell adhesion molecule like
ENSG00000174429.3	121.085	0	0.0082	-6.93016	3.09681e-13	4.97959e-11	0	8	ABRA	protein_coding	actin binding Rho activating protein
ENSG00000124490.13	856.418	2.54498	0.003	-8.38082	1.42653e-13	2.43719e-11	1	7	CRISP2	protein_coding	cysteine rich secretory protein 2
ENSG00000258537.5	109.188	0.789681	0.0072	-7.11779	2.074e-18	7.08674e-16	0	8	FRMD6-AS2	lincRNA	FRMD6 antisense RNA 2
ENSG00000174403.15	572.125	7.13854	0.0125	-6.32193	1.88688e-25	1.78542e-22	0	8	C20orf166-AS1	antisense	C20orf166 antisense RNA 1
ENSG00000156920.10	58.8711	0.426774	0.0072	-7.11779	4.1997e-15	9.06325e-13	0	8	ADGRG4	protein_coding	adhesion G protein-coupled receptor G4
ENSG00000100146.16	42.0356	0.421191	0.01	-6.64386	1.0955e-15	2.59148e-13	0	8	SOX10	protein_coding	SRY-box 10
ENSG00000127241.16	896.537	18.8521	0.021	-5.57347	1.40383e-32	3.13973e-29	0	8	MASP1	protein_coding	mannan binding lectin serine peptidase 1
ENSG00000119973.5	185.285	1.06415	0.0057	-7.45482	2.66103e-15	5.84523e-13	0	8	PRLHR	protein_coding	prolactin releasing hormone receptor
ENSG00000131471.6	6789.23	105.853	0.0156	-6.00231	3.93989e-31	6.92351e-28	0	8	AOC3	protein_coding	amine oxidase, copper containing 3
ENSG00000101951.16	86.7563	1.32618	0.0153	-6.03032	3.66352e-19	1.47754e-16	0	8	PAGE4	protein_coding	PAGE family member 4
ENSG00000153446.15	643.214	14.8437	0.0231	-5.43596	1.08676e-20	6.21778e-18	0	8	C16orf89	protein_coding	chromosome 16 open reading frame 89
ENSG00000134595.8	298.429	1.41299	0.0047	-7.73312	1.014e-11	1.18793e-09	0	6	SOX3	protein_coding	SRY-box 3
ENSG00000164106.7	428.266	5.03059	0.0117	-6.41735	2.46356e-13	4.04056e-11	0	7	SCRG1	protein_coding	stimulator of chondrogenesis 1
ENSG00000258274.1	38.5379	0.235706	0.0061	-7.35698	1.94849e-12	2.63389e-10	0	8	RP11-887P2.5	antisense	.
ENSG00000137558.7	2692.08	57.9757	0.0215	-5.53952	1.05897e-16	2.96053e-14	0	8	PI15	protein_coding	peptidase inhibitor 15
ENSG00000007933.12	295.955	7.32499	0.0248	-5.33352	1.3298e-22	9.6223e-20	0	8	FMO3	protein_coding	flavin containing monooxygenase 3
ENSG00000106819.11	1990.53	49.965	0.0251	-5.31617	1.31305e-30	2.15358e-27	0	8	ASPN	protein_coding	asporin
ENSG00000106511.5	294.062	5.17213	0.0176	-5.82828	8.48983e-24	6.96223e-21	0	8	MEOX2	protein_coding	mesenchyme homeobox 2
ENSG00000147588.6	31.9575	0.23536	0.0074	-7.07826	9.8132e-12	1.15514e-09	0	8	PMP2	protein_coding	peripheral myelin protein 2
ENSG00000100628.11	1392.05	42.9893	0.0309	-5.01625	1.86957e-21	1.17936e-18	0	8	ASB2	protein_coding	ankyrin repeat and SOCS box containing 2
ENSG00000116194.12	2454.68	42.2205	0.0172	-5.86145	2.97442e-22	2.09076e-19	0	8	ANGPTL1	protein_coding	angiopoietin like 1
ENSG00000166856.2	33.76	0.383585	0.0114	-6.45482	5.9756e-13	8.90981e-11	0	8	GPR182	protein_coding	G protein-coupled receptor 182
ENSG00000111404.6	443.834	10.8702	0.0245	-5.35107	1.07912e-16	2.98298e-14	0	8	RERGL	protein_coding	RERG like
ENSG00000186439.12	1104.91	22.7532	0.0206	-5.60121	1.04859e-13	1.80401e-11	0	8	TRDN	protein_coding	triadin
ENSG00000155511.17	55.9588	0.853875	0.0153	-6.03032	4.60103e-15	9.75815e-13	0	8	GRIA1	protein_coding	glutamate ionotropic receptor AMPA type subunit 1
ENSG00000276409.4	173.022	4.32775	0.025	-5.32193	5.37139e-18	1.76196e-15	0	8	CCL14	protein_coding	C-C motif chemokine ligand 14
ENSG00000054803.3	301.953	8.96474	0.0297	-5.07339	2.01125e-23	1.54627e-20	0	8	CBLN4	protein_coding	cerebellin 4 precursor
ENSG00000145423.4	3724.4	96.2156	0.0258	-5.27649	1.12069e-14	2.22349e-12	1	7	SFRP2	protein_coding	secreted frizzled related protein 2
ENSG00000122367.19	888.107	24.6555	0.0278	-5.16877	9.11361e-22	6.03082e-19	0	8	LDB3	protein_coding	LIM domain binding 3
ENSG00000096006.11	23449.6	77.26	0.0033	-8.24332	8.26175e-08	3.9854e-06	2	6	CRISP3	protein_coding	cysteine rich secretory protein 3
ENSG00000226094.1	28.993	0.144643	0.005	-7.64386	1.33972e-09	1.02043e-07	0	8	RPL7P3	processed_pseudogene	ribosomal protein L7 pseudogene 3
ENSG00000171819.4	84.7498	0.824929	0.0097	-6.6878	3.73943e-09	2.48954e-07	0	8	ANGPTL7	protein_coding	angiopoietin like 7
ENSG00000163431.12	12421.5	402.418	0.0324	-4.94786	6.42445e-19	2.4316e-16	0	8	LMOD1	protein_coding	leiomodin 1
ENSG00000198848.12	992.029	38.309	0.0386	-4.69526	9.33945e-15	1.88335e-12	0	7	CES1	protein_coding	carboxylesterase 1
ENSG00000169271.2	211.324	3.15193	0.0149	-6.06854	4.3031e-09	2.80066e-07	0	8	HSPB3	protein_coding	heat shock protein family B (small) member 3
ENSG00000145936.8	1680.76	49.4212	0.0294	-5.08804	1.02994e-28	1.4077e-25	0	8	KCNMB1	protein_coding	potassium calcium-activated channel subfamily M regulatory beta subunit 1
ENSG00000183578.6	1956.63	110.996	0.0567	-4.14051	3.84509e-19	1.52576e-16	0	7	TNFAIP8L3	protein_coding	TNF alpha induced protein 8 like 3
ENSG00000138061.11	3188.56	102.127	0.032	-4.96578	5.94525e-30	9.14157e-27	0	8	CYP1B1	protein_coding	cytochrome P450 family 1 subfamily B member 1
ENSG00000280429.1	83.4219	2.68431	0.0322	-4.9568	1.11405e-18	4.03055e-16	0	8	AF001548.3	TEC	.
ENSG00000075886.10	112.2	1.00614	0.009	-6.79586	3.76631e-10	3.3211e-08	0	7	TUBA3D	protein_coding	tubulin alpha 3d
ENSG00000120729.9	22.0983	0.289286	0.0131	-6.25429	5.39809e-09	3.42278e-07	0	8	MYOT	protein_coding	myotilin
ENSG00000172236.16	226.498	7.96838	0.0352	-4.82828	2.43822e-29	3.52853e-26	0	8	TPSAB1	protein_coding	tryptase alpha/beta 1
ENSG00000182253.14	4531.26	124.365	0.0274	-5.18968	1.40728e-19	6.53245e-17	0	8	SYNM	protein_coding	synemin
ENSG00000153902.13	1136.07	67.4916	0.0594	-4.07339	4.50008e-19	1.75732e-16	0	7	LGI4	protein_coding	leucine rich repeat LGI family member 4
ENSG00000250366.2	241.182	4.98141	0.0207	-5.59423	2.10549e-10	1.94735e-08	0	7	TUNAR	protein_coding	TCL1 upstream neural differentiation-associated RNA
ENSG00000227068.1	15.9269	0	0.0591	-4.0807	5.28571e-08	2.73766e-06	0	8	RP11-12A16.3	antisense	.
ENSG00000231768.1	109.557	4.55718	0.0416	-4.58727	1.01449e-15	2.42316e-13	0	8	LINC01354	lincRNA	long intergenic non-protein coding RNA 1354
ENSG00000189058.8	5032.54	257.106	0.0511	-4.29053	7.98902e-21	4.67966e-18	0	8	APOD	protein_coding	apolipoprotein D
ENSG00000140538.16	944.191	28.8708	0.0306	-5.03032	2.30805e-14	4.35895e-12	0	8	NTRK3	protein_coding	neurotrophic receptor tyrosine kinase 3
ENSG00000127083.7	384.283	17.5196	0.0456	-4.45482	1.45697e-19	6.63783e-17	0	8	OMD	protein_coding	osteomodulin
ENSG00000265142.7	25.2952	0.635232	0.0251	-5.31617	1.6483e-11	1.85166e-09	0	8	MIR133A1HG	antisense	MIR133A1 host gene
ENSG00000149451.17	6990.22	337.713	0.0483	-4.37183	8.20931e-28	1.00983e-24	0	8	ADAM33	protein_coding	ADAM metallopeptidase domain 33
ENSG00000231453.1	64.9481	1.49027	0.0229	-5.44851	1.70529e-10	1.60741e-08	0	6	LINC01305	lincRNA	long intergenic non-protein coding RNA 1305
ENSG00000170323.8	468.082	30.7291	0.0656	-3.93016	9.69395e-16	2.33814e-13	0	8	FABP4	protein_coding	fatty acid binding protein 4
ENSG00000225670.4	284.628	11.048	0.0388	-4.6878	2.65705e-20	1.39526e-17	0	8	CADM3-AS1	antisense	CADM3 antisense RNA 1
ENSG00000173641.17	1908.06	103.803	0.0544	-4.20025	2.87936e-12	3.74804e-10	0	7	HSPB7	protein_coding	heat shock protein family B (small) member 7
ENSG00000187758.7	15.6998	0.121547	0.0077	-7.02093	3.75493e-08	2.00199e-06	0	8	ADH1A	protein_coding	alcohol dehydrogenase 1A (class I), alpha polypeptide
ENSG00000184811.3	13.6313	0	0.0683	-3.87197	1.88302e-07	8.36212e-06	0	8	TUSC5	protein_coding	tumor suppressor candidate 5
ENSG00000018625.14	1172.19	42.4724	0.0362	-4.78787	1.03038e-18	3.78349e-16	0	8	ATP1A2	protein_coding	ATPase Na+/K+ transporting subunit alpha 2
ENSG00000111339.10	103.725	3.18546	0.0307	-5.02562	4.32362e-13	6.64811e-11	0	8	ART4	protein_coding	ADP-ribosyltransferase 4 (Dombrock blood group)
ENSG00000272971.1	17.9722	0.225763	0.0126	-6.31043	5.6274e-09	3.55901e-07	0	8	RP11-284F21.11	lincRNA	.
ENSG00000116748.20	30.3096	0.617885	0.0204	-5.61529	2.6237e-09	1.86368e-07	0	7	AMPD1	protein_coding	adenosine monophosphate deaminase 1
ENSG00000136011.14	328.684	8.97135	0.0273	-5.19496	1.18415e-10	1.13798e-08	0	8	STAB2	protein_coding	stabilin 2
ENSG00000132692.18	241.877	7.43461	0.0307	-5.02562	2.28455e-11	2.49798e-09	0	8	BCAN	protein_coding	brevican
ENSG00000071991.8	86.484	2.64556	0.0306	-5.03032	3.08716e-11	3.23193e-09	0	8	CDH19	protein_coding	cadherin 19
ENSG00000221818.8	398.056	11.039	0.0277	-5.17397	6.1861e-11	6.23731e-09	0	7	EBF2	protein_coding	early B-cell factor 2
ENSG00000115705.20	22.6674	0.275762	0.0122	-6.35698	1.85014e-08	1.05364e-06	0	8	TPO	protein_coding	thyroid peroxidase
ENSG00000154975.13	23.2034	0.33413	0.0144	-6.11779	2.89915e-09	2.01483e-07	0	8	CA10	protein_coding	carbonic anhydrase 10
ENSG00000204071.10	79.2026	5.43629	0.0686	-3.86565	8.82641e-11	8.72078e-09	0	7	TCEAL6	protein_coding	transcription elongation factor A like 6
ENSG00000223764.2	527.957	47.4709	0.0899	-3.47554	2.48619e-13	4.05068e-11	0	7	RP11-54O7.3	lincRNA	.
ENSG00000124749.16	679.881	34.2958	0.0504	-4.31043	2.94308e-20	1.50845e-17	0	8	COL21A1	protein_coding	collagen type XXI alpha 1 chain
ENSG00000137033.11	2204.28	82.0386	0.0372	-4.74855	2.49689e-20	1.36508e-17	0	8	IL33	protein_coding	interleukin 33
ENSG00000197253.13	387.227	15.2609	0.0394	-4.66566	6.45707e-20	3.11484e-17	0	8	TPSB2	protein_coding	tryptase beta 2 (gene/pseudogene)
ENSG00000187479.5	8442.68	574.197	0.068	-3.87832	8.67964e-17	2.45444e-14	0	8	C11orf96	protein_coding	chromosome 11 open reading frame 96
ENSG00000070808.15	173.027	8.14354	0.0471	-4.40813	2.54021e-15	5.63012e-13	0	7	CAMK2A	protein_coding	calcium/calmodulin dependent protein kinase II alpha
ENSG00000165966.14	494.5	18.5924	0.0376	-4.73312	3.24855e-20	1.63104e-17	0	7	PDZRN4	protein_coding	PDZ domain containing ring finger 4
ENSG00000166091.19	26.7532	0.925434	0.0346	-4.85308	1.37688e-10	1.31294e-08	0	8	CMTM5	protein_coding	CKLF like MARVEL transmembrane domain containing 5
ENSG00000106809.10	3732.96	269.505	0.0722	-3.79186	2.15826e-10	1.98867e-08	0	8	OGN	protein_coding	osteoglycin
ENSG00000140285.9	2063.39	117.2	0.0568	-4.13797	7.01513e-16	1.74399e-13	0	7	FGF7	protein_coding	fibroblast growth factor 7
ENSG00000260951.1	77.4358	4.28512	0.0553	-4.17658	7.92785e-14	1.38327e-11	0	7	RP5-978I12.1	lincRNA	.
ENSG00000166482.11	8265.9	344.135	0.0416	-4.58727	1.73274e-23	1.37512e-20	0	8	MFAP4	protein_coding	microfibrillar associated protein 4
ENSG00000260105.6	84.5466	2.38401	0.0282	-5.14816	2.1652e-11	2.37805e-09	0	7	AOC4P	transcribed_unprocessed_pseudogene	amine oxidase, copper containing 4, pseudogene
ENSG00000175664.9	13.3855	0.259036	0.0194	-5.6878	5.8076e-08	2.94224e-06	0	8	TEX26	protein_coding	testis expressed 26
ENSG00000122420.9	400.204	20.6596	0.0516	-4.27649	1.51039e-11	1.72831e-09	0	7	PTGFR	protein_coding	prostaglandin F receptor
ENSG00000197766.7	2215.99	94.9548	0.0428	-4.54625	2.4684e-18	8.31884e-16	0	7	CFD	protein_coding	complement factor D
ENSG00000167676.4	1695.35	135.19	0.0797	-3.64928	9.31514e-22	6.03082e-19	0	7	PLIN4	protein_coding	perilipin 4
ENSG00000007908.15	398.385	9.15455	0.023	-5.44222	2.04826e-13	3.38197e-11	0	8	SELE	protein_coding	selectin E
ENSG00000149596.6	2164.58	126.555	0.0585	-4.09542	7.65555e-12	9.32386e-10	0	7	JPH2	protein_coding	junctophilin 2
ENSG00000149633.11	685.966	39.3935	0.0574	-4.12281	1.82515e-17	5.5435e-15	0	8	KIAA1755	protein_coding	KIAA1755
ENSG00000197953.5	18.446	0.226678	0.0123	-6.3452	7.77979e-08	3.78258e-06	0	7	AADACL2	protein_coding	arylacetamide deacetylase like 2
ENSG00000224958.5	109.131	5.02737	0.0461	-4.43909	3.71866e-12	4.81507e-10	0	8	PGM5-AS1	antisense	PGM5 antisense RNA 1
ENSG00000185761.10	325.073	20.5511	0.0632	-3.98393	2.36844e-19	1.05943e-16	0	8	ADAMTSL5	protein_coding	ADAMTS like 5
ENSG00000034971.15	247.63	29.3369	0.1185	-3.07704	2.89351e-09	2.01483e-07	1	7	MYOC	protein_coding	myocilin
ENSG00000188778.5	79.4434	3.80979	0.048	-4.38082	1.98065e-13	3.29243e-11	0	8	ADRB3	protein_coding	adrenoceptor beta 3
ENSG00000239855.1	27.5909	0.49242	0.0178	-5.81198	1.92468e-07	8.51636e-06	0	6	IGKV1-6	IG_V_gene	immunoglobulin kappa variable 1-6
ENSG00000163815.5	477.953	25.4472	0.0532	-4.23243	1.9104e-16	5.16479e-14	0	8	CLEC3B	protein_coding	C-type lectin domain family 3 member B
ENSG00000122121.10	136.035	3.16251	0.0232	-5.42973	3.05971e-09	2.10266e-07	0	7	XPNPEP2	protein_coding	X-prolyl aminopeptidase 2
ENSG00000120251.18	1156.57	58.9463	0.051	-4.29336	6.45355e-11	6.48042e-09	0	8	GRIA2	protein_coding	glutamate ionotropic receptor AMPA type subunit 2
ENSG00000092009.10	87.6449	4.58102	0.0523	-4.25705	4.56417e-10	3.90441e-08	0	8	CMA1	protein_coding	chymase 1
ENSG00000112183.14	682.58	50.1777	0.0735	-3.76611	6.86109e-15	1.40664e-12	0	7	RBM24	protein_coding	RNA binding motif protein 24
ENSG00000140287.10	247.046	12.7016	0.0514	-4.28209	1.96976e-12	2.64809e-10	0	7	HDC	protein_coding	histidine decarboxylase
ENSG00000054938.15	121.587	5.06622	0.0417	-4.58381	1.59e-17	4.88963e-15	0	8	CHRDL2	protein_coding	chordin like 2
ENSG00000176692.5	52.4573	1.93858	0.037	-4.75633	2.12018e-09	1.53866e-07	0	8	FOXC2	protein_coding	forkhead box C2
ENSG00000214761.3	19.6711	0.588461	0.0299	-5.06371	3.24023e-08	1.75974e-06	0	8	HNRNPA1P15	processed_pseudogene	heterogeneous nuclear ribonucleoprotein A1 pseudogene 15
ENSG00000144285.16	377.21	2.87298	0.0076	-7.03978	7.68237e-06	0.000202574	1	6	SCN1A	protein_coding	sodium voltage-gated channel alpha subunit 1
ENSG00000107796.13	82807	4901.5	0.0592	-4.07826	3.91627e-16	1.03341e-13	0	8	ACTA2	protein_coding	actin, alpha 2, smooth muscle, aorta
ENSG00000189129.13	859.715	76.3558	0.0888	-3.4933	7.49396e-10	6.07269e-08	0	8	PLAC9	protein_coding	placenta specific 9
ENSG00000165072.9	2471.49	111.91	0.0453	-4.46435	9.02814e-18	2.88455e-15	0	8	MAMDC2	protein_coding	MAM domain containing 2
ENSG00000164330.16	965.153	78.1326	0.081	-3.62593	2.47172e-19	1.06646e-16	0	7	EBF1	protein_coding	early B-cell factor 1
ENSG00000123560.13	512.158	13.7164	0.0268	-5.22162	1.09333e-08	6.49711e-07	0	8	PLP1	protein_coding	proteolipid protein 1
ENSG00000196468.7	13.7863	0.118311	0.0086	-6.86145	1.57093e-06	5.18069e-05	0	8	FGF16	protein_coding	fibroblast growth factor 16
ENSG00000100448.3	219.908	11.9952	0.0545	-4.1976	1.05171e-14	2.1036e-12	0	8	CTSG	protein_coding	cathepsin G
ENSG00000240382.3	34.0498	0.854507	0.0251	-5.31617	8.55251e-07	3.02311e-05	0	6	IGKV1-17	IG_V_gene	immunoglobulin kappa variable 1-17
ENSG00000103710.10	2293.53	177.532	0.0774	-3.69152	5.42357e-22	3.70641e-19	0	8	RASL12	protein_coding	RAS like family 12
ENSG00000185988.11	58.0725	3.38973	0.0584	-4.09789	3.04458e-10	2.73368e-08	0	8	PLK5	protein_coding	polo like kinase 5
ENSG00000211685.3	291.254	2.97895	0.0102	-6.61529	4.40505e-09	2.85945e-07	0	7	IGLC7	IG_C_gene	immunoglobulin lambda constant 7
ENSG00000149534.8	162.065	9.25173	0.0571	-4.13037	7.84189e-16	1.92926e-13	0	8	MS4A2	protein_coding	membrane spanning 4-domains A2
ENSG00000261616.1	84.847	1.88134	0.0222	-5.4933	5.74419e-07	2.16414e-05	1	7	RP11-6O2.3	antisense	.
ENSG00000108381.10	661.242	44.2857	0.067	-3.8997	2.6728e-11	2.85897e-09	0	7	ASPA	protein_coding	aspartoacylase
ENSG00000075035.9	251.839	33.5164	0.1331	-2.90942	2.63354e-10	2.39079e-08	0	7	WSCD2	protein_coding	WSC domain containing 2
ENSG00000116132.11	3977.3	239.924	0.0603	-4.0517	5.55591e-17	1.60808e-14	0	8	PRRX1	protein_coding	paired related homeobox 1
ENSG00000181092.9	94.6801	1.11191	0.0117	-6.41735	4.47903e-07	1.7491e-05	0	5	ADIPOQ	protein_coding	adiponectin, C1Q and collagen domain containing
ENSG00000211668.2	80.1771	4.43339	0.0553	-4.17658	3.40294e-08	1.83595e-06	0	7	IGLV2-11	IG_V_gene	immunoglobulin lambda variable 2-11
ENSG00000271579.1	9.90724	0.117395	0.0118	-6.40507	2.63653e-06	8.04764e-05	0	8	RP11-116D17.3	lincRNA	.
ENSG00000187634.11	838.072	107.795	0.1286	-2.95904	1.18399e-12	1.71344e-10	0	7	SAMD11	protein_coding	sterile alpha motif domain containing 11
ENSG00000211950.2	189.612	1.58055	0.0083	-6.91267	9.72853e-07	3.37818e-05	0	6	IGHV1-24	IG_V_gene	immunoglobulin heavy variable 1-24
ENSG00000186204.14	486.455	54.7677	0.1126	-3.15072	1.52885e-12	2.12502e-10	0	7	CYP4F12	protein_coding	cytochrome P450 family 4 subfamily F member 12
ENSG00000146477.5	1809.9	112.239	0.062	-4.01159	7.66012e-10	6.17449e-08	0	8	SLC22A3	protein_coding	solute carrier family 22 member 3
ENSG00000174407.12	10.8401	0	0.0845	-3.5649	1.03309e-05	0.000259347	0	7	MIR1-1HG	antisense	MIR1-1 host gene
ENSG00000108342.12	100.083	2.36021	0.0236	-5.40507	2.29473e-07	9.83537e-06	0	7	CSF3	protein_coding	colony stimulating factor 3
ENSG00000171873.7	38.9679	2.2264	0.0571	-4.13037	8.98513e-09	5.45808e-07	0	8	ADRA1D	protein_coding	adrenoceptor alpha 1D
ENSG00000125414.18	34.2535	0.275762	0.0081	-6.94786	2.75211e-06	8.33834e-05	0	7	MYH2	protein_coding	myosin heavy chain 2
ENSG00000128918.14	2221.76	721.971	0.325	-1.62149	1.3928e-12	1.99219e-10	0	7	ALDH1A2	protein_coding	aldehyde dehydrogenase 1 family member A2
ENSG00000163751.3	426.874	25.048	0.0587	-4.0905	7.32522e-12	9.00679e-10	0	7	CPA3	protein_coding	carboxypeptidase A3
ENSG00000106483.11	12730.4	907.46	0.0713	-3.80995	1.90362e-17	5.71133e-15	0	8	SFRP4	protein_coding	secreted frizzled related protein 4
ENSG00000144891.17	212.618	8.90664	0.0419	-4.57691	7.91232e-09	4.90325e-07	0	8	AGTR1	protein_coding	angiotensin II receptor type 1
ENSG00000143318.12	126.933	6.22684	0.0491	-4.34813	2.21521e-10	2.02597e-08	0	8	CASQ1	protein_coding	calsequestrin 1
ENSG00000180383.3	142.781	9.21627	0.0645	-3.95456	7.72514e-11	7.66347e-09	0	7	DEFB124	protein_coding	defensin beta 124
ENSG00000246250.2	16.5464	0.254883	0.0154	-6.02093	2.31166e-06	7.21719e-05	0	7	RP11-613D13.5	antisense	.
ENSG00000128573.23	234.036	17.9985	0.0769	-3.70087	1.60591e-11	1.8232e-09	0	8	FOXP2	protein_coding	forkhead box P2
ENSG00000154678.16	1641.94	91.6083	0.0558	-4.16359	5.79417e-10	4.88179e-08	0	8	PDE1C	protein_coding	phosphodiesterase 1C
ENSG00000180287.16	197.799	6.18257	0.0313	-4.99769	4.21969e-09	2.75366e-07	0	8	PLD5	protein_coding	phospholipase D family member 5
ENSG00000283175.1	63.6271	4.07805	0.0641	-3.96353	5.13672e-15	1.08012e-12	0	8	RP11-208N14.5	antisense	.
ENSG00000114200.9	2060.12	177.922	0.0864	-3.53282	1.03496e-07	4.85917e-06	0	7	BCHE	protein_coding	butyrylcholinesterase
ENSG00000144290.16	9.24458	0.121547	0.0131	-6.25429	7.28511e-06	0.00019376	0	8	SLC4A10	protein_coding	solute carrier family 4 member 10
ENSG00000278196.2	58.2443	4.87394	0.0837	-3.57863	2.16233e-08	1.2063e-06	0	7	IGLV2-8	IG_V_gene	immunoglobulin lambda variable 2-8
ENSG00000165124.17	2273.99	261.832	0.1151	-3.11904	1.60412e-09	1.20319e-07	1	7	SVEP1	protein_coding	sushi, von Willebrand factor type A, EGF and pentraxin domain containing 1
ENSG00000136267.13	121.972	6.46751	0.053	-4.23786	7.50385e-10	6.07269e-08	0	8	DGKB	protein_coding	diacylglycerol kinase beta
ENSG00000065534.18	34763.7	1927.28	0.0554	-4.17397	1.51478e-15	3.51573e-13	0	7	MYLK	protein_coding	myosin light chain kinase
ENSG00000254510.1	138.261	8.08347	0.0585	-4.09542	8.8807e-11	8.73932e-09	0	8	RP11-867G23.10	processed_transcript	.
ENSG00000122756.14	145.052	11.1204	0.0767	-3.70463	1.32733e-10	1.27062e-08	0	7	CNTFR	protein_coding	ciliary neurotrophic factor receptor
ENSG00000241755.1	60.036	2.60805	0.0434	-4.52616	1.74148e-07	7.87434e-06	0	6	IGKV1-9	IG_V_gene	immunoglobulin kappa variable 1-9
ENSG00000184058.12	130.905	11.2555	0.086	-3.53952	5.05606e-13	7.67835e-11	0	8	TBX1	protein_coding	T-box 1
ENSG00000138722.9	1358.7	61.0781	0.045	-4.47393	1.63321e-08	9.40987e-07	0	8	MMRN1	protein_coding	multimerin 1
ENSG00000085465.12	50389.9	933.311	0.0185	-5.75633	1.55953e-07	7.13151e-06	0	5	OVGP1	protein_coding	oviductal glycoprotein 1
ENSG00000271811.1	58.151	3.74275	0.0644	-3.9568	3.44542e-09	2.32869e-07	0	7	RP1-79C4.4	lincRNA	.
ENSG00000135744.7	356.666	25.444	0.0713	-3.80995	5.86638e-14	1.03831e-11	0	8	AGT	protein_coding	angiotensinogen
ENSG00000197380.10	1344.96	97.3836	0.0724	-3.78787	2.15379e-14	4.17224e-12	0	8	DACT3	protein_coding	dishevelled binding antagonist of beta catenin 3
ENSG00000127954.12	1949.41	129.387	0.0664	-3.91267	7.75213e-17	2.21765e-14	0	8	STEAP4	protein_coding	STEAP4 metalloreductase
ENSG00000162641.18	16.8287	0.888113	0.0528	-4.24332	7.49108e-08	3.65666e-06	0	8	AKNAD1	protein_coding	AKNA domain containing 1
ENSG00000108001.13	272.958	20.1228	0.0737	-3.76219	1.50042e-11	1.72492e-09	0	8	EBF3	protein_coding	early B-cell factor 3
ENSG00000259225.6	248.587	11.6298	0.0468	-4.41735	1.90286e-07	8.435e-06	2	6	RP11-1008C21.1	lincRNA	.
ENSG00000214100.8	25.3682	0.67263	0.0265	-5.23786	1.59297e-06	5.24635e-05	0	7	AC079776.2	transcribed_unprocessed_pseudogene	placenta specific 9 pseudogene 1
ENSG00000145861.7	205.023	16.6734	0.0813	-3.6206	3.37489e-11	3.51818e-09	0	8	C1QTNF2	protein_coding	C1q and tumor necrosis factor related protein 2
ENSG00000112214.10	244.227	12.8162	0.0525	-4.25154	1.21309e-07	5.64168e-06	0	7	FHL5	protein_coding	four and a half LIM domains 5
ENSG00000075073.14	1019.3	59.6338	0.0585	-4.09542	9.16341e-10	7.24882e-08	0	8	TACR2	protein_coding	tachykinin receptor 2
ENSG00000095917.13	20.429	0.949964	0.0465	-4.42663	7.01338e-08	3.44398e-06	0	8	TPSD1	protein_coding	tryptase delta 1
ENSG00000064205.10	1315.75	105.362	0.0801	-3.64205	4.10556e-10	3.58174e-08	0	8	WISP2	protein_coding	WNT1 inducible signaling pathway protein 2
ENSG00000226306.6	13.4717	0	0.0691	-3.85517	8.54358e-05	0.00156274	0	6	NPY6R	transcribed_processed_pseudogene	neuropeptide Y receptor Y6 (pseudogene)
ENSG00000108405.3	549.627	22.9771	0.0418	-4.58035	3.54143e-14	6.40634e-12	0	8	P2RX1	protein_coding	purinergic receptor P2X 1
ENSG00000174898.15	254.907	6.95959	0.0273	-5.19496	3.05877e-06	9.05557e-05	1	6	CATSPERD	protein_coding	cation channel sperm associated auxiliary subunit delta
ENSG00000217236.1	27.3361	1.13405	0.0415	-4.59074	1.09631e-05	0.000271232	0	7	SP9	protein_coding	Sp9 transcription factor
ENSG00000116183.10	59.8532	3.11396	0.052	-4.26534	1.19754e-08	7.0822e-07	0	7	PAPPA2	protein_coding	pappalysin 2
ENSG00000259430.1	19.7511	1.35479	0.0686	-3.86565	3.17363e-06	9.36533e-05	0	7	CERS3-AS1	antisense	CERS3 antisense RNA 1
ENSG00000004776.11	5716.57	437.569	0.0765	-3.7084	1.50555e-12	2.12502e-10	0	8	HSPB6	protein_coding	heat shock protein family B (small) member 6
ENSG00000152086.8	24.5774	0.364037	0.0148	-6.07826	1.05081e-05	0.000262457	0	6	TUBA3E	protein_coding	tubulin alpha 3e
ENSG00000174348.13	4439.63	1323.42	0.2981	-1.74613	1.38722e-10	1.3177e-08	1	7	PODN	protein_coding	podocan
ENSG00000179348.11	1281.04	98.1376	0.0766	-3.70651	1.01357e-10	9.89522e-09	0	7	GATA2	protein_coding	GATA binding protein 2
ENSG00000211651.3	32.2953	1.06712	0.033	-4.92139	6.65349e-06	0.000178895	0	6	IGLV1-44	IG_V_gene	immunoglobulin lambda variable 1-44
ENSG00000163531.15	3602.51	378.036	0.1049	-3.25291	1.17711e-09	9.06173e-08	0	7	NFASC	protein_coding	neurofascin
ENSG00000174611.11	132.573	7.15759	0.054	-4.2109	1.77218e-13	2.96593e-11	0	8	KY	protein_coding	kyphoscoliosis peptidase
ENSG00000064300.8	661.296	63.3616	0.0958	-3.38383	2.35787e-11	2.56674e-09	0	7	NGFR	protein_coding	nerve growth factor receptor
ENSG00000179256.2	13.2879	0.607701	0.0457	-4.45166	5.54485e-07	2.10842e-05	0	8	SMCO3	protein_coding	single-pass membrane protein with coiled-coil domains 3
ENSG00000274736.4	41.1273	2.46896	0.06	-4.05889	1.96801e-10	1.83398e-08	0	8	CCL23	protein_coding	C-C motif chemokine ligand 23
ENSG00000167281.18	86.6391	3.85529	0.0445	-4.49005	6.44596e-10	5.34987e-08	0	8	RBFOX3	protein_coding	RNA binding protein, fox-1 homolog 3
ENSG00000152583.12	52829.9	3876.98	0.0734	-3.76808	2.26779e-14	4.35876e-12	0	7	SPARCL1	protein_coding	SPARC like 1
ENSG00000237949.1	15.4725	0.229915	0.0149	-6.06854	5.05414e-05	0.000997129	0	6	LINC00844	lincRNA	long intergenic non-protein coding RNA 844
ENSG00000164949.7	1842.46	123.595	0.0671	-3.89754	2.18088e-10	2.00202e-08	1	7	GEM	protein_coding	GTP binding protein overexpressed in skeletal muscle
ENSG00000263065.1	18.9712	0.92602	0.0488	-4.35698	1.75723e-07	7.88892e-06	0	7	AF001548.6	antisense	.
ENSG00000091986.15	19971.6	1352.88	0.0677	-3.8847	1.15765e-12	1.68524e-10	0	7	CCDC80	protein_coding	coiled-coil domain containing 80
ENSG00000149591.16	89494.7	6747.44	0.0754	-3.72929	6.89954e-11	6.9001e-09	0	7	TAGLN	protein_coding	transgelin
ENSG00000178031.16	797.575	58.6851	0.0736	-3.76415	8.62646e-13	1.27083e-10	0	7	ADAMTSL1	protein_coding	ADAMTS like 1
ENSG00000154553.13	7487.68	499.585	0.0667	-3.90617	2.81704e-14	5.21089e-12	0	7	PDLIM3	protein_coding	PDZ and LIM domain 3
ENSG00000095637.21	8526.33	492.709	0.0578	-4.11279	1.46078e-13	2.47849e-11	0	7	SORBS1	protein_coding	sorbin and SH3 domain containing 1
ENSG00000151948.11	84.2333	7.40875	0.088	-3.50635	1.26528e-09	9.66722e-08	0	7	GLT1D1	protein_coding	glycosyltransferase 1 domain containing 1
ENSG00000124772.11	888.024	71.2126	0.0802	-3.64025	1.23201e-19	5.82884e-17	0	8	CPNE5	protein_coding	copine 5
ENSG00000132465.10	2786.49	227.433	0.0816	-3.61529	1.54143e-08	8.94394e-07	0	7	JCHAIN	protein_coding	joining chain of multimeric IgA and IgM
ENSG00000129048.6	117.946	7.0091	0.0594	-4.07339	1.72458e-12	2.35712e-10	0	7	ACKR4	protein_coding	atypical chemokine receptor 4
ENSG00000197406.7	131.187	11.8973	0.0907	-3.46275	4.9909e-10	4.24866e-08	0	7	DIO3	protein_coding	iodothyronine deiodinase 3
ENSG00000153012.11	1272.55	95.8912	0.0754	-3.72929	1.08432e-09	8.41527e-08	0	7	LGI2	protein_coding	leucine rich repeat LGI family member 2
ENSG00000275152.4	26.4277	1.77661	0.0672	-3.89539	6.7885e-10	5.60439e-08	0	8	CCL16	protein_coding	C-C motif chemokine ligand 16
ENSG00000226812.2	128.708	3.16945	0.0246	-5.3452	3.28145e-05	0.000691183	2	6	RP5-881L22.5	antisense	.
ENSG00000253474.1	10.9122	0.226333	0.0207	-5.59423	4.57777e-05	0.000918616	0	7	RP11-10H3.1	lincRNA	.
ENSG00000211664.2	16.4065	0.354932	0.0216	-5.53282	7.69252e-05	0.00143047	0	5	IGLV2-18	IG_V_gene	immunoglobulin lambda variable 2-18
ENSG00000276462.1	25.3099	0.496442	0.0196	-5.673	4.31311e-05	0.000871406	0	5	BX255923.3	lincRNA	.
ENSG00000143171.12	71.0756	5.48228	0.0771	-3.69713	4.57064e-10	3.90441e-08	0	8	RXRG	protein_coding	retinoid X receptor gamma
ENSG00000253647.1	12.3639	0.474303	0.0384	-4.70275	8.04211e-06	0.00021138	0	7	CTD-2270F17.1	antisense	.
ENSG00000010282.14	129.854	6.4666	0.0498	-4.32771	2.58285e-07	1.07883e-05	1	6	HHATL	protein_coding	hedgehog acyltransferase-like
ENSG00000151892.14	2888.57	434.206	0.1503	-2.73408	1.15551e-07	5.39429e-06	0	7	GFRA1	protein_coding	GDNF family receptor alpha 1
ENSG00000244128.5	18.3186	0.674643	0.0368	-4.76415	3.51831e-05	0.000731677	1	7	LINC01322	lincRNA	long intergenic non-protein coding RNA 1322
ENSG00000170289.12	136.346	18.9502	0.139	-2.84684	2.69292e-07	1.121e-05	0	8	CNGB3	protein_coding	cyclic nucleotide gated channel beta 3
ENSG00000243543.8	58.2345	2.51483	0.0432	-4.53282	4.08667e-07	1.62162e-05	0	6	WFDC6	protein_coding	WAP four-disulfide core domain 6
ENSG00000185052.11	2127.96	168.445	0.0792	-3.65836	5.13323e-13	7.74772e-11	0	8	SLC24A3	protein_coding	solute carrier family 24 member 3
ENSG00000181856.14	523.736	53.7267	0.1026	-3.2849	1.7892e-12	2.43193e-10	0	7	SLC2A4	protein_coding	solute carrier family 2 member 4
ENSG00000178796.12	229.959	11.7634	0.0512	-4.28771	5.28916e-07	2.02056e-05	0	7	RIIAD1	protein_coding	regulatory subunit of type II PKA R-subunit (RIIa) domain containing 1
ENSG00000164129.11	38.6151	1.67271	0.0433	-4.52949	2.62253e-05	0.000569457	1	7	NPY5R	protein_coding	neuropeptide Y receptor Y5
ENSG00000039537.13	1228.46	58.2281	0.0474	-4.39897	5.48218e-06	0.000150527	0	6	C6	protein_coding	complement C6
ENSG00000119147.9	623.122	53.0878	0.0852	-3.553	8.62487e-09	5.2789e-07	0	7	C2orf40	protein_coding	chromosome 2 open reading frame 40
ENSG00000128591.15	5929.16	642.211	0.1083	-3.20689	1.76222e-11	1.96172e-09	0	7	FLNC	protein_coding	filamin C
ENSG00000104722.13	306.062	9.94182	0.0325	-4.94342	8.20697e-07	2.93045e-05	0	7	NEFM	protein_coding	neurofilament medium
ENSG00000111341.9	29510.9	2360.57	0.08	-3.64386	1.3008e-11	1.50862e-09	0	7	MGP	protein_coding	matrix Gla protein
ENSG00000164920.9	2776.35	278.709	0.1004	-3.31617	1.16605e-18	4.15757e-16	0	8	OSR2	protein_coding	odd-skipped related transciption factor 2
ENSG00000115461.4	61657.2	5574.43	0.0904	-3.46753	5.7618e-14	1.02719e-11	0	8	IGFBP5	protein_coding	insulin like growth factor binding protein 5
ENSG00000088320.3	319.797	31.2183	0.0976	-3.35698	3.85484e-16	1.03083e-13	0	8	REM1	protein_coding	RRAD and GEM like GTPase 1
ENSG00000269621.1	88.4805	3.45005	0.039	-4.68038	1.19209e-05	0.000290951	0	6	RP11-98D18.15	antisense	.
ENSG00000100234.11	15333	1408.37	0.0919	-3.44379	6.66177e-15	1.37725e-12	0	8	TIMP3	protein_coding	TIMP metallopeptidase inhibitor 3
ENSG00000068615.17	1194.24	120.9	0.1012	-3.30472	2.6888e-11	2.86363e-09	0	8	REEP1	protein_coding	receptor accessory protein 1
ENSG00000179300.3	22.5171	0.396524	0.0176	-5.82828	0.000187968	0.00298156	1	6	ZCCHC5	protein_coding	zinc finger CCHC-type containing 5
ENSG00000042062.11	1457.68	196.228	0.1346	-2.89325	7.95619e-12	9.50186e-10	0	7	FAM65C	protein_coding	family with sequence similarity 65 member C
ENSG00000187288.10	21.5207	1.38348	0.0643	-3.95904	1.91899e-05	0.000442051	0	6	CIDEC	protein_coding	cell death inducing DFFA like effector c
ENSG00000134201.10	1500.24	154.705	0.1031	-3.27788	9.41654e-12	1.11378e-09	0	8	GSTM5	protein_coding	glutathione S-transferase mu 5
ENSG00000211941.3	24.1014	1.42262	0.059	-4.08314	6.54505e-06	0.000176752	0	5	IGHV3-11	IG_V_gene	immunoglobulin heavy variable 3-11 (gene/pseudogene)
ENSG00000211938.2	49.8147	4.44645	0.0893	-3.4852	1.41212e-07	6.4815e-06	0	7	IGHV3-7	IG_V_gene	immunoglobulin heavy variable 3-7
ENSG00000077157.21	14523.1	1157.43	0.0797	-3.64928	1.11936e-12	1.6392e-10	0	7	PPP1R12B	protein_coding	protein phosphatase 1 regulatory subunit 12B
ENSG00000149090.11	1751.54	265.069	0.1513	-2.72452	2.10051e-11	2.31734e-09	0	7	PAMR1	protein_coding	peptidase domain containing associated with muscle regeneration 1
ENSG00000165409.16	27.2808	2.71996	0.0997	-3.32626	3.21919e-07	1.31123e-05	0	8	TSHR	protein_coding	thyroid stimulating hormone receptor
ENSG00000185689.15	11.7619	0.344643	0.0293	-5.09296	5.26665e-05	0.00103243	0	6	C6orf201	protein_coding	chromosome 6 open reading frame 201
ENSG00000186766.7	15.5653	0.963469	0.0619	-4.01392	2.31698e-06	7.22462e-05	0	8	FOXI2	protein_coding	forkhead box I2
ENSG00000258116.1	47.1348	2.13146	0.0452	-4.46753	4.64366e-06	0.000129528	0	6	RP11-493L12.6	processed_pseudogene	.
ENSG00000126861.4	200.507	18.447	0.092	-3.44222	2.27588e-06	7.13264e-05	0	7	OMG	protein_coding	oligodendrocyte myelin glycoprotein
ENSG00000211598.2	224.432	16.1805	0.0721	-3.79386	1.66192e-06	5.45154e-05	0	7	IGKV4-1	IG_V_gene	immunoglobulin kappa variable 4-1
ENSG00000154330.12	6290.02	679.235	0.108	-3.2109	5.39839e-10	4.5797e-08	0	8	PGM5	protein_coding	phosphoglucomutase 5
ENSG00000164107.8	746.147	136.116	0.1824	-2.45482	1.7613e-08	1.00771e-06	0	7	HAND2	protein_coding	heart and neural crest derivatives expressed 2
ENSG00000011465.16	55164.8	5677.88	0.1029	-3.28069	6.87031e-12	8.57987e-10	0	8	DCN	protein_coding	decorin
ENSG00000244227.6	7.74421	0.108367	0.014	-6.15843	0.000200931	0.00313861	0	7	LINC01330	transcribed_unitary_pseudogene	long intergenic non-protein coding RNA 1330
ENSG00000134198.9	1318.67	147.891	0.1122	-3.15586	2.86056e-17	8.37804e-15	0	8	TSPAN2	protein_coding	tetraspanin 2
ENSG00000109610.5	2721.02	364.582	0.134	-2.8997	1.10694e-10	1.07217e-08	0	7	SOD3	protein_coding	superoxide dismutase 3, extracellular
ENSG00000101938.14	5467.04	277.902	0.0508	-4.29903	4.14761e-06	0.000117693	0	6	CHRDL1	protein_coding	chordin like 1
ENSG00000107317.11	9930.59	1116.65	0.1124	-3.15329	3.12923e-32	5.92195e-29	0	8	PTGDS	protein_coding	prostaglandin D2 synthase
ENSG00000113231.13	1684.57	232.054	0.1378	-2.85935	2.70412e-09	1.90076e-07	0	7	PDE8B	protein_coding	phosphodiesterase 8B
ENSG00000266964.5	47.2815	4.70891	0.0996	-3.32771	1.81617e-10	1.69892e-08	0	8	FXYD1	protein_coding	FXYD domain containing ion transport regulator 1
ENSG00000185271.7	84.6817	7.07006	0.0835	-3.58208	2.89978e-18	9.64059e-16	0	8	KLHL33	protein_coding	kelch like family member 33
ENSG00000267206.5	43.5641	3.16317	0.0726	-3.78389	1.76714e-07	7.91898e-06	0	7	LCN6	protein_coding	lipocalin 6
ENSG00000222046.2	467.507	15.6905	0.0336	-4.89539	5.49895e-05	0.00107199	1	5	DCDC2B	protein_coding	doublecortin domain containing 2B
ENSG00000164128.6	740.728	51.6436	0.0697	-3.8427	1.13228e-09	8.75988e-08	0	6	NPY1R	protein_coding	neuropeptide Y receptor Y1
ENSG00000233968.6	11.654	0.610678	0.0524	-4.25429	2.51883e-05	0.00054985	0	7	RP11-354E11.2	antisense	.
ENSG00000139144.9	31.0518	2.83482	0.0913	-3.45324	4.78666e-07	1.84002e-05	0	7	PIK3C2G	protein_coding	phosphatidylinositol-4-phosphate 3-kinase catalytic subunit type 2 gamma
ENSG00000248144.5	136.419	13.5835	0.0996	-3.32771	6.71652e-16	1.7035e-13	0	8	ADH1C	protein_coding	alcohol dehydrogenase 1C (class I), gamma polypeptide
ENSG00000211648.2	36.1643	3.3253	0.0919	-3.44379	1.11242e-06	3.78531e-05	0	7	IGLV1-47	IG_V_gene	immunoglobulin lambda variable 1-47
ENSG00000037965.5	275.979	25.2199	0.0914	-3.45166	1.21021e-06	4.08418e-05	0	7	HOXC8	protein_coding	homeobox C8
ENSG00000239405.1	19.7864	1.29478	0.0654	-3.93457	2.75491e-05	0.00059453	0	7	TMED10P2	processed_pseudogene	transmembrane p24 trafficking protein 10 pseudogene 2
ENSG00000106004.4	970.571	287.195	0.2959	-1.75682	2.75553e-07	1.14001e-05	1	7	HOXA5	protein_coding	homeobox A5
ENSG00000258808.1	8.82785	0	0.1018	-3.29619	0.000459222	0.00605455	0	7	RP11-255G12.3	lincRNA	.
ENSG00000244734.3	9638.04	658.486	0.0683	-3.87197	8.83214e-08	4.22768e-06	0	6	HBB	protein_coding	hemoglobin subunit beta
ENSG00000188729.6	28.8113	2.03247	0.0705	-3.82623	1.29907e-07	5.99423e-06	0	8	OSTN	protein_coding	osteocrin
ENSG00000143595.12	60.3621	2.49536	0.0413	-4.59771	3.18408e-05	0.000674718	1	5	AQP10	protein_coding	aquaporin 10
ENSG00000163792.6	3124.35	255.41	0.0817	-3.61352	3.94001e-10	3.46186e-08	0	8	TCF23	protein_coding	transcription factor 23
ENSG00000197245.5	234.379	27.0959	0.1156	-3.11279	2.32104e-14	4.35895e-12	0	8	FAM110D	protein_coding	family with sequence similarity 110 member D
ENSG00000211937.3	32.6532	2.36621	0.0725	-3.78588	9.59606e-05	0.00172954	0	6	IGHV2-5	IG_V_gene	immunoglobulin heavy variable 2-5
ENSG00000233117.2	257.375	11.6671	0.0453	-4.46435	2.52057e-08	1.3811e-06	0	7	LINC00702	lincRNA	long intergenic non-protein coding RNA 702
ENSG00000173208.3	102.572	10.4095	0.1015	-3.30045	4.30177e-13	6.64811e-11	0	8	ABCD2	protein_coding	ATP binding cassette subfamily D member 2
ENSG00000174156.14	294.528	12.2482	0.0416	-4.58727	7.31469e-05	0.00136849	1	5	GSTA3	protein_coding	glutathione S-transferase alpha 3
ENSG00000135472.8	661.154	60.9071	0.0921	-3.44066	2.27153e-12	3.02077e-10	0	8	FAIM2	protein_coding	Fas apoptotic inhibitory molecule 2
ENSG00000184601.10	84.2987	2.23574	0.0265	-5.23786	1.37828e-05	0.000331784	0	6	C14orf180	protein_coding	chromosome 14 open reading frame 180
ENSG00000187068.2	766.203	66.3432	0.0866	-3.52949	1.40932e-09	1.06733e-07	0	7	C3orf70	protein_coding	chromosome 3 open reading frame 70
ENSG00000143768.12	119.315	9.58008	0.0803	-3.63846	3.32081e-07	1.33713e-05	0	7	LEFTY2	protein_coding	left-right determination factor 2
ENSG00000168490.13	1209.85	209.42	0.1731	-2.53032	3.0215e-08	1.64458e-06	0	7	PHYHIP	protein_coding	phytanoyl-CoA 2-hydroxylase interacting protein
ENSG00000249669.8	10037.7	1222.74	0.1218	-3.03741	9.3649e-10	7.36087e-08	0	7	CARMN	lincRNA	cardiac mesoderm enhancer-associated non-coding RNA
ENSG00000249797.1	7.02751	0.239513	0.0341	-4.87408	0.000106091	0.001871	0	8	CTD-3179P9.1	lincRNA	.
ENSG00000211895.4	4285.94	749.08	0.1748	-2.51622	4.49993e-08	2.35547e-06	0	7	IGHA1	IG_C_gene	immunoglobulin heavy constant alpha 1
ENSG00000165197.4	150.43	11.3685	0.0756	-3.72547	5.62976e-12	7.10273e-10	0	8	VEGFD	protein_coding	vascular endothelial growth factor D
ENSG00000022267.16	16424.5	1083.67	0.066	-3.92139	9.05255e-09	5.47201e-07	0	8	FHL1	protein_coding	four and a half LIM domains 1
ENSG00000165379.13	148.911	14.609	0.0981	-3.3496	8.12066e-08	3.92504e-06	0	8	LRFN5	protein_coding	leucine rich repeat and fibronectin type III domain containing 5
ENSG00000250334.5	25.9415	2.21128	0.0852	-3.553	1.99361e-05	0.000454137	0	7	LINC00989	lincRNA	long intergenic non-protein coding RNA 989
ENSG00000112562.18	7684.52	964.525	0.1255	-2.99424	1.54811e-12	2.1397e-10	0	8	SMOC2	protein_coding	SPARC related modular calcium binding 2
ENSG00000172403.10	12484.9	1283.58	0.1028	-3.28209	5.02324e-08	2.62382e-06	0	6	SYNPO2	protein_coding	synaptopodin 2
ENSG00000234394.8	21.5794	0.474303	0.022	-5.50635	0.000184726	0.00294226	0	6	RP11-561O23.5	lincRNA	.
ENSG00000105509.10	127.999	9.80704	0.0766	-3.70651	3.01994e-05	0.000645496	1	7	HAS1	protein_coding	hyaluronan synthase 1
ENSG00000272783.1	6.65004	0.276548	0.0416	-4.58727	0.000252041	0.00374893	0	8	RP13-1016M1.2	lincRNA	.
ENSG00000280439.1	273.445	15.7327	0.0575	-4.12029	1.85975e-05	0.000430418	2	6	RP4-568B10.1	TEC	.
ENSG00000229367.1	8.74332	0	0.1026	-3.2849	0.000640516	0.00795456	0	6	HMGN2P19	processed_pseudogene	high mobility group nucleosomal binding domain 2 pseudogene 19
ENSG00000068831.18	801.682	97.9146	0.1221	-3.03386	4.13851e-12	5.27542e-10	0	8	RASGRP2	protein_coding	RAS guanyl releasing protein 2
ENSG00000211955.2	17.718	1.30142	0.0735	-3.76611	0.000140282	0.00233191	0	6	IGHV3-33	IG_V_gene	immunoglobulin heavy variable 3-33
ENSG00000196090.12	522.034	26.2944	0.0504	-4.31043	4.31417e-05	0.000871406	1	6	PTPRT	protein_coding	protein tyrosine phosphatase, receptor type T
ENSG00000188803.14	184.353	13.2913	0.0721	-3.79386	7.06816e-07	2.57616e-05	1	7	SHISA6	protein_coding	shisa family member 6
ENSG00000198838.13	630.166	167.099	0.2652	-1.91485	1.85594e-07	8.27172e-06	0	7	RYR3	protein_coding	ryanodine receptor 3
ENSG00000168481.8	91.9798	5.82308	0.0633	-3.98165	1.03525e-08	6.18184e-07	0	7	LGI3	protein_coding	leucine rich repeat LGI family member 3
ENSG00000211964.3	32.4554	2.17923	0.0671	-3.89754	8.82227e-06	0.000228229	0	6	IGHV3-48	IG_V_gene	immunoglobulin heavy variable 3-48
ENSG00000211965.4	31.5381	1.05181	0.0334	-4.90401	0.000279361	0.00405957	0	5	IGHV3-49	IG_V_gene	immunoglobulin heavy variable 3-49
ENSG00000170893.3	13.3241	0.781695	0.0587	-4.0905	6.78768e-05	0.00128158	0	7	TRH	protein_coding	thyrotropin releasing hormone
ENSG00000211943.2	44.2062	3.55419	0.0804	-3.63666	5.4779e-06	0.000150527	0	6	IGHV3-15	IG_V_gene	immunoglobulin heavy variable 3-15
ENSG00000253123.3	83.0822	7.22536	0.087	-3.52284	1.60814e-11	1.8232e-09	0	8	RP11-527N22.1	processed_transcript	.
ENSG00000172955.17	154.84	24.9752	0.1613	-2.63218	2.3821e-05	0.00052513	0	6	ADH6	protein_coding	alcohol dehydrogenase 6 (class V)
ENSG00000231625.4	38.2259	3.59171	0.094	-3.4112	1.39032e-08	8.1246e-07	0	8	CTD-2104P17.1	transcribed_unprocessed_pseudogene	.
ENSG00000130037.4	61.1054	4.64597	0.076	-3.71786	5.81224e-08	2.94224e-06	0	8	KCNA5	protein_coding	potassium voltage-gated channel subfamily A member 5
ENSG00000239951.1	337.298	58.896	0.1746	-2.51787	9.3835e-06	0.000240222	0	6	IGKV3-20	IG_V_gene	immunoglobulin kappa variable 3-20
ENSG00000258498.7	1979	241.094	0.1218	-3.03741	7.23343e-07	2.61468e-05	0	7	DIO3OS	lincRNA	DIO3 opposite strand/antisense RNA (head to head)
ENSG00000230910.2	75.9182	7.75616	0.1022	-3.29053	1.81985e-09	1.3445e-07	0	8	RP3-525N10.2	antisense	.
ENSG00000211673.2	98.5963	7.70699	0.0782	-3.67669	3.1113e-07	1.2715e-05	0	7	IGLV3-1	IG_V_gene	immunoglobulin lambda variable 3-1
ENSG00000159251.6	96.0046	7.30597	0.0761	-3.71596	7.00765e-06	0.000187137	0	6	ACTC1	protein_coding	actin, alpha, cardiac muscle 1
ENSG00000144191.11	28.8805	1.52035	0.0526	-4.24879	2.41308e-05	0.000530058	0	7	CNGA3	protein_coding	cyclic nucleotide gated channel alpha 3
ENSG00000132702.12	57.6206	7.68045	0.1333	-2.90725	2.22495e-07	9.62008e-06	0	6	HAPLN2	protein_coding	hyaluronan and proteoglycan link protein 2
ENSG00000248300.1	11.5274	0.412465	0.0358	-4.8039	0.000458756	0.00605455	0	7	RP11-74M11.2	lincRNA	.
ENSG00000159339.13	41.7994	2.19414	0.0525	-4.25154	9.01893e-08	4.30842e-06	0	8	PADI4	protein_coding	peptidyl arginine deiminase 4
ENSG00000211935.3	41.9893	4.78196	0.1139	-3.13416	8.12329e-06	0.000212154	0	6	IGHV1-3	IG_V_gene	immunoglobulin heavy variable 1-3
ENSG00000280143.1	8125.48	718.354	0.0884	-3.49981	2.84486e-07	1.17039e-05	0	6	AP000892.6	TEC	.
ENSG00000164035.9	894.534	119.135	0.1332	-2.90833	3.24931e-13	5.15739e-11	0	7	EMCN	protein_coding	endomucin
ENSG00000274312.1	13.0228	0.979347	0.0752	-3.73312	0.000127864	0.00216348	0	7	RP11-167B3.2	lincRNA	.
ENSG00000185739.13	247.858	23.9327	0.0966	-3.37183	1.13905e-07	5.32754e-06	0	7	SRL	protein_coding	sarcalumenin
ENSG00000129244.8	575.6	74.8599	0.1301	-2.94231	4.33135e-11	4.44e-09	0	7	ATP1B2	protein_coding	ATPase Na+/K+ transporting subunit beta 2
ENSG00000267107.6	625.989	98.2775	0.157	-2.67116	1.84014e-16	5.03013e-14	0	8	PCAT19	lincRNA	prostate cancer associated transcript 19 (non-protein coding)
ENSG00000006071.12	75.5261	14.4572	0.1914	-2.38534	0.000129564	0.00218175	1	7	ABCC8	protein_coding	ATP binding cassette subfamily C member 8
ENSG00000077943.7	1947.65	104.265	0.0535	-4.22432	2.32102e-07	9.93076e-06	0	7	ITGA8	protein_coding	integrin subunit alpha 8
ENSG00000180440.3	1650.62	151.952	0.0921	-3.44066	2.51495e-06	7.76396e-05	0	6	SERTM1	protein_coding	serine rich and transmembrane domain containing 1
ENSG00000141338.13	2591.62	274.972	0.1061	-3.2365	9.43462e-06	0.000241279	0	7	ABCA8	protein_coding	ATP binding cassette subfamily A member 8
ENSG00000126218.11	1002.77	268.939	0.2682	-1.89862	5.68579e-08	2.90211e-06	0	7	F10	protein_coding	coagulation factor X
ENSG00000141052.17	1968.47	188.918	0.096	-3.38082	3.51301e-06	0.000102039	0	8	MYOCD	protein_coding	myocardin
ENSG00000206199.9	66.0309	3.10615	0.047	-4.4112	0.000237715	0.00356601	1	5	ANKUB1	protein_coding	ankyrin repeat and ubiquitin domain containing 1
ENSG00000132386.10	9818.49	1154.61	0.1176	-3.08804	7.07174e-12	8.78682e-10	0	8	SERPINF1	protein_coding	serpin family F member 1
ENSG00000182771.18	285.494	37.6826	0.132	-2.92139	2.83013e-09	1.97803e-07	0	7	GRID1	protein_coding	glutamate ionotropic receptor delta type subunit 1
ENSG00000124785.8	381.265	43.9451	0.1153	-3.11654	5.20221e-09	3.34164e-07	0	8	NRN1	protein_coding	neuritin 1
ENSG00000133110.14	4954.54	1025.6	0.207	-2.2723	3.28759e-07	1.3281e-05	0	7	POSTN	protein_coding	periostin
ENSG00000279204.1	61.8367	7.91829	0.1281	-2.96466	9.61298e-09	5.76826e-07	0	7	RP11-175K6.2	TEC	.
ENSG00000281852.1	349.37	44.416	0.1271	-2.97596	4.60934e-07	1.78581e-05	1	7	LINC00891	lincRNA	long intergenic non-protein coding RNA 891
ENSG00000115665.8	9.28981	0.387738	0.0417	-4.58381	0.000539034	0.00689975	0	6	SLC5A7	protein_coding	solute carrier family 5 member 7
ENSG00000162614.18	2493.22	224.225	0.0899	-3.47554	1.3864e-07	6.37537e-06	0	6	NEXN	protein_coding	nexilin F-actin binding protein
ENSG00000267405.1	37.1363	1.50498	0.0405	-4.62593	0.000136664	0.00227946	1	6	CTC-296K1.4	lincRNA	.
ENSG00000211679.2	838.652	131.931	0.1573	-2.66841	6.39659e-08	3.17276e-06	0	7	IGLC3	IG_C_gene	immunoglobulin lambda constant 3 (Kern-Oz+ marker)
ENSG00000130595.16	543.962	148.387	0.2728	-1.87408	3.37367e-06	9.89261e-05	1	7	TNNT3	protein_coding	troponin T3, fast skeletal type
ENSG00000163464.7	81.15	5.50999	0.0679	-3.88044	6.66212e-06	0.000178932	0	7	CXCR1	protein_coding	C-X-C motif chemokine receptor 1
ENSG00000125780.11	71.7065	4.5626	0.0636	-3.97483	6.06418e-06	0.0001654	2	6	TGM3	protein_coding	transglutaminase 3
ENSG00000237125.8	635.924	96.3565	0.1515	-2.72261	2.14988e-07	9.37788e-06	0	7	HAND2-AS1	antisense	HAND2 antisense RNA 1 (head to head)
ENSG00000211897.8	2127.13	334.715	0.1574	-2.66749	1.05243e-06	3.60611e-05	0	7	IGHG3	IG_C_gene	immunoglobulin heavy constant gamma 3 (G3m marker)
ENSG00000260057.5	37.4108	1.92736	0.0515	-4.27928	0.00027362	0.00400215	1	6	LINC01571	lincRNA	long intergenic non-protein coding RNA 1571
ENSG00000241644.2	2011.27	888.926	0.442	-1.17788	1.76766e-06	5.76e-05	1	7	INMT	protein_coding	indolethylamine N-methyltransferase
ENSG00000267583.5	17.8852	1.44037	0.0805	-3.63487	4.37576e-06	0.000122891	0	8	RP11-322E11.5	lincRNA	.
ENSG00000102239.4	18.3181	1.45857	0.0796	-3.65109	0.000306295	0.00437092	0	7	BRS3	protein_coding	bombesin receptor subtype 3
ENSG00000171368.11	1117.24	151.371	0.1355	-2.88364	4.5859e-15	9.75815e-13	0	8	TPPP	protein_coding	tubulin polymerization promoting protein
ENSG00000102468.10	75.1078	6.62243	0.0882	-3.50308	7.06586e-05	0.00132848	1	7	HTR2A	protein_coding	5-hydroxytryptamine receptor 2A
ENSG00000154263.17	1988	264.906	0.1333	-2.90725	4.5995e-09	2.97781e-07	0	8	ABCA10	protein_coding	ATP binding cassette subfamily A member 10
ENSG00000253105.5	16.8158	0.650664	0.0387	-4.69152	0.000467983	0.00614044	0	5	KB-1448A5.1	lincRNA	.
ENSG00000129951.18	289.509	29.8985	0.1033	-3.27509	2.40589e-05	0.000529425	1	7	PLPPR3	protein_coding	phospholipid phosphatase related 3
ENSG00000162761.14	15.1212	1.13664	0.0752	-3.73312	0.000146692	0.00241497	0	7	LMX1A	protein_coding	LIM homeobox transcription factor 1 alpha
ENSG00000172935.8	3292.18	548.816	0.1667	-2.58467	8.6258e-09	5.2789e-07	0	7	MRGPRF	protein_coding	MAS related GPR family member F
ENSG00000151632.17	105.025	10.7167	0.102	-3.29336	1.0172e-07	4.79407e-06	0	8	AKR1C2	protein_coding	aldo-keto reductase family 1 member C2
ENSG00000283361.1	142.856	6.12279	0.0429	-4.54288	0.000459198	0.00605455	1	5	RP11-569D9.5	protein_coding	.
ENSG00000135298.13	65.6819	5.32816	0.0811	-3.62415	0.000105714	0.00186731	1	7	ADGRB3	protein_coding	adhesion G protein-coupled receptor B3
ENSG00000244476.2	13.6794	1.22323	0.0894	-3.48358	5.6609e-05	0.00109834	0	7	ERVFRD-1	protein_coding	endogenous retrovirus group FRD member 1
ENSG00000254251.1	22.5848	2.57953	0.1142	-3.13037	9.194e-08	4.38354e-06	0	8	RP11-662G23.1	antisense	.
ENSG00000126467.10	31.2704	3.26216	0.1043	-3.26119	6.39439e-08	3.17276e-06	0	8	TSKS	protein_coding	testis specific serine kinase substrate
ENSG00000277829.1	12.7703	0.780445	0.0611	-4.03268	6.74418e-05	0.00127533	0	7	RP5-1054A22.4	sense_intronic	.
ENSG00000069431.11	1382.41	168.912	0.1222	-3.03268	7.41549e-10	6.04092e-08	0	6	ABCC9	protein_coding	ATP binding cassette subfamily C member 9
ENSG00000025423.11	288.856	37.6971	0.1305	-2.93788	7.20728e-10	5.91045e-08	0	7	HSD17B6	protein_coding	hydroxysteroid 17-beta dehydrogenase 6
ENSG00000276365.1	76.8373	9.3861	0.1222	-3.03268	7.52808e-06	0.000198974	1	7	MIR145	miRNA	microRNA 145
ENSG00000217330.1	32.8454	1.12938	0.0344	-4.86145	0.000399718	0.00540619	1	6	SSXP10	processed_pseudogene	SSX family pseudogene 10
ENSG00000173452.13	13.7579	0.397654	0.0289	-5.11279	0.000810296	0.00957028	0	6	TMEM196	protein_coding	transmembrane protein 196
ENSG00000110675.12	96.0832	6.46118	0.0672	-3.89539	6.59382e-06	0.00017783	1	6	ELMOD1	protein_coding	ELMO domain containing 1
ENSG00000159588.14	2828.21	291.789	0.1032	-3.27649	1.79974e-05	0.000418104	1	6	CCDC17	protein_coding	coiled-coil domain containing 17
ENSG00000251126.2	17.9241	1.17522	0.0656	-3.93016	1.43422e-05	0.000342902	0	6	RP11-119H12.6	antisense	.
ENSG00000186642.15	1138.04	167.843	0.1475	-2.76121	1.56109e-08	9.03669e-07	0	7	PDE2A	protein_coding	phosphodiesterase 2A
ENSG00000233760.1	47.927	3.83479	0.08	-3.64386	5.47029e-07	2.08328e-05	0	6	AC004947.2	lincRNA	.
ENSG00000211663.2	35.6554	5.55389	0.1558	-2.68223	8.70198e-05	0.00158465	0	7	IGLV3-19	IG_V_gene	immunoglobulin lambda variable 3-19
ENSG00000183160.8	577.925	86.771	0.1501	-2.736	1.37239e-12	1.97448e-10	0	7	TMEM119	protein_coding	transmembrane protein 119
ENSG00000036473.6	20.3085	0.703157	0.0346	-4.85308	0.000384042	0.00523445	0	7	OTC	protein_coding	ornithine carbamoyltransferase
ENSG00000226197.2	49.5147	5.09671	0.1029	-3.28069	0.000128716	0.00217044	0	6	RP11-536O18.1	lincRNA	.
ENSG00000104332.11	4307.59	614.414	0.1426	-2.80995	2.24488e-07	9.65536e-06	0	7	SFRP1	protein_coding	secreted frizzled related protein 1
ENSG00000211677.2	1919.54	421.512	0.2196	-2.18705	1.26525e-06	4.25243e-05	0	7	IGLC2	IG_C_gene	immunoglobulin lambda constant 2
ENSG00000104921.14	36.3976	4.16423	0.1144	-3.12784	6.05006e-08	3.03763e-06	0	7	FCER2	protein_coding	Fc fragment of IgE receptor II
ENSG00000105419.17	1506.16	247.705	0.1645	-2.60384	3.82315e-09	2.52842e-07	0	7	MEIS3	protein_coding	Meis homeobox 3
ENSG00000111452.12	729.96	94.7086	0.1297	-2.94675	2.93272e-06	8.75615e-05	0	6	ADGRD1	protein_coding	adhesion G protein-coupled receptor D1
ENSG00000101204.16	30.5302	1.26293	0.0414	-4.59423	0.000432879	0.00578474	2	6	CHRNA4	protein_coding	cholinergic receptor nicotinic alpha 4 subunit
ENSG00000184113.9	755.703	140.416	0.1858	-2.42818	1.52136e-12	2.12502e-10	0	7	CLDN5	protein_coding	claudin 5
ENSG00000158445.9	723.412	111.348	0.1539	-2.69993	5.28815e-09	3.36173e-07	0	7	KCNB1	protein_coding	potassium voltage-gated channel subfamily B member 1
ENSG00000188536.12	1140.28	167.456	0.1469	-2.76709	1.03174e-05	0.000259274	1	6	HBA2	protein_coding	hemoglobin subunit alpha 2
ENSG00000137675.4	11.5443	0.275762	0.0239	-5.38685	0.00102888	0.0115425	1	5	MMP27	protein_coding	matrix metallopeptidase 27
ENSG00000223611.5	6.69596	0.118311	0.0177	-5.82011	0.00145487	0.0151216	0	7	SUPT20HL2	processed_pseudogene	SPT20 homolog, SAGA complex component-like 2
ENSG00000258699.1	39.6184	1.24153	0.0313	-4.99769	0.000776534	0.00926905	2	6	RP11-356K23.2	antisense	.
ENSG00000167779.7	4036.46	943.995	0.2339	-2.09604	8.38663e-07	2.97732e-05	1	7	IGFBP6	protein_coding	insulin like growth factor binding protein 6
ENSG00000165186.10	139.886	4.84332	0.0346	-4.85308	2.20215e-06	6.92804e-05	0	8	PTCHD1	protein_coding	patched domain containing 1
ENSG00000153002.11	44.372	3.60775	0.0813	-3.6206	8.37848e-06	0.000217894	0	6	CPB1	protein_coding	carboxypeptidase B1
ENSG00000198624.12	2772.34	386.498	0.1394	-2.8427	1.36808e-18	4.80823e-16	0	8	CCDC69	protein_coding	coiled-coil domain containing 69
ENSG00000137941.16	1407.27	165.911	0.1179	-3.08436	9.25322e-10	7.2964e-08	0	8	TTLL7	protein_coding	tubulin tyrosine ligase like 7
ENSG00000174576.8	143.312	16.5389	0.1154	-3.11528	1.97092e-05	0.000449801	0	7	NPAS4	protein_coding	neuronal PAS domain protein 4
ENSG00000177363.4	545.248	91.1146	0.1671	-2.58122	1.17374e-15	2.75014e-13	0	8	LRRN4CL	protein_coding	LRRN4 C-terminal like
ENSG00000127074.14	23.6217	2.15145	0.0911	-3.45641	9.66724e-06	0.000246204	0	7	RGS13	protein_coding	regulator of G-protein signaling 13
ENSG00000154721.14	1301.93	177.237	0.1361	-2.87726	2.58521e-12	3.40114e-10	0	8	JAM2	protein_coding	junctional adhesion molecule 2
ENSG00000101251.11	65.225	6.5025	0.0997	-3.32626	8.30573e-05	0.00152377	1	6	SEL1L2	protein_coding	SEL1L2 ERAD E3 ligase adaptor subunit
ENSG00000187922.13	52.9337	5.28927	0.0999	-3.32337	2.26543e-05	0.000504381	0	6	LCN10	protein_coding	lipocalin 10
ENSG00000138735.15	2073.12	279.989	0.1351	-2.8879	2.83557e-13	4.58952e-11	0	8	PDE5A	protein_coding	phosphodiesterase 5A
ENSG00000101280.7	85.1568	10.1202	0.1188	-3.07339	7.30298e-08	3.57904e-06	0	8	ANGPT4	protein_coding	angiopoietin 4
ENSG00000157782.9	108.995	25.0024	0.2294	-2.12406	9.72177e-10	7.61704e-08	0	7	CABP1	protein_coding	calcium binding protein 1
ENSG00000127528.5	2063.66	277.87	0.1346	-2.89325	5.06831e-08	2.6306e-06	0	7	KLF2	protein_coding	Kruppel like factor 2
ENSG00000078596.10	1449.92	147.191	0.1015	-3.30045	1.98999e-09	1.45707e-07	0	8	ITM2A	protein_coding	integral membrane protein 2A
ENSG00000249201.2	11.6704	0.990605	0.0849	-3.55809	8.50931e-05	0.00155763	0	7	CTD-3080P12.3	antisense	.
ENSG00000185681.12	752.965	68.5239	0.091	-3.45799	6.23844e-06	0.000168657	0	6	MORN5	protein_coding	MORN repeat containing 5
ENSG00000102802.9	1280.17	321.867	0.2514	-1.99194	1.47791e-05	0.000351301	1	6	MEDAG	protein_coding	mesenteric estrogen dependent adipogenesis
ENSG00000171872.4	29.0911	3.40322	0.117	-3.09542	0.000122988	0.00210087	1	7	KLF17	protein_coding	Kruppel like factor 17
ENSG00000260426.1	57.5431	1.47353	0.0256	-5.28771	0.00122214	0.0132396	3	5	RP5-912I13.1	sense_overlapping	.
ENSG00000100665.11	17.6163	1.67078	0.0948	-3.39897	0.000638898	0.0079418	0	6	SERPINA4	protein_coding	serpin family A member 4
ENSG00000211653.2	362.074	27.047	0.0747	-3.74275	0.000239233	0.00358005	1	6	IGLV1-40	IG_V_gene	immunoglobulin lambda variable 1-40
ENSG00000232505.2	11.6605	0.410833	0.0352	-4.82828	0.00128902	0.0137701	0	5	XXbac-BPG308J9.3	lincRNA	.
ENSG00000183571.10	5.68035	0.117965	0.0208	-5.58727	0.00136785	0.0144367	0	6	PGPEP1L	protein_coding	pyroglutamyl-peptidase I-like
ENSG00000214402.6	291.802	42.5161	0.1457	-2.77893	1.76048e-15	4.04778e-13	0	8	LCNL1	protein_coding	lipocalin like 1
ENSG00000276627.1	5.80145	0	0.147	-2.76611	0.00248415	0.0231059	0	7	RP5-1016A21.1	lincRNA	.
ENSG00000104043.14	807.362	94.4838	0.117	-3.09542	2.00488e-15	4.56705e-13	0	7	ATP8B4	protein_coding	ATPase phospholipid transporting 8B4 (putative)
ENSG00000211970.3	19.1105	0.243095	0.0127	-6.29903	0.00207856	0.0201009	0	5	IGHV4-61	IG_V_gene	immunoglobulin heavy variable 4-61
ENSG00000152760.9	358.24	38.3272	0.107	-3.22432	4.06371e-05	0.000830708	1	6	TCTEX1D1	protein_coding	Tctex1 domain containing 1
ENSG00000211662.2	108.201	10.8665	0.1004	-3.31617	1.29342e-05	0.000312888	1	6	IGLV3-21	IG_V_gene	immunoglobulin lambda variable 3-21
ENSG00000174807.3	1866.81	328.761	0.1761	-2.50553	9.01149e-09	5.46061e-07	0	6	CD248	protein_coding	CD248 molecule
ENSG00000229019.1	12.9292	0.451525	0.0349	-4.84063	0.00139087	0.0146294	1	5	RP11-88I18.3	sense_intronic	.
ENSG00000206172.8	421.345	53.801	0.1277	-2.96917	1.98613e-05	0.000452852	0	6	HBA1	protein_coding	hemoglobin subunit alpha 1
ENSG00000122733.12	49.2032	6.41213	0.1303	-2.94009	1.28837e-08	7.58291e-07	0	8	PHF24	protein_coding	PHD finger protein 24
ENSG00000177133.10	154.968	13.3647	0.0862	-3.53617	3.86435e-05	0.000794907	0	7	LINC00982	antisense	long intergenic non-protein coding RNA 982
ENSG00000232451.1	13.5646	0.878198	0.0647	-3.95009	0.000880853	0.010198	0	5	AC016768.1	lincRNA	.
ENSG00000226337.3	13.4382	1.39069	0.1035	-3.2723	0.0004729	0.00620165	0	7	RP11-274B18.4	lincRNA	.
ENSG00000223561.6	68.506	9.70037	0.1416	-2.82011	5.11295e-06	0.000141177	0	7	AC003090.1	lincRNA	.
ENSG00000124212.5	6416.08	1523.28	0.2374	-2.07461	1.0289e-05	0.000259088	1	7	PTGIS	protein_coding	prostaglandin I2 synthase
ENSG00000106113.18	12.0512	1.06758	0.0886	-3.49655	0.00018177	0.00291167	0	6	CRHR2	protein_coding	corticotropin releasing hormone receptor 2
ENSG00000228035.1	9.1	0.36106	0.0397	-4.65472	0.00121058	0.0131607	0	6	RP4-663N10.1	antisense	.
ENSG00000123570.3	536.746	72.4791	0.135	-2.88897	7.18434e-07	2.61077e-05	0	6	RAB9B	protein_coding	RAB9B, member RAS oncogene family
ENSG00000136244.11	654.96	45.3053	0.0692	-3.85308	3.69769e-05	0.00076639	1	6	IL6	protein_coding	interleukin 6
ENSG00000163221.8	56.2465	5.91938	0.1052	-3.24879	3.78861e-08	2.01312e-06	0	7	S100A12	protein_coding	S100 calcium binding protein A12
ENSG00000172260.14	713.53	243.537	0.3413	-1.55089	6.84102e-06	0.000183134	1	7	NEGR1	protein_coding	neuronal growth regulator 1
ENSG00000279128.1	6.69463	0	0.13	-2.94342	0.00303312	0.0268531	0	6	RP11-76C10.4	TEC	.
ENSG00000167549.18	783.526	177.55	0.2266	-2.14178	2.18623e-07	9.48601e-06	0	6	CORO6	protein_coding	coronin 6
ENSG00000185634.11	125.647	12.3836	0.0986	-3.34227	4.93965e-07	1.89292e-05	0	7	SHC4	protein_coding	SHC adaptor protein 4
ENSG00000211966.2	45.8913	5.27418	0.1149	-3.12155	4.06014e-05	0.000830708	0	5	IGHV5-51	IG_V_gene	immunoglobulin heavy variable 5-51
ENSG00000279526.1	33.6438	3.74766	0.1114	-3.16618	5.64445e-06	0.00015481	0	7	AC011239.2	TEC	.
ENSG00000213088.9	2045.39	557.996	0.2728	-1.87408	2.79935e-06	8.42956e-05	1	7	ACKR1	protein_coding	atypical chemokine receptor 1 (Duffy blood group)
ENSG00000162520.14	786.354	123.984	0.1577	-2.66475	1.88807e-08	1.06782e-06	0	7	SYNC	protein_coding	syncoilin, intermediate filament protein
ENSG00000237642.1	14.0285	0.492868	0.0351	-4.83239	0.000768519	0.00919607	0	5	HMGB3P5	processed_pseudogene	high mobility group box 3 pseudogene 5
ENSG00000197757.7	502.48	83.9695	0.1671	-2.58122	9.9926e-10	7.80438e-08	0	7	HOXC6	protein_coding	homeobox C6
ENSG00000072952.18	4311.43	616.281	0.1429	-2.80692	5.44423e-08	2.80421e-06	0	7	MRVI1	protein_coding	murine retrovirus integration site 1 homolog
ENSG00000171522.5	626.106	90.0979	0.1439	-2.79686	5.50202e-20	2.70721e-17	0	8	PTGER4	protein_coding	prostaglandin E receptor 4
ENSG00000103196.11	3095.28	320.159	0.1034	-3.27369	3.32865e-07	1.3381e-05	0	5	CRISPLD2	protein_coding	cysteine rich secretory protein LCCL domain containing 2
ENSG00000185532.15	1034.45	145.57	0.1407	-2.82931	6.7924e-08	3.34213e-06	0	7	PRKG1	protein_coding	protein kinase, cGMP-dependent, type I
ENSG00000108576.9	44.548	5.34564	0.12	-3.05889	2.06212e-08	1.15827e-06	0	7	SLC6A4	protein_coding	solute carrier family 6 member 4
ENSG00000123838.10	93.2622	5.00933	0.0537	-4.21893	0.000544483	0.0069478	1	5	C4BPA	protein_coding	complement component 4 binding protein alpha
ENSG00000175946.8	19.4707	1.57826	0.0811	-3.62415	0.00025048	0.0037302	1	7	KLHL38	protein_coding	kelch like family member 38
ENSG00000140682.18	3622.31	571.566	0.1578	-2.66383	4.27308e-10	3.70163e-08	0	7	TGFB1I1	protein_coding	transforming growth factor beta 1 induced transcript 1
ENSG00000154175.16	2675.49	417.531	0.1561	-2.67946	5.77045e-07	2.17071e-05	0	7	ABI3BP	protein_coding	ABI family member 3 binding protein
ENSG00000118160.13	120.168	12.408	0.1033	-3.27509	1.09201e-05	0.000270822	1	7	SLC8A2	protein_coding	solute carrier family 8 member A2
ENSG00000154065.16	761.718	106.588	0.1399	-2.83753	2.17657e-08	1.21149e-06	0	7	ANKRD29	protein_coding	ankyrin repeat domain 29
ENSG00000182752.9	255.927	55.2571	0.2159	-2.21156	4.62197e-06	0.000129069	0	6	PAPPA	protein_coding	pappalysin 1
ENSG00000235848.4	5.08578	0	0.1643	-2.6056	0.00299416	0.0266989	0	7	RMDN2-AS1	antisense	RMDN2 antisense RNA 1
ENSG00000065325.12	29.3495	4.29827	0.1465	-2.77103	5.68723e-05	0.00110171	0	8	GLP2R	protein_coding	glucagon like peptide 2 receptor
ENSG00000245812.2	67.8116	6.78999	0.1001	-3.32049	3.952e-06	0.000112792	0	7	RP11-175K6.1	lincRNA	.
ENSG00000264490.3	7.24201	0	0.1213	-3.04335	0.00360561	0.0306695	0	5	WI2-87327B8.1	lincRNA	.
ENSG00000152932.7	42.4799	3.70955	0.0873	-3.51787	1.56176e-05	0.000368031	0	7	RAB3C	protein_coding	RAB3C, member RAS oncogene family
ENSG00000251576.1	151.614	10.0111	0.066	-3.92139	0.00079938	0.00947776	1	6	LINC01267	lincRNA	long intergenic non-protein coding RNA 1267
ENSG00000170703.15	173.742	15.2543	0.0878	-3.50964	0.000312735	0.00443965	1	5	TTLL6	protein_coding	tubulin tyrosine ligase like 6
ENSG00000149201.9	537.535	81.8772	0.1523	-2.71501	1.93135e-06	6.17882e-05	1	7	CCDC81	protein_coding	coiled-coil domain containing 81
ENSG00000244945.1	82.3895	10.5047	0.1275	-2.97143	8.37682e-13	1.24148e-10	0	8	RP11-1379J22.2	antisense	.
ENSG00000159176.13	52492	7567.64	0.1442	-2.79386	8.31324e-16	2.02497e-13	0	8	CSRP1	protein_coding	cysteine and glycine rich protein 1
ENSG00000167614.13	1477.72	145.509	0.0985	-3.34373	0.00022304	0.00338928	2	6	TTYH1	protein_coding	tweety family member 1
ENSG00000120051.14	239.905	32.2258	0.1343	-2.89647	6.81526e-06	0.000182646	0	5	CFAP58	protein_coding	cilia and flagella associated protein 58
ENSG00000160472.4	890.353	73.5509	0.0826	-3.59771	0.000411214	0.00554642	1	6	TMEM190	protein_coding	transmembrane protein 190
ENSG00000182575.7	859.671	155.078	0.1804	-2.47073	1.53998e-06	5.09229e-05	0	7	NXPH3	protein_coding	neurexophilin 3
ENSG00000259285.1	15.8207	2.02397	0.1279	-2.96691	0.000528117	0.00678826	0	8	CTD-2330J20.2	antisense	.
ENSG00000243806.1	7.53854	0.3347	0.0444	-4.4933	0.00241667	0.0226322	0	6	RPL7P18	processed_pseudogene	ribosomal protein L7 pseudogene 18
ENSG00000174944.8	86.4116	7.1124	0.0823	-3.60296	1.1367e-06	3.85725e-05	0	7	P2RY14	protein_coding	purinergic receptor P2Y14
ENSG00000223731.2	6.86276	0	0.1272	-2.97483	0.00395161	0.0327332	0	6	SUPT20HL1	processed_pseudogene	SPT20 homolog, SAGA complex component-like 1
ENSG00000171385.9	922.478	201.829	0.2188	-2.19232	2.91939e-06	8.72696e-05	0	6	KCND3	protein_coding	potassium voltage-gated channel subfamily D member 3
ENSG00000170482.16	401.535	37.3136	0.0929	-3.42818	0.0001825	0.0029174	1	6	SLC23A1	protein_coding	solute carrier family 23 member 1
ENSG00000107562.16	6012.1	729.41	0.1213	-3.04335	3.42907e-07	1.37622e-05	0	7	CXCL12	protein_coding	C-X-C motif chemokine ligand 12
ENSG00000156113.21	5580.98	776.173	0.1391	-2.84581	7.37343e-11	7.34418e-09	0	7	KCNMA1	protein_coding	potassium calcium-activated channel subfamily M alpha 1
ENSG00000165694.9	38.882	2.49316	0.0641	-3.96353	0.000365882	0.00503436	1	5	FRMD7	protein_coding	FERM domain containing 7
ENSG00000133115.11	399.213	36.8035	0.0922	-3.43909	0.000811504	0.00957996	1	6	STOML3	protein_coding	stomatin like 3
ENSG00000213144.2	33.6756	5.84814	0.1737	-2.52533	0.000336459	0.00469782	1	6	RP11-64B16.2	processed_pseudogene	.
ENSG00000197614.10	2179.52	422.037	0.1936	-2.36885	3.78138e-05	0.000781762	1	7	MFAP5	protein_coding	microfibrillar associated protein 5
ENSG00000280237.2	1916.83	378.213	0.1973	-2.34154	1.0602e-06	3.62768e-05	0	8	MIR4697HG	TEC	MIR4697 host gene
ENSG00000255027.2	23.8128	2.48656	0.1044	-3.25981	0.000203026	0.00316731	1	6	RP11-680F20.9	antisense	.
ENSG00000152137.6	2916.69	764.335	0.2621	-1.93181	5.36432e-07	2.04609e-05	1	7	HSPB8	protein_coding	heat shock protein family B (small) member 8
ENSG00000141404.15	498.5	85.3517	0.1712	-2.54625	3.07384e-07	1.25828e-05	0	7	GNAL	protein_coding	G protein subunit alpha L
ENSG00000234224.2	25.1417	2.25504	0.0897	-3.47875	0.000221576	0.00337435	1	7	TMEM229A	protein_coding	transmembrane protein 229A
ENSG00000147206.16	959.756	114.788	0.1196	-3.06371	5.82808e-05	0.00112545	1	7	NXF3	protein_coding	nuclear RNA export factor 3
ENSG00000154258.16	1996.46	315.605	0.1581	-2.66109	5.84609e-06	0.000159629	0	7	ABCA9	protein_coding	ATP binding cassette subfamily A member 9
ENSG00000165269.12	318.47	73.9178	0.2321	-2.10718	3.61189e-10	3.20794e-08	0	7	AQP7	protein_coding	aquaporin 7
ENSG00000162747.9	247.485	18.8393	0.0761	-3.71596	4.32716e-06	0.000121902	0	6	FCGR3B	protein_coding	Fc fragment of IgG receptor IIIb
ENSG00000172367.15	85.8376	14.8261	0.1727	-2.53366	2.74727e-06	8.33396e-05	0	7	PDZD3	protein_coding	PDZ domain containing 3
ENSG00000095627.9	11.6652	1.18425	0.1015	-3.30045	6.83664e-05	0.00128885	0	7	TDRD1	protein_coding	tudor domain containing 1
ENSG00000171596.6	106.486	29.206	0.2743	-1.86617	2.96128e-08	1.61537e-06	0	7	NMUR1	protein_coding	neuromedin U receptor 1
ENSG00000158578.18	34.838	1.48468	0.0426	-4.553	0.000688413	0.00846816	1	6	ALAS2	protein_coding	5'-aminolevulinate synthase 2
ENSG00000183963.18	10430.6	1802.34	0.1728	-2.53282	5.62644e-10	4.75676e-08	0	7	SMTN	protein_coding	smoothelin
ENSG00000185742.6	11.1482	0.598611	0.0537	-4.21893	0.000697534	0.00854193	0	5	C11orf87	protein_coding	chromosome 11 open reading frame 87
ENSG00000106006.6	75.4204	6.10077	0.0809	-3.62772	0.000556152	0.007072	1	7	HOXA6	protein_coding	homeobox A6
ENSG00000211637.2	78.9165	3.89431	0.0493	-4.34227	0.00153396	0.0157524	0	6	IGLV4-69	IG_V_gene	immunoglobulin lambda variable 4-69
ENSG00000260859.1	7.62879	0.262038	0.0343	-4.86565	0.00262505	0.0241756	0	5	RP11-254F19.2	sense_intronic	.
ENSG00000104888.9	107.498	16.443	0.153	-2.7084	4.32501e-11	4.44e-09	0	8	SLC17A7	protein_coding	solute carrier family 17 member 7
ENSG00000130377.13	32.0357	5.22478	0.1631	-2.61617	6.75313e-07	2.47601e-05	0	7	ACSBG2	protein_coding	acyl-CoA synthetase bubblegum family member 2
ENSG00000227051.6	2437.37	464.618	0.1906	-2.39138	1.03248e-06	3.55688e-05	0	7	C14orf132	protein_coding	chromosome 14 open reading frame 132
ENSG00000197745.2	267.099	5.14956	0.0193	-5.69526	0.00412671	0.0337854	3	5	SCGB1D4	protein_coding	secretoglobin family 1D member 4
ENSG00000143382.14	1456.13	228.24	0.1567	-2.67392	2.05606e-10	1.9088e-08	0	7	ADAMTSL4	protein_coding	ADAMTS like 4
ENSG00000126785.12	1219.81	222.314	0.1823	-2.45561	4.41267e-10	3.79582e-08	0	7	RHOJ	protein_coding	ras homolog family member J
ENSG00000168497.4	2147.04	306.728	0.1429	-2.80692	5.96188e-08	3.00562e-06	0	8	SDPR	protein_coding	serum deprivation response
ENSG00000072195.14	4899.67	1371.38	0.2799	-1.83702	3.2375e-07	1.31651e-05	1	7	SPEG	protein_coding	SPEG complex locus
ENSG00000255587.7	36.9352	5.8385	0.1581	-2.66109	2.00474e-09	1.46352e-07	0	8	RAB44	protein_coding	RAB44, member RAS oncogene family
ENSG00000198542.13	436.052	45.0262	0.1033	-3.27509	9.95674e-06	0.000252532	0	7	ITGBL1	protein_coding	integrin subunit beta like 1
ENSG00000229657.2	9.37342	0.473009	0.0505	-4.30757	0.00302979	0.0268531	1	6	RP11-494K3.2	processed_pseudogene	.
ENSG00000257259.1	35.178	1.20107	0.0341	-4.87408	0.00172258	0.0172834	0	4	RP11-767I20.1	lincRNA	.
ENSG00000258752.1	528.12	23.3483	0.0442	-4.49981	0.00341746	0.0294591	2	6	RP11-356K23.1	antisense	.
ENSG00000169744.12	1382.39	207.435	0.1501	-2.736	1.33824e-08	7.83891e-07	0	6	LDB2	protein_coding	LIM domain binding 2
ENSG00000115353.10	207.93	57.7106	0.2775	-1.84944	1.24994e-05	0.000302965	1	7	TACR1	protein_coding	tachykinin receptor 1
ENSG00000179915.22	46.0571	16.0069	0.3475	-1.52492	8.75321e-05	0.0015928	1	7	NRXN1	protein_coding	neurexin 1
ENSG00000229108.1	6.73198	0.226678	0.0337	-4.89111	0.0028339	0.0256511	0	5	MEOX2-AS1	lincRNA	MEOX2 antisense RNA 1 (head to head)
ENSG00000159713.10	10651.3	1431.54	0.1344	-2.89539	1.14631e-05	0.000281171	1	7	TPPP3	protein_coding	tubulin polymerization promoting protein family member 3
ENSG00000228695.9	9.87707	0.482607	0.0489	-4.35402	0.00365742	0.0309848	0	5	CES1P1	transcribed_unprocessed_pseudogene	carboxylesterase 1 pseudogene 1
ENSG00000146469.12	45.9077	6.93836	0.1511	-2.72642	5.25648e-07	2.0112e-05	0	6	VIP	protein_coding	vasoactive intestinal peptide
ENSG00000102010.14	100.389	11.9905	0.1194	-3.06613	8.13117e-07	2.91608e-05	0	7	BMX	protein_coding	BMX non-receptor tyrosine kinase
ENSG00000186994.11	420.778	89.4728	0.2126	-2.23379	2.64145e-09	1.86701e-07	0	6	KANK3	protein_coding	KN motif and ankyrin repeat domains 3
ENSG00000121898.12	2402.53	385.878	0.1606	-2.63846	3.50209e-08	1.8853e-06	0	6	CPXM2	protein_coding	carboxypeptidase X, M14 family member 2
ENSG00000161649.12	89.2067	16.4619	0.1845	-2.43831	0.000116278	0.0020089	0	6	CD300LG	protein_coding	CD300 molecule like family member g
ENSG00000243069.7	89.0602	12.9601	0.1455	-2.78091	8.91145e-10	7.07224e-08	0	8	ARHGEF26-AS1	processed_transcript	ARHGEF26 antisense RNA 1
ENSG00000163687.13	58.1847	11.3609	0.1953	-2.35624	8.51338e-08	4.09875e-06	0	6	DNASE1L3	protein_coding	deoxyribonuclease 1 like 3
ENSG00000082175.14	4064.1	829.777	0.2042	-2.29195	6.07952e-06	0.000165635	0	7	PGR	protein_coding	progesterone receptor
ENSG00000162367.11	238.372	39.7169	0.1666	-2.58554	1.00784e-10	9.87847e-09	0	7	TAL1	protein_coding	TAL bHLH transcription factor 1, erythroid differentiation factor
ENSG00000254369.6	42.3549	10.921	0.2578	-1.95568	0.000533584	0.00684423	1	7	HOXA-AS3	antisense	HOXA cluster antisense RNA 3
ENSG00000204687.4	6.97813	0.117965	0.0169	-5.88683	0.00539793	0.0413707	0	5	MAS1L	protein_coding	MAS1 proto-oncogene like, G protein-coupled receptor
ENSG00000151789.10	140.638	22.2174	0.158	-2.662	7.70852e-08	3.75534e-06	0	7	ZNF385D	protein_coding	zinc finger protein 385D
ENSG00000211638.2	10.0498	0.598026	0.0595	-4.07097	0.00279637	0.0253767	0	5	IGLV8-61	IG_V_gene	immunoglobulin lambda variable 8-61
ENSG00000134533.6	3251.77	678.725	0.2087	-2.2605	1.27326e-08	7.51194e-07	0	7	RERG	protein_coding	RAS like estrogen regulated growth inhibitor
ENSG00000109906.13	311.296	49.5413	0.1591	-2.65199	9.89913e-07	3.4253e-05	0	7	ZBTB16	protein_coding	zinc finger and BTB domain containing 16
ENSG00000180871.7	79.7467	8.77426	0.11	-3.18442	8.54024e-07	3.02311e-05	0	7	CXCR2	protein_coding	C-X-C motif chemokine receptor 2
ENSG00000188817.7	1120.96	115.948	0.1034	-3.27369	0.00123723	0.013356	1	5	SNTN	protein_coding	sentan, cilia apical structure protein
ENSG00000245598.6	13.8812	1.76513	0.1272	-2.97483	0.000461444	0.00608058	0	7	DACT3-AS1	antisense	DACT3 antisense RNA 1
ENSG00000072163.19	4075.4	715.138	0.1755	-2.51046	3.80553e-08	2.01775e-06	0	8	LIMS2	protein_coding	LIM zinc finger domain containing 2
ENSG00000260123.1	14.1572	0.981448	0.0693	-3.851	0.00145575	0.0151243	1	5	RP11-326A19.4	lincRNA	.
ENSG00000211892.3	980.995	112.218	0.1144	-3.12784	0.000589827	0.00743233	1	6	IGHG4	IG_C_gene	immunoglobulin heavy constant gamma 4 (G4m marker)
ENSG00000174099.10	4440.75	585.92	0.1319	-2.92248	1.82695e-06	5.90625e-05	0	6	MSRB3	protein_coding	methionine sulfoxide reductase B3
ENSG00000188828.11	29.1672	2.48687	0.0853	-3.55131	0.000196395	0.00308233	1	6	GLRA4	protein_coding	glycine receptor alpha 4
ENSG00000141294.9	2043.44	212.126	0.1038	-3.26812	0.000465562	0.00612592	2	6	LRRC46	protein_coding	leucine rich repeat containing 46
ENSG00000279737.1	35.609	2.1546	0.0605	-4.04692	0.00259559	0.0239972	1	6	RP11-79C6.2	TEC	.
ENSG00000198400.11	40.2135	3.96219	0.0985	-3.34373	0.000108714	0.00190498	1	6	NTRK1	protein_coding	neurotrophic receptor tyrosine kinase 1
ENSG00000180422.3	17.7069	1.80413	0.1019	-3.29477	0.000261011	0.00385882	0	6	LINC00304	lincRNA	long intergenic non-protein coding RNA 304
ENSG00000259384.6	5.21268	0.344989	0.0662	-3.91702	0.00289202	0.0260144	1	7	GH1	protein_coding	growth hormone 1
ENSG00000211976.2	30.2992	0.630349	0.0208	-5.58727	0.001506	0.0155153	0	3	IGHV3-73	IG_V_gene	immunoglobulin heavy variable 3-73
ENSG00000182255.6	18.3154	4.38089	0.2392	-2.06371	0.00128287	0.0137402	1	7	KCNA4	protein_coding	potassium voltage-gated channel subfamily A member 4
ENSG00000070193.4	83.9647	10.1056	0.1204	-3.05409	0.00090199	0.0104035	1	7	FGF10	protein_coding	fibroblast growth factor 10
ENSG00000113212.6	111.398	17.4281	0.1564	-2.67669	4.27039e-11	4.4143e-09	0	7	PCDHB7	protein_coding	protocadherin beta 7
ENSG00000173467.8	1266.84	141.418	0.1116	-3.16359	0.000804137	0.0095204	2	6	AGR3	protein_coding	anterior gradient 3, protein disulphide isomerase family member
ENSG00000135842.16	4937.64	455.707	0.0923	-3.43753	3.74303e-06	0.000107577	0	7	FAM129A	protein_coding	family with sequence similarity 129 member A
ENSG00000077274.8	217.342	36.1078	0.1661	-2.58988	0.000187197	0.00297316	1	7	CAPN6	protein_coding	calpain 6
ENSG00000224957.5	6.20283	0.577795	0.0932	-3.42353	0.00116295	0.0127556	0	7	LINC01266	lincRNA	long intergenic non-protein coding RNA 1266
ENSG00000232057.1	11.5408	0.589013	0.051	-4.29336	0.00303328	0.0268531	1	6	AC093390.1	antisense	.
ENSG00000196666.4	55.1016	8.74815	0.1588	-2.65472	0.000184773	0.00294226	1	7	FAM180B	protein_coding	family with sequence similarity 180 member B
ENSG00000211660.3	175.606	41.3526	0.2355	-2.0862	0.000837151	0.00981678	1	6	IGLV2-23	IG_V_gene	immunoglobulin lambda variable 2-23
ENSG00000198756.10	344.213	52.2402	0.1518	-2.71976	5.03805e-08	2.62598e-06	0	7	COLGALT2	protein_coding	collagen beta(1-O)galactosyltransferase 2
ENSG00000232032.1	62.8121	7.7152	0.1228	-3.02562	4.29237e-06	0.000121102	0	7	AC079781.7	processed_pseudogene	.
ENSG00000163520.13	2338.41	346.455	0.1482	-2.75438	3.77131e-09	2.50086e-07	0	6	FBLN2	protein_coding	fibulin 2
ENSG00000145808.8	216.084	16.1002	0.0745	-3.74662	0.000262326	0.0038738	1	5	ADAMTS19	protein_coding	ADAM metallopeptidase with thrombospondin type 1 motif 19
ENSG00000130528.11	129.788	36.3141	0.2798	-1.83753	4.35396e-07	1.71112e-05	1	7	HRC	protein_coding	histidine rich calcium binding protein
ENSG00000270412.1	17.0003	2.60683	0.1533	-2.70557	9.60596e-06	0.000245151	0	8	RP11-92C4.6	antisense	.
ENSG00000068976.13	595.31	153.936	0.2586	-1.95121	1.53395e-05	0.000362869	1	7	PYGM	protein_coding	glycogen phosphorylase, muscle associated
ENSG00000080166.15	79.3794	18.1406	0.2285	-2.12973	1.05044e-06	3.60433e-05	0	7	DCT	protein_coding	dopachrome tautomerase
ENSG00000173578.7	36.9345	4.18015	0.1132	-3.14305	0.000116066	0.00200665	0	5	XCR1	protein_coding	X-C motif chemokine receptor 1
ENSG00000101265.15	3063.59	407.312	0.133	-2.9105	1.38777e-17	4.32175e-15	0	8	RASSF2	protein_coding	Ras association domain family member 2
ENSG00000164188.8	40.9827	7.08426	0.1729	-2.53199	0.000103782	0.00184217	1	7	RANBP3L	protein_coding	RAN binding protein 3 like
ENSG00000243238.1	31.2006	3.69952	0.1186	-3.07582	0.000800801	0.00948704	0	4	IGKV2-30	IG_V_gene	immunoglobulin kappa variable 2-30
ENSG00000143603.18	754.024	122.222	0.1621	-2.62504	2.60071e-09	1.85996e-07	0	8	KCNN3	protein_coding	potassium calcium-activated channel subfamily N member 3
ENSG00000130032.15	112.983	19.7252	0.1746	-2.51787	1.30614e-11	1.50862e-09	0	8	PRRG3	protein_coding	proline rich and Gla domain 3
ENSG00000154080.13	194.604	20.0748	0.1032	-3.27649	0.000454509	0.00601174	2	6	CHST9	protein_coding	carbohydrate sulfotransferase 9
ENSG00000129467.13	1304.42	259.594	0.199	-2.32916	2.62877e-12	3.44005e-10	0	7	ADCY4	protein_coding	adenylate cyclase 4
ENSG00000188487.11	8.53374	0.708523	0.083	-3.59074	0.00360588	0.0306695	0	6	INSC	protein_coding	inscuteable homolog (Drosophila)
ENSG00000164946.19	723.543	133.798	0.1849	-2.43518	6.09579e-06	0.000165895	0	7	FREM1	protein_coding	FRAS1 related extracellular matrix 1
ENSG00000229619.3	847.368	109.216	0.1289	-2.95568	7.70913e-07	2.77687e-05	0	8	MBNL1-AS1	antisense	MBNL1 antisense RNA 1
ENSG00000274624.1	4.73791	0.356337	0.0752	-3.73312	0.00317944	0.0278662	0	7	RP11-49G2.3	sense_intronic	.
ENSG00000272823.1	19.3112	3.35421	0.1737	-2.52533	3.34572e-05	0.000701716	0	8	RP11-295M18.6	lincRNA	.
ENSG00000138685.12	860.535	175.562	0.204	-2.29336	2.30288e-08	1.27315e-06	0	6	FGF2	protein_coding	fibroblast growth factor 2
ENSG00000152402.10	1372.59	282.854	0.2061	-2.27858	2.53948e-07	1.06433e-05	0	7	GUCY1A2	protein_coding	guanylate cyclase 1 soluble subunit alpha 2
ENSG00000140945.16	509.447	89.2579	0.1752	-2.51293	1.48987e-09	1.12435e-07	0	7	CDH13	protein_coding	cadherin 13
ENSG00000240583.10	6802.59	1405.24	0.2066	-2.27509	3.27154e-07	1.32379e-05	0	6	AQP1	protein_coding	aquaporin 1 (Colton blood group)
ENSG00000267296.2	210.493	29.9874	0.1425	-2.81097	5.74043e-07	2.16414e-05	0	8	CEBPA-AS1	antisense	CEBPA antisense RNA 1 (head to head)
ENSG00000178726.6	1919.29	207.039	0.1079	-3.21223	9.44933e-07	3.30216e-05	0	6	THBD	protein_coding	thrombomodulin
ENSG00000277631.4	30.3903	5.52417	0.1818	-2.45958	0.00010398	0.00184436	0	7	PGM5P3-AS1	lincRNA	PGM5P3 antisense RNA 1
ENSG00000228541.1	58.2719	3.851	0.0661	-3.91921	0.00277416	0.0252217	2	6	AC093159.1	lincRNA	.
ENSG00000267275.1	22.3884	1.97374	0.0882	-3.50308	0.0018306	0.0181233	0	6	CTD-2562J15.6	antisense	.
ENSG00000279161.1	47.1881	5.68674	0.1205	-3.05289	0.000198482	0.00310627	1	7	CTB-12A17.2	TEC	.
ENSG00000228983.8	7.16743	0.5821	0.0812	-3.62238	0.00353599	0.0303004	1	7	SLC47A1P1	transcribed_unprocessed_pseudogene	solute carrier family 47 member 1 pseudogene 1
ENSG00000187510.7	186.028	19.4192	0.1044	-3.25981	0.000795307	0.00945224	1	7	PLEKHG7	protein_coding	pleckstrin homology and RhoGEF domain containing G7
ENSG00000107295.9	206.693	63.987	0.3096	-1.69152	8.33453e-06	0.00021698	1	7	SH3GL2	protein_coding	SH3 domain containing GRB2 like 2, endophilin A1
ENSG00000132622.10	474.07	117.093	0.247	-2.01742	3.88935e-09	2.5653e-07	0	7	HSPA12B	protein_coding	heat shock protein family A (Hsp70) member 12B
ENSG00000168589.14	481.352	49.435	0.1027	-3.28349	0.000268266	0.0039473	1	5	DYNLRB2	protein_coding	dynein light chain roadblock-type 2
ENSG00000275385.1	226.904	15.1262	0.0667	-3.90617	0.000165446	0.00267743	1	5	CCL18	protein_coding	C-C motif chemokine ligand 18
ENSG00000233730.1	98.458	9.83445	0.0999	-3.32337	0.00162642	0.0165344	1	6	RP4-666F24.3	lincRNA	long intergenic non-protein coding RNA 1765
ENSG00000206077.10	493.36	94.0463	0.1906	-2.39138	1.77107e-09	1.31241e-07	0	7	ZDHHC11B	protein_coding	zinc finger DHHC-type containing 11B
ENSG00000179954.15	1242.89	229.839	0.1849	-2.43518	2.20423e-08	1.22223e-06	0	7	SSC5D	protein_coding	scavenger receptor cysteine rich family member with 5 domains
ENSG00000282639.1	11.4621	0.719574	0.0628	-3.99309	0.0042387	0.0344501	0	5	CH17-224D4.1	IG_V_gene	.
ENSG00000255459.1	189.106	15.6604	0.0828	-3.59423	1.01358e-05	0.000256543	0	7	RP11-52B19.10	processed_pseudogene	.
ENSG00000144476.5	1791.46	219.766	0.1227	-3.02679	7.90537e-10	6.31454e-08	0	7	ACKR3	protein_coding	atypical chemokine receptor 3
ENSG00000170956.16	20.229	1.96275	0.097	-3.36587	0.00058952	0.00743233	0	7	CEACAM3	protein_coding	carcinoembryonic antigen related cell adhesion molecule 3
ENSG00000211659.2	91.9662	8.66855	0.0943	-3.4066	0.000171874	0.00276549	0	5	IGLV3-25	IG_V_gene	immunoglobulin lambda variable 3-25
ENSG00000280551.1	35.9417	6.29625	0.1752	-2.51293	5.01582e-05	0.000991338	0	7	RP11-358D17.2	TEC	.
ENSG00000211669.2	25.4329	5.95805	0.2343	-2.09357	0.000199839	0.00312353	0	7	IGLV3-10	IG_V_gene	immunoglobulin lambda variable 3-10
ENSG00000267414.1	69.2498	12.1151	0.1749	-2.5154	8.71138e-07	3.07045e-05	0	7	RP11-456K23.1	lincRNA	.
ENSG00000085265.10	561.178	71.3255	0.1271	-2.97596	1.27372e-06	4.27506e-05	0	7	FCN1	protein_coding	ficolin 1
ENSG00000261625.1	172.592	28.0192	0.1623	-2.62327	0.000147971	0.0024334	0	6	RP11-554A11.4	sense_overlapping	.
ENSG00000120279.6	437.665	77.1119	0.1762	-2.50471	1.88643e-08	1.06782e-06	0	6	MYCT1	protein_coding	myc target 1
ENSG00000120156.20	499.294	68.9374	0.1381	-2.85621	2.87273e-06	8.61888e-05	0	7	TEK	protein_coding	TEK receptor tyrosine kinase
ENSG00000166831.8	638.028	119.953	0.188	-2.4112	1.08897e-08	6.48687e-07	0	7	RBPMS2	protein_coding	RNA binding protein with multiple splicing 2
ENSG00000182175.13	1183.32	218.055	0.1843	-2.43987	2.03865e-11	2.25923e-09	0	8	RGMA	protein_coding	repulsive guidance molecule family member a
ENSG00000230615.6	136.736	23.7355	0.1736	-2.52616	1.19782e-05	0.000292059	1	6	RP5-1198O20.4	lincRNA	.
ENSG00000169252.5	98.3886	16.9105	0.1719	-2.54036	2.5768e-11	2.78046e-09	0	8	ADRB2	protein_coding	adrenoceptor beta 2
ENSG00000206384.10	82.225	10.9734	0.1335	-2.90509	8.00511e-05	0.00147965	1	6	COL6A6	protein_coding	collagen type VI alpha 6 chain
ENSG00000066735.14	163.333	28.4901	0.1744	-2.51953	1.86288e-06	5.99875e-05	0	7	KIF26A	protein_coding	kinesin family member 26A
ENSG00000128536.15	2599.43	330.209	0.127	-2.9771	0.000375601	0.00513934	1	5	CDHR3	protein_coding	cadherin related family member 3
ENSG00000211899.9	871.201	205.966	0.2364	-2.0807	1.93351e-05	0.000444563	0	7	IGHM	IG_C_gene	immunoglobulin heavy constant mu
ENSG00000135447.16	134.728	25.706	0.1908	-2.38987	7.3807e-10	6.03256e-08	0	8	PPP1R1A	protein_coding	protein phosphatase 1 regulatory inhibitor subunit 1A
ENSG00000087258.13	379.031	119.06	0.3141	-1.6707	3.17482e-06	9.36533e-05	1	7	GNAO1	protein_coding	G protein subunit alpha o1
ENSG00000261672.1	36.2902	10.18	0.2805	-1.83393	0.000234614	0.00353026	1	7	RP11-475B2.1	lincRNA	.
ENSG00000118473.21	261.15	40.0513	0.1534	-2.70463	4.85502e-06	0.000134964	0	6	SGIP1	protein_coding	SH3 domain GRB2 like endophilin interacting protein 1
ENSG00000255122.1	57.7645	9.09675	0.1575	-2.66658	2.09618e-05	0.000473556	0	7	RP11-303G3.6	processed_pseudogene	.
ENSG00000211933.2	17.6347	1.53804	0.0872	-3.51953	0.00555044	0.0421977	0	5	IGHV6-1	IG_V_gene	immunoglobulin heavy variable 6-1
ENSG00000168477.17	6708.95	1160.56	0.173	-2.53116	6.93117e-07	2.53751e-05	0	7	TNXB	protein_coding	tenascin XB
ENSG00000072657.8	85.0327	26.1704	0.3078	-1.69993	0.000165639	0.00267743	1	7	TRHDE	protein_coding	thyrotropin releasing hormone degrading enzyme
ENSG00000143387.12	3189.37	547.567	0.1717	-2.54204	1.49236e-12	2.12225e-10	0	7	CTSK	protein_coding	cathepsin K
ENSG00000122194.18	126.041	13.552	0.1075	-3.21759	7.36054e-05	0.00137602	1	6	PLG	protein_coding	plasminogen
ENSG00000167371.17	707.863	139.391	0.1969	-2.34446	4.81226e-16	1.23324e-13	0	8	PRRT2	protein_coding	proline rich transmembrane protein 2
ENSG00000127951.6	3925.21	376.745	0.096	-3.38082	1.51174e-12	2.12502e-10	0	8	FGL2	protein_coding	fibrinogen like 2
ENSG00000148082.9	252.223	46.1927	0.1831	-2.4493	3.73995e-08	2.00022e-06	0	8	SHC3	protein_coding	SHC adaptor protein 3
ENSG00000198483.12	316.158	71.2913	0.2255	-2.1488	1.94292e-06	6.1997e-05	0	7	ANKRD35	protein_coding	ankyrin repeat domain 35
ENSG00000026559.13	394.728	48.3902	0.1226	-3.02797	2.35436e-05	0.000520414	0	6	KCNG1	protein_coding	potassium voltage-gated channel modifier subfamily G member 1
ENSG00000078399.16	254.752	34.0269	0.1336	-2.90401	0.000194541	0.0030639	1	6	HOXA9	protein_coding	homeobox A9
ENSG00000135424.15	6016.6	906.529	0.1507	-2.73025	1.62213e-11	1.83062e-09	0	8	ITGA7	protein_coding	integrin subunit alpha 7
ENSG00000172232.9	47.8199	4.88899	0.1022	-3.29053	0.000272811	0.00399505	0	6	AZU1	protein_coding	azurocidin 1
ENSG00000146221.9	333.869	46.3992	0.139	-2.84684	0.00126645	0.0135858	1	6	TCTE1	protein_coding	t-complex-associated-testis-expressed 1
ENSG00000160097.15	378.994	79.4777	0.2097	-2.2536	5.22081e-09	3.34485e-07	0	6	FNDC5	protein_coding	fibronectin type III domain containing 5
ENSG00000167414.4	17.1944	3.72757	0.2168	-2.20556	0.000923266	0.0105993	0	7	GNG8	protein_coding	G protein subunit gamma 8
ENSG00000272789.1	75.9478	14.004	0.1844	-2.43909	4.22474e-06	0.000119605	0	8	RP11-286H15.1	antisense	.
ENSG00000132514.13	356.736	51.4102	0.1441	-2.79486	2.6737e-06	8.13083e-05	0	6	CLEC10A	protein_coding	C-type lectin domain family 10 member A
ENSG00000230699.2	13.2975	2.11814	0.1593	-2.65018	0.00100879	0.0113689	0	7	RP11-54O7.1	lincRNA	.
ENSG00000119698.11	116.393	17.7829	0.1528	-2.71028	8.57175e-09	5.2789e-07	0	8	PPP4R4	protein_coding	protein phosphatase 4 regulatory subunit 4
ENSG00000271880.1	10.1341	0.948453	0.0936	-3.41735	0.00316889	0.0277936	0	4	AGAP11	processed_transcript	ArfGAP with GTPase domain, ankyrin repeat and PH domain 11
ENSG00000229116.2	14.0916	1.81957	0.1291	-2.95344	0.000608571	0.00762325	0	7	RP11-20J15.3	lincRNA	.
ENSG00000143878.9	14708.6	2490.33	0.1693	-2.56235	2.89392e-06	8.67189e-05	1	7	RHOB	protein_coding	ras homolog family member B
ENSG00000155962.12	536.276	91.4983	0.1706	-2.55131	3.05619e-11	3.21318e-09	0	7	CLIC2	protein_coding	chloride intracellular channel 2
ENSG00000105492.15	12.157	1.28761	0.1059	-3.23923	0.00302275	0.0268531	1	6	SIGLEC6	protein_coding	sialic acid binding Ig like lectin 6
ENSG00000161664.6	21.0122	3.49746	0.1664	-2.58727	0.000432678	0.00578474	0	6	ASB16	protein_coding	ankyrin repeat and SOCS box containing 16
ENSG00000134917.9	272.038	46.2429	0.17	-2.55639	9.79033e-05	0.0017594	0	6	ADAMTS8	protein_coding	ADAM metallopeptidase with thrombospondin type 1 motif 8
ENSG00000115380.19	6385.11	1384.53	0.2168	-2.20556	3.10419e-05	0.000660634	0	7	EFEMP1	protein_coding	EGF containing fibulin like extracellular matrix protein 1
ENSG00000069535.13	4875.21	968.341	0.1986	-2.33206	1.59572e-08	9.21546e-07	0	7	MAOB	protein_coding	monoamine oxidase B
ENSG00000267130.1	13.9528	1.66572	0.1194	-3.06613	0.000330599	0.00462422	0	7	CTD-2540B15.9	lincRNA	.
ENSG00000172399.5	76.2137	16.5145	0.2167	-2.20623	4.89078e-05	0.000971129	0	6	MYOZ2	protein_coding	myozenin 2
ENSG00000184471.7	17.1446	1.22153	0.0712	-3.81198	0.00589624	0.0441044	1	5	C1QTNF8	protein_coding	C1q and tumor necrosis factor related protein 8
ENSG00000101335.9	44988	7630.68	0.1696	-2.55979	1.4083e-06	4.68835e-05	0	7	MYL9	protein_coding	myosin light chain 9
ENSG00000227877.6	46.729	5.83987	0.125	-3	0.000717505	0.00872569	0	5	MRLN	protein_coding	myoregulin
ENSG00000189350.12	979.599	140.654	0.1436	-2.79987	2.19389e-05	0.000490781	1	5	FAM179A	protein_coding	family with sequence similarity 179 member A
ENSG00000102245.7	17.5872	2.05463	0.1168	-3.09789	0.000560847	0.00710868	1	6	CD40LG	protein_coding	CD40 ligand
ENSG00000165424.6	2804.32	561.066	0.2001	-2.32121	6.5693e-08	3.24534e-06	0	7	ZCCHC24	protein_coding	zinc finger CCHC-type containing 24
ENSG00000235151.1	7.33486	0.9392	0.128	-2.96578	0.00128067	0.0137285	0	7	AC114730.2	lincRNA	.
ENSG00000178860.8	142.87	32.8327	0.2298	-2.12155	3.54833e-08	1.90603e-06	0	7	MSC	protein_coding	musculin
ENSG00000184672.11	33.1531	8.32334	0.2511	-1.99367	9.81029e-05	0.00176041	1	7	RALYL	protein_coding	RALY RNA binding protein-like
ENSG00000160801.13	543.833	179.74	0.3305	-1.59728	4.61642e-06	0.00012906	0	6	PTH1R	protein_coding	parathyroid hormone 1 receptor
ENSG00000090006.17	8372.64	1771.01	0.2115	-2.24127	3.59161e-08	1.92507e-06	0	7	LTBP4	protein_coding	latent transforming growth factor beta binding protein 4
ENSG00000267532.4	205.879	44.6116	0.2167	-2.20623	2.64317e-06	8.05379e-05	0	6	MIR497HG	antisense	mir-497-195 cluster host gene
ENSG00000198844.10	611.149	148.251	0.2426	-2.04335	3.62726e-10	3.20999e-08	0	7	ARHGEF15	protein_coding	Rho guanine nucleotide exchange factor 15
ENSG00000211640.3	37.4657	5.38551	0.1437	-2.79887	0.000245887	0.00366847	0	5	IGLV6-57	IG_V_gene	immunoglobulin lambda variable 6-57
ENSG00000078098.13	476.499	101.79	0.2136	-2.22702	6.59218e-07	2.42423e-05	1	7	FAP	protein_coding	fibroblast activation protein alpha
ENSG00000236166.1	14.1557	2.02314	0.1429	-2.80692	9.67534e-05	0.00174001	0	7	RP3-523C21.2	lincRNA	.
ENSG00000077942.18	20595.6	6034.39	0.293	-1.77103	2.65316e-07	1.10632e-05	0	7	FBLN1	protein_coding	fibulin 1
ENSG00000163644.14	3490.72	641.415	0.1837	-2.44458	2.86648e-19	1.17535e-16	0	8	PPM1K	protein_coding	protein phosphatase, Mg2+/Mn2+ dependent 1K
ENSG00000248927.1	6.31055	0.456248	0.0723	-3.78986	0.00400549	0.033057	0	5	CTD-2334D19.1	lincRNA	.
ENSG00000260613.1	9.73615	1.43889	0.1478	-2.75828	0.00174223	0.0174379	0	6	RP3-522J7.6	lincRNA	.
ENSG00000203734.11	166.681	21.9624	0.1318	-2.92358	0.00128835	0.0137689	1	5	ECT2L	protein_coding	epithelial cell transforming 2 like
ENSG00000184608.8	34.5192	5.19354	0.1505	-2.73216	0.00358507	0.0305931	1	6	FAM167A-AS1	antisense	FAM167A antisense RNA 1
ENSG00000277586.1	219.8	20.3339	0.0925	-3.4344	0.00118427	0.0129318	0	5	NEFL	protein_coding	neurofilament light
ENSG00000183807.7	124.364	25.2983	0.2034	-2.29761	3.61477e-07	1.44602e-05	0	7	FAM162B	protein_coding	family with sequence similarity 162 member B
ENSG00000181195.10	146.907	23.6441	0.1609	-2.63576	0.000182231	0.00291499	1	7	PENK	protein_coding	proenkephalin
ENSG00000243466.1	221.56	85.7443	0.387	-1.36959	0.000323199	0.00455908	0	5	IGKV1-5	IG_V_gene	immunoglobulin kappa variable 1-5
ENSG00000102466.15	194.816	36.681	0.1883	-2.4089	0.000937527	0.0107329	1	6	FGF14	protein_coding	fibroblast growth factor 14
ENSG00000272856.1	11.8102	1.79116	0.1517	-2.72071	0.000605856	0.00760473	0	7	RP11-710E1.2	lincRNA	.
ENSG00000147113.16	1310.58	325.038	0.248	-2.01159	2.73032e-09	1.91372e-07	0	6	CXorf36	protein_coding	chromosome X open reading frame 36
ENSG00000073756.11	912.92	169.313	0.1855	-2.43051	3.39358e-06	9.92733e-05	0	7	PTGS2	protein_coding	prostaglandin-endoperoxide synthase 2
ENSG00000150048.10	146.216	24.3226	0.1663	-2.58814	1.80134e-08	1.02822e-06	0	7	CLEC1A	protein_coding	C-type lectin domain family 1 member A
ENSG00000146966.12	1775.21	439.344	0.2475	-2.0145	1.01594e-06	3.5055e-05	0	5	DENND2A	protein_coding	DENN domain containing 2A
ENSG00000143546.9	737.165	127.68	0.1732	-2.52949	2.60627e-11	2.79998e-09	0	7	S100A8	protein_coding	S100 calcium binding protein A8
ENSG00000259884.1	4.5602	0.384156	0.0842	-3.57004	0.00535625	0.041141	0	7	RP11-1100L3.8	lincRNA	.
ENSG00000147231.13	113.602	44.9918	0.396	-1.33643	2.19561e-05	0.000490781	1	7	CXorf57	protein_coding	chromosome X open reading frame 57
ENSG00000228401.4	10.2151	2.1039	0.206	-2.27928	0.000629392	0.0078481	0	8	HSPC324	antisense	.
ENSG00000166596.14	892.545	114.841	0.1287	-2.95792	0.00296075	0.0264586	2	5	CFAP52	protein_coding	cilia and flagella associated protein 52
ENSG00000116741.7	5042.35	768.5	0.1524	-2.71407	3.6468e-07	1.45647e-05	0	7	RGS2	protein_coding	regulator of G-protein signaling 2
ENSG00000243004.5	55.9647	5.81944	0.104	-3.26534	0.000573889	0.00726277	2	6	AC005062.2	sense_overlapping	.
ENSG00000245869.2	17.424	2.34987	0.1349	-2.89004	0.000108908	0.00190701	0	7	RP11-158I9.5	antisense	.
ENSG00000197565.15	2340.21	230.574	0.0985	-3.34373	4.25553e-05	0.000863396	0	6	COL4A6	protein_coding	collagen type IV alpha 6 chain
ENSG00000178878.12	2539.84	316.425	0.1246	-3.00462	4.60038e-07	1.78515e-05	0	5	APOLD1	protein_coding	apolipoprotein L domain containing 1
ENSG00000196924.14	95736.7	15726.7	0.1643	-2.6056	6.45846e-10	5.34987e-08	0	7	FLNA	protein_coding	filamin A
ENSG00000170476.15	181.813	62.5274	0.3439	-1.53994	4.25697e-05	0.000863396	0	6	MZB1	protein_coding	marginal zone B and B1 cell specific protein
ENSG00000263586.1	8.67116	1.23983	0.143	-2.80591	0.000876798	0.010175	0	6	HID1-AS1	antisense	HID1 antisense RNA 1
ENSG00000154262.12	583.787	101.14	0.1732	-2.52949	0.000100946	0.00180093	0	7	ABCA6	protein_coding	ATP binding cassette subfamily A member 6
ENSG00000150764.13	1999.6	364.993	0.1825	-2.45403	7.01793e-16	1.74399e-13	0	7	DIXDC1	protein_coding	DIX domain containing 1
ENSG00000263050.1	63.0355	7.60757	0.1207	-3.0505	0.000700011	0.008568	1	6	RP11-667K14.3	lincRNA	.
ENSG00000260653.5	13.8093	1.67804	0.1215	-3.04097	0.000928649	0.0106461	0	7	RP11-114G11.5	lincRNA	.
ENSG00000223609.7	15.0881	2.50758	0.1662	-2.58901	0.000836188	0.00981016	0	7	HBD	protein_coding	hemoglobin subunit delta
ENSG00000145708.10	34.5785	6.44392	0.1864	-2.42353	9.64419e-07	3.36071e-05	0	7	CRHBP	protein_coding	corticotropin releasing hormone binding protein
ENSG00000214575.9	248.133	86.3339	0.3479	-1.52326	0.000114393	0.00198891	1	7	CPEB1	protein_coding	cytoplasmic polyadenylation element binding protein 1
ENSG00000172349.17	931.729	171.132	0.1837	-2.44458	2.66552e-20	1.39526e-17	0	8	IL16	protein_coding	interleukin 16
ENSG00000144857.14	6107.44	1112.67	0.1822	-2.45641	7.05058e-14	1.23899e-11	0	8	BOC	protein_coding	BOC cell adhesion associated, oncogene regulated
ENSG00000237928.5	18.1462	2.55257	0.1407	-2.82931	0.000291489	0.00420846	0	6	NFIA-AS2	antisense	NFIA antisense RNA 2
ENSG00000133800.8	2438.07	329.986	0.1353	-2.88577	1.95757e-05	0.000448634	0	6	LYVE1	protein_coding	lymphatic vessel endothelial hyaluronan receptor 1
ENSG00000115361.7	138.731	33.6459	0.2425	-2.04394	0.000225516	0.00342266	1	6	ACADL	protein_coding	acyl-CoA dehydrogenase, long chain
ENSG00000229625.3	13.31	2.31787	0.1741	-2.52201	0.000300893	0.00430632	0	7	RP11-44N12.2	lincRNA	.
ENSG00000139970.16	400.992	72.9049	0.1818	-2.45958	2.37592e-15	5.3626e-13	0	8	RTN1	protein_coding	reticulon 1
ENSG00000166923.10	1671.83	24.4771	0.0146	-6.09789	0.0005123	0.00663697	1	5	GREM1	protein_coding	gremlin 1, DAN family BMP antagonist
ENSG00000265752.2	17.9743	2.67379	0.1488	-2.74855	0.00143011	0.0149545	1	7	RP11-403A21.1	lincRNA	.
ENSG00000277351.1	35.3785	9.8943	0.2797	-1.83805	2.24598e-06	7.04791e-05	0	7	RP11-325L12.6	antisense	.
ENSG00000125355.15	176.057	43.772	0.2486	-2.0081	5.85519e-07	2.19923e-05	0	7	TMEM255A	protein_coding	transmembrane protein 255A
ENSG00000128262.8	96.1229	18.6514	0.194	-2.36587	6.1991e-06	0.000167963	0	7	POM121L9P	transcribed_unprocessed_pseudogene	POM121 transmembrane nucleoporin like 9, pseudogene
ENSG00000168386.18	6595.87	779.518	0.1182	-3.0807	0.000124145	0.0021151	1	7	FILIP1L	protein_coding	filamin A interacting protein 1 like
ENSG00000213519.2	9.43299	1.1802	0.1251	-2.99885	0.00315838	0.0277211	1	7	AC132008.1	processed_pseudogene	.
ENSG00000157927.16	154.84	38.6945	0.2499	-2.00058	2.83237e-07	1.1672e-05	0	6	RADIL	protein_coding	Rap associating with DIL domain
ENSG00000211652.2	15.6868	1.38018	0.088	-3.50635	0.00285233	0.02574	0	4	IGLV7-43	IG_V_gene	immunoglobulin lambda variable 7-43
ENSG00000119508.17	2595.42	155.61	0.06	-4.05889	0.000133331	0.00223448	1	5	NR4A3	protein_coding	nuclear receptor subfamily 4 group A member 3
ENSG00000124440.15	1225.15	289.327	0.2362	-2.08192	2.01118e-06	6.38439e-05	0	5	HIF3A	protein_coding	hypoxia inducible factor 3 alpha subunit
ENSG00000058866.14	198.941	47.2115	0.2373	-2.07522	2.77061e-07	1.14367e-05	0	6	DGKG	protein_coding	diacylglycerol kinase gamma
ENSG00000170801.9	1883.57	782.772	0.4156	-1.26673	5.08824e-06	0.000140653	1	7	HTRA3	protein_coding	HtrA serine peptidase 3
ENSG00000245025.2	150.808	38.5381	0.2555	-1.9686	5.25539e-09	3.35826e-07	0	7	RP11-875O11.1	antisense	.
ENSG00000211890.3	563.462	163.051	0.2894	-1.78886	0.000344421	0.00480082	1	6	IGHA2	IG_C_gene	immunoglobulin heavy constant alpha 2 (A2m marker)
ENSG00000260802.1	14.3621	2.12797	0.1482	-2.75438	0.00230484	0.0218175	0	6	LINC00890	protein_coding	long intergenic non-protein coding RNA 890
ENSG00000152784.15	159.128	32.6342	0.2051	-2.2856	7.45266e-07	2.68842e-05	0	7	PRDM8	protein_coding	PR/SET domain 8
ENSG00000151320.10	429.45	81.7989	0.1905	-2.39214	3.82842e-08	2.02552e-06	0	8	AKAP6	protein_coding	A-kinase anchoring protein 6
ENSG00000139329.4	8810.93	1572.04	0.1784	-2.48681	4.14724e-09	2.72081e-07	0	7	LUM	protein_coding	lumican
ENSG00000158859.9	3027.16	176.593	0.0583	-4.10036	0.00030612	0.00437092	1	5	ADAMTS4	protein_coding	ADAM metallopeptidase with thrombospondin type 1 motif 4
ENSG00000169291.9	613.999	115.499	0.1881	-2.41043	3.48123e-06	0.000101355	0	7	SHE	protein_coding	Src homology 2 domain containing E
ENSG00000132259.12	149.204	18.7686	0.1258	-2.9908	0.000218666	0.00335179	1	6	CNGA4	protein_coding	cyclic nucleotide gated channel alpha 4
ENSG00000271849.1	11.5726	1.69078	0.1461	-2.77497	0.000741844	0.00893336	0	7	CTC-332L22.1	lincRNA	.
ENSG00000187800.13	737.32	158.307	0.2147	-2.21961	2.07468e-05	0.000469128	1	6	PEAR1	protein_coding	platelet endothelial aggregation receptor 1
ENSG00000049323.15	3944.1	695.576	0.1764	-2.50308	3.32059e-07	1.33713e-05	0	6	LTBP1	protein_coding	latent transforming growth factor beta binding protein 1
ENSG00000160838.13	604.481	83.2769	0.1378	-2.85935	0.00347732	0.0299122	1	6	LRRC71	protein_coding	leucine rich repeat containing 71
ENSG00000091436.16	5639.43	925.742	0.1642	-2.60647	1.78328e-10	1.67452e-08	0	7	AC013461.1	protein_coding	mitogen-activated protein kinase kinase kinase 20
ENSG00000186105.7	36.8064	6.20421	0.1686	-2.56832	0.000913533	0.010517	1	7	LRRC70	protein_coding	leucine rich repeat containing 70
ENSG00000182329.11	56.4036	6.35133	0.1126	-3.15072	0.00080743	0.0095456	2	5	KIAA2012	protein_coding	KIAA2012
ENSG00000259446.5	14.6148	5.95224	0.4073	-1.29584	0.00341298	0.0294308	0	6	RP11-489D6.2	antisense	.
ENSG00000154269.14	112.044	20.7878	0.1855	-2.43051	2.40057e-07	1.01476e-05	0	7	ENPP3	protein_coding	ectonucleotide pyrophosphatase/phosphodiesterase 3
ENSG00000076706.15	7492.12	1220.01	0.1628	-2.61883	4.41123e-07	1.72536e-05	0	7	MCAM	protein_coding	melanoma cell adhesion molecule
ENSG00000231943.7	13.0707	1.78961	0.1369	-2.86881	0.00410763	0.0336853	0	6	PGM5P4-AS1	lincRNA	PGM5P4 antisense RNA 1
ENSG00000133116.7	81.1712	15.8612	0.1954	-2.3555	0.000110377	0.00192862	1	7	KL	protein_coding	klotho
ENSG00000147027.3	3051.96	541.09	0.1773	-2.49574	7.35861e-12	9.00679e-10	0	8	TMEM47	protein_coding	transmembrane protein 47
ENSG00000273006.1	5.13991	0.759396	0.1477	-2.75926	0.0028737	0.025897	0	7	RP11-314C9.2	lincRNA	.
ENSG00000177374.12	943.958	216.267	0.2291	-2.12595	6.47798e-07	2.38999e-05	0	6	HIC1	protein_coding	HIC ZBTB transcriptional repressor 1
ENSG00000199161.1	11.091	1.94983	0.1758	-2.50799	0.00139054	0.0146294	0	6	MIR126	miRNA	microRNA 126
ENSG00000116774.11	2985.19	575.643	0.1928	-2.37482	1.68606e-20	9.42735e-18	0	8	OLFML3	protein_coding	olfactomedin like 3
ENSG00000152049.6	636.671	111.065	0.1744	-2.51953	1.79977e-06	5.83372e-05	1	7	KCNE4	protein_coding	potassium voltage-gated channel subfamily E regulatory subunit 4
ENSG00000196376.10	97.4623	19.3186	0.1982	-2.33497	0.000378727	0.00517237	1	5	SLC35F1	protein_coding	solute carrier family 35 member F1
ENSG00000172824.14	1384.14	262.121	0.1894	-2.40049	3.29952e-05	0.00069323	0	6	CES4A	protein_coding	carboxylesterase 4A
ENSG00000169314.14	281.228	62.4976	0.2222	-2.17007	0.000976614	0.0110824	1	7	C22orf15	protein_coding	chromosome 22 open reading frame 15
ENSG00000246379.6	12.1776	1.81024	0.1487	-2.74952	0.000820101	0.00966545	0	6	RP11-461O7.1	lincRNA	.
ENSG00000255727.1	18.1813	4.25209	0.2339	-2.09604	0.00111379	0.0123097	1	7	LINC01489	lincRNA	long intergenic non-protein coding RNA 1489
ENSG00000254648.1	7.95503	1.36392	0.1715	-2.54372	0.000419712	0.00563633	0	8	RP11-713P17.4	lincRNA	.
ENSG00000158481.12	69.6318	14.5459	0.2089	-2.25912	5.87737e-07	2.20321e-05	0	7	CD1C	protein_coding	CD1c molecule
ENSG00000138185.17	1271.42	219.731	0.1728	-2.53282	2.52505e-07	1.06009e-05	0	6	ENTPD1	protein_coding	ectonucleoside triphosphate diphosphohydrolase 1
ENSG00000101425.12	38.7985	10.2672	0.2646	-1.91812	0.000361076	0.00498235	0	6	BPI	protein_coding	bactericidal/permeability-increasing protein
ENSG00000122592.7	406.366	85.2088	0.2097	-2.2536	0.000473517	0.00620643	0	7	HOXA7	protein_coding	homeobox A7
ENSG00000169884.13	51.0339	9.00743	0.1765	-2.50226	0.000171863	0.00276549	0	7	WNT10B	protein_coding	Wnt family member 10B
ENSG00000258955.1	7.88065	0.911925	0.1157	-3.11154	0.00387157	0.0322439	0	6	LINC00519	lincRNA	long intergenic non-protein coding RNA 519
ENSG00000255521.1	9.13402	1.48624	0.1627	-2.61971	0.000635712	0.00791087	0	7	RP4-607I7.1	antisense	.
ENSG00000211896.7	14377.1	6792.03	0.4724	-1.08192	0.00053542	0.0068642	0	6	IGHG1	IG_C_gene	immunoglobulin heavy constant gamma 1 (G1m marker)
ENSG00000118492.16	210.386	32.6303	0.1551	-2.68873	0.00512905	0.0397934	2	5	ADGB	protein_coding	androglobin
ENSG00000108231.12	25.6908	2.78664	0.1085	-3.20423	0.0012464	0.0134207	1	7	LGI1	protein_coding	leucine rich glioma inactivated 1
ENSG00000233293.1	23.7327	1.95835	0.0825	-3.59946	0.00690931	0.049659	0	5	RP11-410N8.3	antisense	.
ENSG00000120833.13	758.393	194.805	0.2569	-1.96072	3.43641e-06	0.000100169	0	6	SOCS2	protein_coding	suppressor of cytokine signaling 2
ENSG00000225978.3	20.9859	3.02867	0.1443	-2.79286	0.00229361	0.0217279	0	5	HAR1A	lincRNA	highly accelerated region 1A (non-protein coding)
ENSG00000151617.15	1541.77	256.593	0.1664	-2.58727	4.24803e-10	3.69293e-08	0	7	EDNRA	protein_coding	endothelin receptor type A
ENSG00000131409.12	192.409	58.0143	0.3015	-1.72977	2.02828e-05	0.000459906	0	7	LRRC4B	protein_coding	leucine rich repeat containing 4B
ENSG00000211898.7	109.864	11.036	0.1005	-3.31473	0.00517292	0.0400328	1	6	IGHD	IG_C_gene	immunoglobulin heavy constant delta
ENSG00000270765.5	572.506	94.1985	0.1645	-2.60384	0.00211886	0.0203944	1	6	GAS2L2	protein_coding	growth arrest specific 2 like 2
ENSG00000146374.13	1372.35	250.801	0.1828	-2.45166	0.00236084	0.0222364	1	6	RSPO3	protein_coding	R-spondin 3
ENSG00000007174.17	1597.88	265.73	0.1663	-2.58814	0.00284902	0.0257217	2	6	DNAH9	protein_coding	dynein axonemal heavy chain 9
ENSG00000111913.16	485.894	105.975	0.2181	-2.19694	1.12175e-10	1.08225e-08	0	7	FAM65B	protein_coding	family with sequence similarity 65 member B
ENSG00000130592.14	1672.65	396.737	0.2372	-2.07582	2.29855e-06	7.18539e-05	0	6	LSP1	protein_coding	lymphocyte-specific protein 1
ENSG00000185905.3	81.5103	14.9182	0.183	-2.45008	1.34833e-05	0.000324893	0	6	C16orf54	protein_coding	chromosome 16 open reading frame 54
ENSG00000225194.2	31.0673	9.96509	0.3208	-1.64025	0.000702352	0.00858202	0	7	LINC00092	lincRNA	long intergenic non-protein coding RNA 92
ENSG00000223414.2	450.249	33.5624	0.0745	-3.74662	0.00458666	0.0365184	2	5	LINC00473	lincRNA	long intergenic non-protein coding RNA 473
ENSG00000079308.16	20601.9	3424	0.1662	-2.58901	7.86624e-09	4.887e-07	0	7	TNS1	protein_coding	tensin 1
ENSG00000150995.18	3187.37	611.566	0.1919	-2.38157	3.36748e-06	9.89261e-05	1	7	ITPR1	protein_coding	inositol 1,4,5-trisphosphate receptor type 1
ENSG00000196136.16	192.808	11.2254	0.0582	-4.10284	0.00325415	0.0283997	1	6	SERPINA3	protein_coding	serpin family A member 3
ENSG00000234336.6	30.0662	5.97756	0.1988	-2.33061	2.23301e-07	9.62109e-06	0	7	JAZF1-AS1	antisense	JAZF1 antisense RNA 1
ENSG00000198467.13	40497.1	7706.49	0.1903	-2.39365	2.28738e-05	0.000507431	1	7	TPM2	protein_coding	tropomyosin 2 (beta)
ENSG00000087903.12	1680.61	394.051	0.2345	-2.09234	3.48742e-10	3.10861e-08	0	7	RFX2	protein_coding	regulatory factor X2
ENSG00000074211.13	606.864	137.498	0.2266	-2.14178	0.000765788	0.00917231	0	6	PPP2R2C	protein_coding	protein phosphatase 2 regulatory subunit Bgamma
ENSG00000236819.1	8.40649	1.49213	0.1775	-2.49411	0.00215717	0.0206662	0	7	LINC01563	lincRNA	long intergenic non-protein coding RNA 1563
ENSG00000188649.12	93.2104	13.3274	0.143	-2.80591	4.13126e-07	1.63667e-05	0	7	CC2D2B	protein_coding	coiled-coil and C2 domain containing 2B
ENSG00000154734.14	20256.3	2737.79	0.1352	-2.88683	8.32739e-05	0.00152661	0	5	ADAMTS1	protein_coding	ADAM metallopeptidase with thrombospondin type 1 motif 1
ENSG00000142609.17	549.662	86.0287	0.1565	-2.67577	0.00281957	0.025559	2	5	CFAP74	protein_coding	cilia and flagella associated protein 74
ENSG00000249751.3	233.995	89.9384	0.3844	-1.37932	1.72385e-05	0.000401611	0	6	ECSCR	protein_coding	endothelial cell surface expressed chemotaxis and apoptosis regulator
ENSG00000235531.9	246.871	45.6779	0.185	-2.4344	2.07436e-05	0.000469128	0	6	MSC-AS1	antisense	MSC antisense RNA 1
ENSG00000113721.13	5955.38	1352.68	0.2271	-2.1386	9.17507e-06	0.000235867	0	6	PDGFRB	protein_coding	platelet derived growth factor receptor beta
ENSG00000004799.7	7447.65	992.084	0.1332	-2.90833	2.8097e-05	0.000603992	0	6	PDK4	protein_coding	pyruvate dehydrogenase kinase 4
ENSG00000174697.4	30.278	2.4288	0.0802	-3.64025	0.00399119	0.0329612	0	6	LEP	protein_coding	leptin
ENSG00000172554.11	27.4889	6.3444	0.2308	-2.11528	0.000215619	0.00332165	0	6	SNTG2	protein_coding	syntrophin gamma 2
ENSG00000265369.3	15.0722	2.07145	0.1374	-2.86355	0.00132779	0.0141096	0	6	PCAT18	lincRNA	prostate cancer associated transcript 18 (non-protein coding)
ENSG00000153823.18	856.838	224.614	0.2621	-1.93181	3.83205e-06	0.000109879	0	6	PID1	protein_coding	phosphotyrosine interaction domain containing 1
ENSG00000108797.11	1192.8	215.045	0.1803	-2.47153	6.12255e-08	3.06776e-06	0	7	CNTNAP1	protein_coding	contactin associated protein 1
ENSG00000174059.16	4505.07	1052.82	0.2337	-2.09727	4.11866e-08	2.16511e-06	0	6	CD34	protein_coding	CD34 molecule
ENSG00000277737.2	6.08039	0.88581	0.1457	-2.77893	0.00186822	0.0184318	0	7	FP325317.1	protein_coding	.
ENSG00000204161.13	448.29	86.3323	0.1926	-2.37632	1.22828e-14	2.41746e-12	0	7	C10orf128	protein_coding	chromosome 10 open reading frame 128
ENSG00000270550.1	34.5083	8.79437	0.2548	-1.97256	0.00293676	0.0263206	0	6	IGHV3-30	IG_V_gene	immunoglobulin heavy variable 3-30
ENSG00000136826.14	3411.94	618.107	0.1812	-2.46435	2.84308e-06	8.54036e-05	0	7	KLF4	protein_coding	Kruppel like factor 4
ENSG00000197826.11	74.8016	11.0844	0.1482	-2.75438	0.00578644	0.0435745	2	5	C4orf22	protein_coding	chromosome 4 open reading frame 22
ENSG00000215187.9	816.281	118.311	0.1449	-2.78687	0.00255358	0.0236801	1	5	FAM166B	protein_coding	family with sequence similarity 166 member B
ENSG00000182916.7	335.01	85.6975	0.2558	-1.96691	1.1299e-05	0.000277701	0	6	TCEAL7	protein_coding	transcription elongation factor A like 7
ENSG00000183722.7	4414.39	702.754	0.1592	-2.65109	7.18183e-06	0.00019122	0	6	LHFP	protein_coding	lipoma HMGIC fusion partner
ENSG00000197361.6	694.174	179.967	0.2593	-1.94731	5.74266e-06	0.000157201	1	6	FBXL22	protein_coding	F-box and leucine rich repeat protein 22
ENSG00000204644.9	52.2095	7.52973	0.1442	-2.79386	0.000320006	0.00451939	1	6	ZFP57	protein_coding	ZFP57 zinc finger protein
ENSG00000242034.1	12.4635	2.18234	0.1751	-2.51375	0.00151873	0.0156268	1	7	RP11-1396O13.1	processed_pseudogene	.
ENSG00000143297.18	37.7732	9.63757	0.2551	-1.97087	0.00178141	0.0177578	0	7	FCRL5	protein_coding	Fc receptor like 5
ENSG00000189221.9	1606.62	399.032	0.2484	-2.00926	4.58572e-07	1.78227e-05	0	7	MAOA	protein_coding	monoamine oxidase A
ENSG00000136918.7	793.514	94.9227	0.1196	-3.06371	0.00610423	0.0453275	2	5	WDR38	protein_coding	WD repeat domain 38
ENSG00000020181.17	4214.97	1111.7	0.2638	-1.92248	7.41403e-06	0.000196552	0	6	ADGRA2	protein_coding	adhesion G protein-coupled receptor A2
ENSG00000158163.14	673.196	152.009	0.2258	-2.14688	3.68858e-09	2.47265e-07	0	7	DZIP1L	protein_coding	DAZ interacting zinc finger protein 1 like
ENSG00000204403.9	43.7902	11.6767	0.2667	-1.90671	6.1091e-06	0.000165925	0	6	CASP12	polymorphic_pseudogene	caspase 12 (gene/pseudogene)
ENSG00000139926.15	1293.98	236.292	0.1826	-2.45324	8.23499e-07	2.93217e-05	0	7	FRMD6	protein_coding	FERM domain containing 6
ENSG00000152580.8	662.706	120.476	0.1818	-2.45958	5.05518e-08	2.62933e-06	0	8	IGSF10	protein_coding	immunoglobulin superfamily member 10
ENSG00000136960.12	2638.69	575.206	0.218	-2.1976	2.47475e-07	1.04253e-05	0	6	ENPP2	protein_coding	ectonucleotide pyrophosphatase/phosphodiesterase 2
ENSG00000186354.10	51.1454	10.1312	0.1981	-2.3357	0.000233913	0.00352187	0	7	C9orf47	protein_coding	chromosome 9 open reading frame 47
ENSG00000109099.13	3950.06	1017.87	0.2577	-1.95624	8.10996e-07	2.91272e-05	1	7	PMP22	protein_coding	peripheral myelin protein 22
ENSG00000198873.11	770.573	159.899	0.2075	-2.26882	1.20445e-06	4.07032e-05	0	5	GRK5	protein_coding	G protein-coupled receptor kinase 5
ENSG00000258334.1	101.794	15.8122	0.1553	-2.68687	0.00453746	0.0362225	2	5	RP11-161H23.9	antisense	.
ENSG00000197576.13	213.025	59.711	0.2803	-1.83496	0.000410865	0.00554476	1	7	HOXA4	protein_coding	homeobox A4
ENSG00000226777.7	37.6488	8.97497	0.2384	-2.06854	0.00105194	0.0117641	0	6	KIAA0125	lincRNA	family with sequence similarity 30, member A
ENSG00000105997.22	592.545	151.143	0.2551	-1.97087	0.000399358	0.0054043	0	6	HOXA3	protein_coding	homeobox A3
ENSG00000254810.1	15.7848	2.72889	0.1729	-2.53199	0.000800934	0.00948704	0	6	RP11-672A2.4	lincRNA	.
ENSG00000224383.7	2566.57	333.503	0.1299	-2.94453	0.0036889	0.0311549	2	5	PRR29	protein_coding	proline rich 29
ENSG00000234506.5	14.0093	2.42267	0.1729	-2.53199	0.000648454	0.00803286	0	7	LINC01506	lincRNA	long intergenic non-protein coding RNA 1506
ENSG00000142611.16	154.16	35.2577	0.2287	-2.12847	0.000701254	0.00857894	0	8	PRDM16	protein_coding	PR/SET domain 16
ENSG00000132688.10	3637.22	858.833	0.2361	-2.08253	3.07751e-09	2.109e-07	0	7	NES	protein_coding	nestin
ENSG00000165995.18	421.186	113.903	0.2704	-1.88683	0.000193614	0.00305143	0	6	CACNB2	protein_coding	calcium voltage-gated channel auxiliary subunit beta 2
ENSG00000169126.15	501.513	101.134	0.2017	-2.30972	0.000173713	0.00279143	1	6	ARMC4	protein_coding	armadillo repeat containing 4
ENSG00000049540.16	3505.94	747.694	0.2133	-2.22904	7.75271e-10	6.21278e-08	0	8	ELN	protein_coding	elastin
ENSG00000183117.18	60.6267	12.2314	0.2017	-2.30972	0.000263571	0.00388985	0	5	CSMD1	protein_coding	CUB and Sushi multiple domains 1
ENSG00000196843.15	2272.39	351.381	0.1546	-2.69339	1.72558e-06	5.63781e-05	0	6	ARID5A	protein_coding	AT-rich interaction domain 5A
ENSG00000008516.16	137.231	19.7505	0.1439	-2.79686	2.35017e-06	7.3096e-05	0	7	MMP25	protein_coding	matrix metallopeptidase 25
ENSG00000282057.1	24.2947	4.81515	0.1982	-2.33497	0.000183652	0.00293389	1	7	RP4-621F18.2	lincRNA	.
ENSG00000231057.3	117.185	14.4294	0.1231	-3.0221	0.0043619	0.0351495	1	5	RP11-122M14.1	antisense	.
ENSG00000053702.14	208.448	63.5212	0.3047	-1.71454	1.96881e-05	0.000449736	0	7	NRIP2	protein_coding	nuclear receptor interacting protein 2
ENSG00000105499.13	438.876	108.822	0.248	-2.01159	2.62202e-09	1.86368e-07	0	7	PLA2G4C	protein_coding	phospholipase A2 group IVC
ENSG00000233098.8	249.793	83.8328	0.3356	-1.57519	0.00072919	0.00881117	1	6	CCDC144NL-AS1	antisense	CCDC144NL antisense RNA 1
ENSG00000106823.12	1688.35	391.711	0.232	-2.1078	0.00015994	0.00260069	1	7	ECM2	protein_coding	extracellular matrix protein 2
ENSG00000180875.4	269.982	30.072	0.1114	-3.16618	0.000820711	0.00966545	1	7	GREM2	protein_coding	gremlin 2, DAN family BMP antagonist
ENSG00000235885.7	50.661	15.2786	0.3016	-1.72929	0.000181787	0.00291167	0	7	AC023115.2	lincRNA	long intergenic non-protein coding RNA 1828
ENSG00000105737.9	359.602	94.2034	0.262	-1.93236	2.77088e-06	8.35405e-05	0	7	GRIK5	protein_coding	glutamate ionotropic receptor kainate type subunit 5
ENSG00000003436.14	1679.77	452.983	0.2697	-1.89057	0.000126585	0.00214479	0	6	TFPI	protein_coding	tissue factor pathway inhibitor
ENSG00000148541.12	1440.02	247.151	0.1716	-2.54288	2.51502e-07	1.05768e-05	0	7	FAM13C	protein_coding	family with sequence similarity 13 member C
ENSG00000148053.15	1012.32	237.445	0.2346	-2.09173	0.000101212	0.00180425	1	7	NTRK2	protein_coding	neurotrophic receptor tyrosine kinase 2
ENSG00000176678.5	44.4875	10.5209	0.2365	-2.08009	0.0013483	0.0142731	0	6	FOXL1	protein_coding	forkhead box L1
ENSG00000157570.11	1433.32	357.408	0.2494	-2.00347	0.000251419	0.00374193	1	6	TSPAN18	protein_coding	tetraspanin 18
ENSG00000177283.6	357.504	83.6928	0.2341	-2.0948	1.17936e-09	9.06173e-08	0	6	FZD8	protein_coding	frizzled class receptor 8
ENSG00000124203.6	23.4696	5.04762	0.2151	-2.21692	2.56628e-05	0.000558723	0	7	ZNF831	protein_coding	zinc finger protein 831
ENSG00000183134.4	25.4441	6.69313	0.2631	-1.92632	2.23804e-06	7.03197e-05	0	7	PTGDR2	protein_coding	prostaglandin D2 receptor 2
ENSG00000236039.2	60.1183	7.46402	0.1242	-3.00926	0.00059023	0.00743233	0	5	AC017060.1	lincRNA	.
ENSG00000166963.12	1161.13	305.625	0.2632	-1.92577	6.34895e-08	3.1674e-06	0	7	MAP1A	protein_coding	microtubule associated protein 1A
ENSG00000145075.11	396.415	106.493	0.2686	-1.89647	0.000607288	0.00761105	0	5	CCDC39	protein_coding	coiled-coil domain containing 39
ENSG00000182950.2	47.9641	9.94019	0.2072	-2.2709	1.99905e-05	0.000454956	0	7	ODF3L1	protein_coding	outer dense fiber of sperm tails 3 like 1
ENSG00000156219.16	16.7108	3.15332	0.1887	-2.40583	0.000375452	0.00513934	0	7	ART3	protein_coding	ADP-ribosyltransferase 3
ENSG00000197653.15	764.467	132.475	0.1733	-2.52866	0.00360766	0.0306695	1	5	DNAH10	protein_coding	dynein axonemal heavy chain 10
ENSG00000244575.3	31.986	11.6241	0.3634	-1.46037	0.00289176	0.0260144	0	4	IGKV1-27	IG_V_gene	immunoglobulin kappa variable 1-27
ENSG00000115468.11	1117.64	267.533	0.2394	-2.0625	1.92703e-06	6.17437e-05	0	6	EFHD1	protein_coding	EF-hand domain family member D1
ENSG00000156738.17	23.8319	5.45238	0.2288	-2.12784	0.000451202	0.00598085	0	6	MS4A1	protein_coding	membrane spanning 4-domains A1
ENSG00000152207.7	111.192	19.0549	0.1714	-2.54456	9.00767e-06	0.000232049	0	6	CYSLTR2	protein_coding	cysteinyl leukotriene receptor 2
ENSG00000228242.6	94.5642	15.6869	0.1659	-2.59161	0.000105146	0.00185966	0	5	AC093495.4	antisense	.
ENSG00000184347.14	3393.72	896.815	0.2643	-1.91975	4.29411e-05	0.000868781	1	7	SLIT3	protein_coding	slit guidance ligand 3
ENSG00000085563.14	372.376	80.0021	0.2148	-2.21893	5.35142e-06	0.000147266	0	6	ABCB1	protein_coding	ATP binding cassette subfamily B member 1
ENSG00000280241.3	7.25697	1.19416	0.1646	-2.60296	0.00567792	0.0428887	0	7	RP11-290O12.2	antisense	.
ENSG00000253414.2	41.8323	4.43097	0.1059	-3.23923	0.00118789	0.0129598	0	6	RP11-150O12.6	sense_intronic	.
ENSG00000143369.14	1040.04	252.31	0.2426	-2.04335	4.83302e-14	8.67897e-12	0	8	ECM1	protein_coding	extracellular matrix protein 1
ENSG00000132329.10	2964.09	747.896	0.2523	-1.98679	5.72725e-05	0.00110772	0	6	RAMP1	protein_coding	receptor activity modifying protein 1
ENSG00000166501.12	285.15	78.9678	0.2769	-1.85256	6.27945e-09	3.91106e-07	0	7	PRKCB	protein_coding	protein kinase C beta
ENSG00000259370.2	25.6295	4.89003	0.1908	-2.38987	7.92963e-05	0.00146901	0	6	RP11-1069G10.1	antisense	.
ENSG00000225873.3	8.0469	1.34927	0.1677	-2.57605	0.00545382	0.0416433	0	6	LINC00694	protein_coding	long intergenic non-protein coding RNA 694
ENSG00000255318.1	15.4704	3.1928	0.2064	-2.27649	0.000379965	0.00518177	0	6	RP11-655M14.13	lincRNA	.
ENSG00000224116.6	12.4535	1.82826	0.1468	-2.76808	0.00254515	0.0236108	0	5	INHBA-AS1	antisense	INHBA antisense RNA 1
ENSG00000102053.12	155.307	42.2772	0.2722	-1.87726	1.85705e-05	0.000430199	0	6	ZC3H12B	protein_coding	zinc finger CCCH-type containing 12B
ENSG00000163297.16	2781.06	709.766	0.2552	-1.9703	4.24451e-05	0.000862442	1	7	ANTXR2	protein_coding	anthrax toxin receptor 2
ENSG00000144649.8	470.337	113.395	0.2411	-2.0523	5.66677e-07	2.14153e-05	0	7	FAM198A	protein_coding	family with sequence similarity 198 member A
ENSG00000017427.15	1227.18	254.85	0.2077	-2.26743	2.9709e-09	2.05309e-07	0	7	IGF1	protein_coding	insulin like growth factor 1
ENSG00000164879.6	570.557	89.6466	0.1571	-2.67024	0.00025279	0.00375779	1	5	CA3	protein_coding	carbonic anhydrase 3
ENSG00000138615.5	2903.8	560.88	0.1932	-2.37183	0.000128166	0.00216566	1	6	CILP	protein_coding	cartilage intermediate layer protein
ENSG00000163046.15	20.7258	4.66721	0.2252	-2.15072	0.00108676	0.0120626	1	7	ANKRD30BL	protein_coding	ankyrin repeat domain 30B like
ENSG00000276144.1	42.8035	10.1004	0.236	-2.08314	1.14781e-05	0.00028126	0	7	ABC12-49244600F4.4	lincRNA	.
ENSG00000246223.8	104.313	22.1862	0.2127	-2.23311	0.0002296	0.00347394	1	6	LINC01550	lincRNA	long intergenic non-protein coding RNA 1550
ENSG00000168546.10	100.715	34.7772	0.3453	-1.53408	0.000115743	0.00200247	1	6	GFRA2	protein_coding	GDNF family receptor alpha 2
ENSG00000253181.1	35.6562	3.55501	0.0997	-3.32626	0.00543059	0.04155	1	5	RP11-863K10.2	antisense	.
ENSG00000105974.11	8217.35	1568.55	0.1909	-2.38911	7.99994e-10	6.36941e-08	0	7	CAV1	protein_coding	caveolin 1
ENSG00000169184.5	492.486	90.4208	0.1836	-2.44536	6.7204e-05	0.00127181	1	6	MN1	protein_coding	MN1 proto-oncogene, transcriptional regulator
ENSG00000126838.9	48.1304	24.0154	0.499	-1.00289	0.00207068	0.0200483	1	7	PZP	protein_coding	PZP, alpha-2-macroglobulin like
ENSG00000235111.1	5.80872	1.02317	0.1761	-2.50553	0.00215492	0.0206662	0	7	RP1-29C18.8	sense_intronic	.
ENSG00000150628.6	94.8519	13.837	0.1459	-2.77695	0.0030442	0.0269304	2	5	SPATA4	protein_coding	spermatogenesis associated 4
ENSG00000145012.12	11182.9	1838.25	0.1644	-2.60472	6.98153e-07	2.55215e-05	0	7	LPP	protein_coding	LIM domain containing preferred translocation partner in lipoma
ENSG00000183921.7	59.1846	11.3681	0.1921	-2.38007	0.00441615	0.0354821	2	5	SDR42E2	protein_coding	short chain dehydrogenase/reductase family 42E, member 2
ENSG00000242611.2	24.9921	11.3162	0.4528	-1.14305	0.00606314	0.045106	1	6	AC093627.8	lincRNA	.
ENSG00000179639.10	84.7497	19.9178	0.235	-2.08927	3.22863e-05	0.000681224	0	7	FCER1A	protein_coding	Fc fragment of IgE receptor Ia
ENSG00000188039.13	679.227	117.201	0.1726	-2.5345	0.00473864	0.0374134	2	5	NWD1	protein_coding	NACHT and WD repeat domain containing 1
ENSG00000139567.12	993.441	271.555	0.2733	-1.87144	1.74998e-07	7.87434e-06	0	6	ACVRL1	protein_coding	activin A receptor like type 1
ENSG00000184344.3	13.7422	1.48684	0.1082	-3.20823	0.00223106	0.0212746	0	5	GDF3	protein_coding	growth differentiation factor 3
ENSG00000198553.8	113.523	16.9791	0.1496	-2.74082	0.00182886	0.018114	2	5	KCNRG	protein_coding	potassium channel regulator
ENSG00000213694.3	1685.86	367.74	0.2181	-2.19694	4.41898e-05	0.000889655	0	6	S1PR3	protein_coding	sphingosine-1-phosphate receptor 3
ENSG00000242244.1	19.2211	2.43088	0.1265	-2.98279	0.000973611	0.0110534	0	6	ATP5G1P3	processed_pseudogene	ATP synthase, H+ transporting, mitochondrial Fo complex subunit C1 (subunit 9) pseudogene 3
ENSG00000126895.13	89.83	22.6381	0.252	-1.9885	2.28611e-05	0.000507431	0	7	AVPR2	protein_coding	arginine vasopressin receptor 2
ENSG00000272347.1	11.4083	1.86656	0.1636	-2.61176	0.00378043	0.031721	1	6	RP11-43F13.4	lincRNA	.
ENSG00000122035.6	522.588	128.227	0.2454	-2.02679	4.93479e-06	0.000137027	0	6	RASL11A	protein_coding	RAS like family 11 member A
ENSG00000239552.2	11.6094	2.13349	0.1838	-2.44379	0.0064946	0.0474547	0	6	HOXB-AS2	antisense	HOXB cluster antisense RNA 2
ENSG00000168685.14	247.485	52.8082	0.2134	-2.22837	5.00647e-06	0.000138704	0	6	IL7R	protein_coding	interleukin 7 receptor
ENSG00000148516.21	1690.62	415.954	0.246	-2.02327	3.21615e-05	0.000679174	0	6	ZEB1	protein_coding	zinc finger E-box binding homeobox 1
ENSG00000186462.8	169.563	43.3403	0.2556	-1.96804	0.00010573	0.00186731	0	6	NAP1L2	protein_coding	nucleosome assembly protein 1 like 2
ENSG00000158022.6	17.5903	4.69211	0.2667	-1.90671	0.00059123	0.00744012	0	6	TRIM63	protein_coding	tripartite motif containing 63
ENSG00000176438.12	931.211	236.945	0.2544	-1.97483	3.28911e-05	0.000692205	0	6	SYNE3	protein_coding	spectrin repeat containing nuclear envelope family member 3
ENSG00000179144.4	366.8	81.3582	0.2218	-2.17267	5.53345e-08	2.84204e-06	0	7	GIMAP7	protein_coding	GTPase, IMAP family member 7
ENSG00000078053.16	213.897	66.7791	0.3122	-1.67946	6.58176e-05	0.00124942	0	6	AMPH	protein_coding	amphiphysin
ENSG00000249241.1	52.2341	5.68641	0.1089	-3.19892	0.00403841	0.0332618	1	5	AC195454.1	lincRNA	.
ENSG00000184545.10	855.031	206.012	0.2409	-2.05349	4.75977e-07	1.8373e-05	0	7	DUSP8	protein_coding	dual specificity phosphatase 8
ENSG00000133107.14	86.8298	17.4056	0.2005	-2.31833	0.000314662	0.00445159	1	6	TRPC4	protein_coding	transient receptor potential cation channel subfamily C member 4
ENSG00000161905.12	60.3536	19.5462	0.3239	-1.62638	0.00130671	0.0139227	1	7	ALOX15	protein_coding	arachidonate 15-lipoxygenase
ENSG00000078295.16	188.116	85.2326	0.4531	-1.1421	0.00136751	0.0144367	1	7	ADCY2	protein_coding	adenylate cyclase 2
ENSG00000249307.5	156.768	21.7696	0.1389	-2.84788	3.11221e-05	0.000661197	0	5	LINC01088	antisense	long intergenic non-protein coding RNA 1088
ENSG00000107736.19	884.323	224.349	0.2537	-1.9788	1.13479e-06	3.85608e-05	0	7	CDH23	protein_coding	cadherin related 23
ENSG00000165300.7	748.925	154.093	0.2058	-2.28069	0.000770972	0.00922093	1	7	SLITRK5	protein_coding	SLIT and NTRK like family member 5
ENSG00000180139.11	25.034	4.12692	0.1649	-2.60034	0.00412217	0.0337708	1	7	ACTA2-AS1	antisense	ACTA2 antisense RNA 1
ENSG00000197561.6	12.0897	2.92179	0.2417	-2.04871	0.00114419	0.0125892	0	8	ELANE	protein_coding	elastase, neutrophil expressed
ENSG00000166183.15	514.24	205.429	0.3995	-1.32373	8.6574e-05	0.00157887	0	6	ASPG	protein_coding	asparaginase
ENSG00000128346.10	149.113	22.5059	0.1509	-2.72834	0.00244897	0.0228651	2	5	C22orf23	protein_coding	chromosome 22 open reading frame 23
ENSG00000175093.4	22.4064	3.72567	0.1663	-2.58814	0.0021032	0.0202833	0	5	SPSB4	protein_coding	splA/ryanodine receptor domain and SOCS box containing 4
ENSG00000253755.1	449.905	178.983	0.3978	-1.32988	0.00290908	0.0261464	1	6	IGHGP	IG_C_pseudogene	immunoglobulin heavy constant gamma P (non-functional)
ENSG00000003096.13	405.987	108.458	0.2671	-1.90455	3.61107e-06	0.000104272	0	7	KLHL13	protein_coding	kelch like family member 13
ENSG00000262873.1	12.8768	2.05871	0.1599	-2.64476	0.00148195	0.0153275	0	7	CTD-2561B21.11	lincRNA	.
ENSG00000081818.3	148.595	40.1537	0.2702	-1.8879	8.46218e-06	0.000219838	1	7	PCDHB4	protein_coding	protocadherin beta 4
ENSG00000277494.1	310.483	97.7157	0.3147	-1.66795	1.39286e-05	0.000334312	0	6	GPIHBP1	protein_coding	glycosylphosphatidylinositol anchored high density lipoprotein binding protein 1
ENSG00000223849.1	26.3814	5.1581	0.1955	-2.35476	4.83115e-05	0.000962397	0	6	RP11-80I15.1	processed_pseudogene	.
ENSG00000175356.12	727.515	280.611	0.3857	-1.37445	5.92701e-05	0.00114067	1	7	SCUBE2	protein_coding	signal peptide, CUB domain and EGF like domain containing 2
ENSG00000118777.10	519.478	126.445	0.2434	-2.0386	2.00391e-05	0.000455639	0	6	ABCG2	protein_coding	ATP binding cassette subfamily G member 2 (Junior blood group)
ENSG00000262097.1	7.48477	1.64784	0.2202	-2.18311	0.00528471	0.0407313	1	6	CTD-2135D7.5	lincRNA	.
ENSG00000166147.13	5641.09	1079.49	0.1914	-2.38534	8.98455e-05	0.00163007	0	5	FBN1	protein_coding	fibrillin 1
ENSG00000175899.14	29600.3	5796.82	0.1958	-2.35255	1.44747e-06	4.81225e-05	0	6	A2M	protein_coding	alpha-2-macroglobulin
ENSG00000188396.3	75.4663	5.09419	0.0675	-3.88897	0.0051281	0.0397934	1	5	TCTEX1D4	protein_coding	Tctex1 domain containing 4
ENSG00000261578.1	219.891	56.3902	0.2564	-1.96353	4.86368e-05	0.000968093	1	7	RP11-21L23.2	sense_overlapping	.
ENSG00000272281.6	28.455	6.31068	0.2218	-2.17267	0.000108448	0.00190302	0	6	TPTE2P2	transcribed_unprocessed_pseudogene	transmembrane phosphoinositide 3-phosphatase and tensin homolog 2 pseudogene 2
ENSG00000196923.13	7643.93	1724.76	0.2256	-2.14816	2.64851e-09	1.86701e-07	0	7	PDLIM7	protein_coding	PDZ and LIM domain 7
ENSG00000130307.11	294.125	93.2741	0.3171	-1.65699	1.00419e-06	3.46983e-05	0	7	USHBP1	protein_coding	USH1 protein network component harmonin binding protein 1
ENSG00000186973.10	1365.04	174.419	0.1278	-2.96804	0.00519965	0.0402017	1	5	FAM183A	protein_coding	family with sequence similarity 183 member A
ENSG00000189134.3	28.8365	7.6093	0.2639	-1.92194	0.000119192	0.00204917	0	6	NKAPL	protein_coding	NFKB activating protein like
ENSG00000272078.1	30.1592	5.65517	0.1875	-2.41504	0.00361366	0.0306987	0	7	RP4-734G22.3	antisense	.
ENSG00000164849.9	274.157	85.6381	0.3124	-1.67853	8.66857e-07	3.05975e-05	0	7	GPR146	protein_coding	G protein-coupled receptor 146
ENSG00000107242.17	151.19	46.7689	0.3093	-1.69292	5.10528e-05	0.00100343	0	7	PIP5K1B	protein_coding	phosphatidylinositol-4-phosphate 5-kinase type 1 beta
ENSG00000161281.10	860.766	267.938	0.3113	-1.68362	6.11257e-05	0.00117028	1	7	COX7A1	protein_coding	cytochrome c oxidase subunit 7A1
ENSG00000037280.15	1136.88	259.361	0.2281	-2.13226	2.05141e-07	8.9962e-06	0	7	FLT4	protein_coding	fms related tyrosine kinase 4
ENSG00000166592.11	950.346	253.343	0.2666	-1.90725	0.000198965	0.00311184	1	6	RRAD	protein_coding	RRAD, Ras related glycolysis inhibitor and calcium channel regulator
ENSG00000196169.14	585.857	132.399	0.226	-2.14561	0.00387942	0.0322983	1	6	KIF19	protein_coding	kinesin family member 19
ENSG00000279821.1	163.448	35.1151	0.2148	-2.21893	3.03026e-06	8.98199e-05	0	6	RP11-1334A24.5	TEC	.
ENSG00000120057.4	29.5568	14.4129	0.4876	-1.03623	0.00122551	0.0132644	1	7	SFRP5	protein_coding	secreted frizzled related protein 5
ENSG00000106034.17	1499.9	329.146	0.2194	-2.18836	0.000370554	0.00508726	1	7	CPED1	protein_coding	cadherin like and PC-esterase domain containing 1
ENSG00000136235.15	4800.65	1065.23	0.2219	-2.17202	1.11772e-05	0.000275808	0	6	GPNMB	protein_coding	glycoprotein nmb
ENSG00000150672.16	223.546	52.961	0.2369	-2.07765	1.68876e-05	0.000394557	0	7	DLG2	protein_coding	discs large MAGUK scaffold protein 2
ENSG00000134827.7	31.4623	2.73481	0.0869	-3.5245	0.00470726	0.0372612	2	4	TCN1	protein_coding	transcobalamin 1
ENSG00000167641.10	951.154	258.063	0.2713	-1.88204	3.48789e-06	0.000101429	0	8	PPP1R14A	protein_coding	protein phosphatase 1 regulatory inhibitor subunit 14A
ENSG00000135218.17	971.84	369.035	0.3797	-1.39707	0.000146056	0.00241322	0	6	CD36	protein_coding	CD36 molecule
ENSG00000080573.6	1218.57	329.699	0.2706	-1.88577	2.63408e-05	0.000570957	0	5	COL5A3	protein_coding	collagen type V alpha 3 chain
ENSG00000165795.22	4890.31	1267.23	0.2591	-1.94842	4.48426e-11	4.55875e-09	0	7	NDRG2	protein_coding	NDRG family member 2
ENSG00000135426.15	83.7448	20.1272	0.2403	-2.05709	7.91572e-08	3.84108e-06	0	7	TESPA1	protein_coding	thymocyte expressed, positive selection associated 1
ENSG00000115602.16	68.0788	7.20143	0.1058	-3.24059	0.00164666	0.0166943	2	6	IL1RL1	protein_coding	interleukin 1 receptor like 1
ENSG00000183798.4	149.937	55.2722	0.3686	-1.43987	0.000126381	0.00214282	1	7	EMILIN3	protein_coding	elastin microfibril interfacer 3
ENSG00000272240.1	34.5871	7.93668	0.2295	-2.12343	0.00471393	0.0372661	1	6	RP5-855D21.1	antisense	.
ENSG00000007312.12	125.137	40.3239	0.3222	-1.63397	0.000186009	0.00296001	1	7	CD79B	protein_coding	CD79b molecule
ENSG00000272636.3	660.811	172.743	0.2614	-1.93567	0.000115417	0.00199963	0	6	DOC2B	protein_coding	double C2 domain beta
ENSG00000207563.1	8.9379	1.8553	0.2076	-2.26812	0.0029216	0.0262216	0	6	MIR23B	miRNA	microRNA 23b
ENSG00000134259.3	133.332	37.6835	0.2826	-1.82317	0.00196859	0.0192264	1	6	NGF	protein_coding	nerve growth factor
ENSG00000185924.6	125.046	44.6072	0.3567	-1.48722	0.00151123	0.0155562	0	6	RTN4RL1	protein_coding	reticulon 4 receptor like 1
ENSG00000176170.13	295.792	69.7637	0.2359	-2.08375	3.86251e-06	0.000110623	0	6	SPHK1	protein_coding	sphingosine kinase 1
ENSG00000250286.1	12.7226	3.15249	0.2478	-2.01275	0.00211741	0.0203884	0	6	RP11-94C24.8	processed_transcript	.
ENSG00000128482.15	116.754	25.7662	0.2207	-2.17984	3.26253e-07	1.32232e-05	0	7	RNF112	protein_coding	ring finger protein 112
ENSG00000261371.5	4103.16	958.379	0.2336	-2.09789	1.78252e-06	5.80072e-05	0	5	PECAM1	protein_coding	platelet and endothelial cell adhesion molecule 1
ENSG00000183801.7	1065.14	269.115	0.2527	-1.9845	0.000233822	0.00352187	0	5	OLFML1	protein_coding	olfactomedin like 1
ENSG00000173988.12	27.5262	5.32256	0.1934	-2.37034	0.000238389	0.00357395	1	6	LRRC63	protein_coding	leucine rich repeat containing 63
ENSG00000118407.14	997.732	364.23	0.3651	-1.45364	2.48092e-05	0.000543857	0	6	FILIP1	protein_coding	filamin A interacting protein 1
ENSG00000176595.3	351.131	108.121	0.3079	-1.69947	0.000226747	0.0034371	0	6	KBTBD11	protein_coding	kelch repeat and BTB domain containing 11
ENSG00000151468.10	5455.19	1350.68	0.2476	-2.01392	0.000302787	0.0043284	0	7	CCDC3	protein_coding	coiled-coil domain containing 3
ENSG00000183570.16	95.5782	39.1138	0.4092	-1.28912	0.000669307	0.00826206	1	7	PCBP3	protein_coding	poly(rC) binding protein 3
ENSG00000108852.14	270.941	71.1732	0.2627	-1.92851	0.00110562	0.0122414	0	6	MPP2	protein_coding	membrane palmitoylated protein 2
ENSG00000205363.5	431.536	140.342	0.3252	-1.6206	0.000871116	0.0101282	1	6	C15orf59	protein_coding	chromosome 15 open reading frame 59
ENSG00000177098.8	463.927	160.764	0.3465	-1.52907	0.000526807	0.0067785	1	6	SCN4B	protein_coding	sodium voltage-gated channel beta subunit 4
ENSG00000181804.14	582.166	132.434	0.2275	-2.13606	1.03804e-05	0.00026006	0	6	SLC9A9	protein_coding	solute carrier family 9 member A9
ENSG00000213203.2	254.525	66.5527	0.2615	-1.93512	2.95561e-10	2.67331e-08	0	8	GIMAP1	protein_coding	GTPase, IMAP family member 1
ENSG00000211644.2	41.7126	8.02741	0.1924	-2.37782	6.23511e-05	0.00119101	0	6	IGLV1-51	IG_V_gene	immunoglobulin lambda variable 1-51
ENSG00000272512.1	130.807	45.0035	0.344	-1.53952	0.000225912	0.00342656	0	6	RP11-54O7.17	lincRNA	.
ENSG00000157103.10	97.0333	25.103	0.2587	-1.95065	3.58922e-06	0.000103763	0	6	SLC6A1	protein_coding	solute carrier family 6 member 1
ENSG00000103740.9	89.6125	13.5609	0.1513	-2.72452	0.00119583	0.013035	1	5	ACSBG1	protein_coding	acyl-CoA synthetase bubblegum family member 1
ENSG00000102924.11	101.191	39.2775	0.3882	-1.36513	0.00114648	0.0126087	0	6	CBLN1	protein_coding	cerebellin 1 precursor
ENSG00000110436.11	68.7717	21.8039	0.317	-1.65745	0.000612828	0.00766487	1	6	SLC1A2	protein_coding	solute carrier family 1 member 2
ENSG00000104537.16	349.618	93.3303	0.2669	-1.90563	0.000788965	0.00939502	0	6	ANXA13	protein_coding	annexin A13
ENSG00000188818.12	369.868	80.389	0.2173	-2.20224	7.99973e-06	0.000210491	0	7	ZDHHC11	protein_coding	zinc finger DHHC-type containing 11
ENSG00000111796.3	104.528	25.0607	0.2398	-2.0601	8.09391e-05	0.00149382	0	6	KLRB1	protein_coding	killer cell lectin like receptor B1
ENSG00000184838.14	61.9406	14.262	0.2303	-2.11841	5.44775e-05	0.00106539	1	7	PRR16	protein_coding	proline rich 16
ENSG00000009694.13	229.668	61.0081	0.2656	-1.91267	0.00190428	0.0187247	0	7	TENM1	protein_coding	teneurin transmembrane protein 1
ENSG00000141639.11	206.114	22.3063	0.1082	-3.20823	0.00498925	0.0389	0	4	MAPK4	protein_coding	mitogen-activated protein kinase 4
ENSG00000127249.14	103.598	23.1779	0.2237	-2.16036	0.00164499	0.0166887	1	5	ATP13A4	protein_coding	ATPase 13A4
ENSG00000140416.19	26170	5694.74	0.2176	-2.20025	2.51519e-06	7.76396e-05	0	6	TPM1	protein_coding	tropomyosin 1 (alpha)
ENSG00000066056.13	1053.22	277.084	0.2631	-1.92632	8.23563e-07	2.93217e-05	0	6	TIE1	protein_coding	tyrosine kinase with immunoglobulin like and EGF like domains 1
ENSG00000160307.9	87.4986	22.3599	0.2555	-1.9686	7.56908e-05	0.00141072	0	6	S100B	protein_coding	S100 calcium binding protein B
ENSG00000198010.12	26.4103	8.01258	0.3034	-1.72071	0.00191217	0.0187872	0	6	DLGAP2	protein_coding	DLG associated protein 2
ENSG00000171101.13	34.2214	9.19035	0.2686	-1.89647	4.34087e-07	1.7087e-05	0	7	SIGLEC17P	transcribed_unprocessed_pseudogene	sialic acid binding Ig like lectin 17, pseudogene
ENSG00000163710.7	419.447	72.6878	0.1733	-2.52866	0.00069356	0.00850597	1	5	PCOLCE2	protein_coding	procollagen C-endopeptidase enhancer 2
ENSG00000132554.19	349.836	87.7279	0.2508	-1.99539	0.000114818	0.00199348	0	6	RGS22	protein_coding	regulator of G-protein signaling 22
ENSG00000144837.8	143.974	45.9083	0.3189	-1.64882	0.000488166	0.0063868	1	6	PLA1A	protein_coding	phospholipase A1 member A
ENSG00000180509.11	31.0097	12.9812	0.4186	-1.25636	0.00424014	0.0344505	1	7	KCNE1	protein_coding	potassium voltage-gated channel subfamily E regulatory subunit 1
ENSG00000119865.8	796.105	225.567	0.2833	-1.8196	1.91816e-06	6.16066e-05	0	5	CNRIP1	protein_coding	cannabinoid receptor interacting protein 1
ENSG00000168229.3	68.8964	17.1646	0.2491	-2.0052	3.4806e-05	0.000726257	0	7	PTGDR	protein_coding	prostaglandin D2 receptor
ENSG00000225472.1	36.3199	4.89183	0.1347	-2.89218	0.00212286	0.020417	1	5	RP11-120J1.1	antisense	.
ENSG00000123360.11	353.221	90.0868	0.255	-1.97143	1.02242e-10	9.94214e-09	0	7	PDE1B	protein_coding	phosphodiesterase 1B
ENSG00000166246.13	267.664	48.9574	0.1829	-2.45087	0.00154567	0.0158312	2	5	C16orf71	protein_coding	chromosome 16 open reading frame 71
ENSG00000140092.14	3724.25	1000.65	0.2687	-1.89593	3.06759e-05	0.000654544	0	6	FBLN5	protein_coding	fibulin 5
ENSG00000251637.6	57.1965	17.9173	0.3133	-1.67438	0.000310042	0.00440699	1	7	RP11-119D9.1	lincRNA	.
ENSG00000253552.7	699.308	247.206	0.3535	-1.50022	0.000511299	0.00662749	0	6	HOXA-AS2	antisense	HOXA cluster antisense RNA 2
ENSG00000026508.16	6677.2	1711.51	0.2563	-1.96409	1.98657e-07	8.7587e-06	0	6	CD44	protein_coding	CD44 molecule (Indian blood group)
ENSG00000181234.9	810.386	218.22	0.2693	-1.89271	0.00158496	0.0161663	0	6	TMEM132C	protein_coding	transmembrane protein 132C
ENSG00000211949.3	102.982	46.2111	0.4487	-1.15618	0.00272531	0.024888	1	6	IGHV3-23	IG_V_gene	immunoglobulin heavy variable 3-23
ENSG00000131459.12	1174.65	387.488	0.3299	-1.5999	0.00105585	0.011802	1	6	GFPT2	protein_coding	glutamine-fructose-6-phosphate transaminase 2
ENSG00000010319.6	415.831	97.9964	0.2357	-2.08498	3.69823e-06	0.000106538	0	6	SEMA3G	protein_coding	semaphorin 3G
ENSG00000125675.17	164.034	56.6248	0.3452	-1.5345	0.00309376	0.0272903	0	6	GRIA3	protein_coding	glutamate ionotropic receptor AMPA type subunit 3
ENSG00000019991.15	321.365	75.668	0.2355	-2.0862	1.09159e-05	0.000270822	0	6	HGF	protein_coding	hepatocyte growth factor
ENSG00000260259.1	99.3346	16.7233	0.1684	-2.57004	0.00585491	0.0438619	3	5	RP11-368I7.4	lincRNA	.
ENSG00000125409.12	131.317	29.0739	0.2214	-2.17527	3.35302e-05	0.000702649	0	5	TEKT3	protein_coding	tektin 3
ENSG00000119630.13	482.99	214.663	0.4444	-1.17007	2.04371e-07	8.97844e-06	0	7	PGF	protein_coding	placental growth factor
ENSG00000099869.7	37.8611	17.3053	0.4571	-1.12942	0.00681522	0.0491839	1	6	IGF2-AS	antisense	IGF2 antisense RNA
ENSG00000262966.2	10.5676	1.98989	0.1883	-2.4089	0.00124035	0.013375	0	7	RP11-85B7.2	antisense	.
ENSG00000172889.15	2523	1021.58	0.4049	-1.30436	2.32926e-07	9.9487e-06	0	6	EGFL7	protein_coding	EGF like domain multiple 7
ENSG00000259240.1	12.2822	2.76558	0.2252	-2.15072	0.000161007	0.00261286	0	8	RP11-108K3.1	lincRNA	.
ENSG00000198753.11	428.263	88.5284	0.2067	-2.27439	0.00674518	0.0488217	1	7	PLXNB3	protein_coding	plexin B3
ENSG00000128606.12	401.547	104.921	0.2613	-1.93622	9.42831e-09	5.67128e-07	0	8	LRRC17	protein_coding	leucine rich repeat containing 17
ENSG00000151067.21	952.375	228.398	0.2398	-2.0601	0.00116	0.012729	0	5	CACNA1C	protein_coding	calcium voltage-gated channel subunit alpha1 C
ENSG00000198947.15	2143.5	511.469	0.2386	-2.06733	6.67989e-07	2.45282e-05	0	7	DMD	protein_coding	dystrophin
ENSG00000130300.8	1491.13	528.48	0.3544	-1.49655	1.63833e-08	9.41734e-07	0	7	PLVAP	protein_coding	plasmalemma vesicle associated protein
ENSG00000162989.4	75.3642	11.3097	0.1501	-2.736	0.00607134	0.0451533	1	5	KCNJ3	protein_coding	potassium voltage-gated channel subfamily J member 3
ENSG00000034239.10	1187.05	237.066	0.1997	-2.32409	0.00354776	0.0303327	2	5	EFCAB1	protein_coding	EF-hand calcium binding domain 1
ENSG00000105784.15	125.285	34.2909	0.2737	-1.86933	2.11947e-05	0.00047794	0	6	RUNDC3B	protein_coding	RUN domain containing 3B
ENSG00000133878.8	114.129	54.3956	0.4766	-1.06915	0.00118201	0.0129129	0	6	DUSP26	protein_coding	dual specificity phosphatase 26
ENSG00000167178.15	48.8382	17.0768	0.3497	-1.51581	0.000577169	0.00729303	1	7	ISLR2	protein_coding	immunoglobulin superfamily containing leucine rich repeat 2
ENSG00000152779.13	37.5996	9.99224	0.2658	-1.91159	0.00180742	0.0179734	0	6	SLC16A12	protein_coding	solute carrier family 16 member 12
ENSG00000204815.9	718.393	166.475	0.2317	-2.10967	0.00132063	0.0140529	1	6	TTC25	protein_coding	tetratricopeptide repeat domain 25
ENSG00000261269.1	124.874	37.6745	0.3017	-1.72881	3.1155e-05	0.000661325	0	6	RP11-389C8.2	sense_overlapping	.
ENSG00000182168.14	324.667	88.2393	0.2718	-1.87938	4.36262e-06	0.000122662	0	6	UNC5C	protein_coding	unc-5 netrin receptor C
ENSG00000198515.13	191.441	48.4216	0.2529	-1.98336	0.00200004	0.0194871	1	6	CNGA1	protein_coding	cyclic nucleotide gated channel alpha 1
ENSG00000122786.19	22324	4981.01	0.2231	-2.16424	3.0949e-05	0.000659798	0	6	CALD1	protein_coding	caldesmon 1
ENSG00000117016.9	390.62	99.3267	0.2543	-1.9754	0.000760849	0.00912203	0	5	RIMS3	protein_coding	regulating synaptic membrane exocytosis 3
ENSG00000171115.3	646.882	155.589	0.2405	-2.05589	6.21918e-07	2.31824e-05	0	7	GIMAP8	protein_coding	GTPase, IMAP family member 8
ENSG00000182667.14	153.18	28.5451	0.1864	-2.42353	0.000341327	0.00476038	0	6	NTM	protein_coding	neurotrimin
ENSG00000279141.3	11.2443	2.16952	0.1929	-2.37407	0.00413856	0.0338375	0	6	LINC01451	lincRNA	long intergenic non-protein coding RNA 1451
ENSG00000233608.3	268.924	74.4412	0.2768	-1.85308	0.00181611	0.0180221	0	5	TWIST2	protein_coding	twist family bHLH transcription factor 2
ENSG00000174640.12	1214.4	298.916	0.2461	-2.02268	5.48258e-05	0.00106966	1	7	SLCO2A1	protein_coding	solute carrier organic anion transporter family member 2A1
ENSG00000248746.5	7.6265	1.45609	0.1909	-2.38911	0.00484218	0.0380696	0	6	ACTN3	protein_coding	actinin alpha 3 (gene/pseudogene)
ENSG00000182885.16	179.212	40.6341	0.2267	-2.14114	1.01882e-05	0.00025734	0	6	ADGRG3	protein_coding	adhesion G protein-coupled receptor G3
ENSG00000186407.6	147.417	23.2958	0.158	-2.662	7.82209e-05	0.00145128	0	6	CD300E	protein_coding	CD300e molecule
ENSG00000151914.19	8645.27	1913.62	0.2213	-2.17592	2.51424e-05	0.000549336	0	7	DST	protein_coding	dystonin
ENSG00000262533.1	56.404	8.40416	0.149	-2.74662	0.00581272	0.0436799	2	5	RP11-667K14.4	antisense	.
ENSG00000279319.1	10.3181	2.27422	0.2204	-2.1818	0.0039351	0.0326624	1	6	RP11-693M3.1	TEC	.
ENSG00000122679.8	522.606	151.653	0.2902	-1.78488	2.59343e-05	0.000564133	0	6	RAMP3	protein_coding	receptor activity modifying protein 3
ENSG00000166148.3	294.39	82.4452	0.2801	-1.83599	0.000194971	0.00306497	1	6	AVPR1A	protein_coding	arginine vasopressin receptor 1A
ENSG00000163075.12	642.162	130.6	0.2034	-2.29761	0.00468717	0.0371501	1	5	CFAP221	protein_coding	cilia and flagella associated protein 221
ENSG00000158104.11	107.362	25.611	0.2385	-2.06794	0.00173773	0.0174107	0	6	HPD	protein_coding	4-hydroxyphenylpyruvate dioxygenase
ENSG00000007237.18	2223.83	682.158	0.3067	-1.7051	1.72522e-06	5.63781e-05	0	6	GAS7	protein_coding	growth arrest specific 7
ENSG00000100307.12	3412.58	911.9	0.2672	-1.90401	8.84711e-12	1.05148e-09	0	7	CBX7	protein_coding	chromobox 7
ENSG00000102547.18	1138.89	298.49	0.2621	-1.93181	2.00776e-24	1.76411e-21	0	8	CAB39L	protein_coding	calcium binding protein 39 like
ENSG00000114790.12	590.348	167.476	0.2837	-1.81756	5.02886e-06	0.000139168	0	6	ARHGEF26	protein_coding	Rho guanine nucleotide exchange factor 26
ENSG00000155749.12	133.597	24.0524	0.18	-2.47393	0.000537819	0.00688779	1	6	ALS2CR12	protein_coding	amyotrophic lateral sclerosis 2 chromosome region candidate 12
ENSG00000232415.1	92.3675	22.201	0.2404	-2.05649	0.00206469	0.0200061	1	6	CTB-51J22.1	antisense	.
ENSG00000128016.5	20033.6	4623.79	0.2308	-2.11528	0.000691111	0.00849294	1	6	ZFP36	protein_coding	ZFP36 ring finger protein
ENSG00000279447.1	13.3049	2.73377	0.2055	-2.28279	0.00215519	0.0206662	0	6	RP4-737E23.6	TEC	.
ENSG00000157110.15	5327.92	1590.34	0.2985	-1.7442	0.000120253	0.00206452	0	6	RBPMS	protein_coding	RNA binding protein with multiple splicing
ENSG00000148357.16	1942.08	179.253	0.0923	-3.43753	0.00137471	0.0144936	0	5	HMCN2	protein_coding	hemicentin 2
ENSG00000146592.16	475.516	109.326	0.2299	-2.12092	2.16274e-07	9.4173e-06	0	6	CREB5	protein_coding	cAMP responsive element binding protein 5
ENSG00000197852.9	807.992	254.809	0.3154	-1.66475	6.17927e-05	0.00118213	0	6	FAM212B	protein_coding	family with sequence similarity 212 member B
ENSG00000226862.1	42.6109	10.7778	0.2529	-1.98336	8.64858e-05	0.00157843	0	6	RP11-569A11.1	antisense	.
ENSG00000137094.14	1073.56	260.619	0.2428	-2.04216	0.000105924	0.0018694	0	5	DNAJB5	protein_coding	DnaJ heat shock protein family (Hsp40) member B5
ENSG00000101331.15	221.265	102.96	0.4653	-1.10377	6.34842e-05	0.00121073	0	6	CCM2L	protein_coding	CCM2 like scaffolding protein
ENSG00000231793.4	68.1404	19.4421	0.2853	-1.80945	1.22656e-05	0.000298476	0	6	DOC2GP	unitary_pseudogene	double C2 domain gamma pseudogene
ENSG00000115607.9	55.5404	13.3117	0.2397	-2.0607	0.000295227	0.00425693	0	6	IL18RAP	protein_coding	interleukin 18 receptor accessory protein
ENSG00000175471.19	183.564	43.5603	0.2373	-2.07522	1.99971e-06	6.35619e-05	0	7	MCTP1	protein_coding	multiple C2 and transmembrane domain containing 1
ENSG00000135914.5	139.048	44.8603	0.3226	-1.63218	4.59736e-05	0.000921794	0	6	HTR2B	protein_coding	5-hydroxytryptamine receptor 2B
ENSG00000146122.16	1601.11	537.138	0.3355	-1.57562	5.0326e-05	0.000993676	0	6	DAAM2	protein_coding	dishevelled associated activator of morphogenesis 2
ENSG00000234961.1	15.4185	3.04506	0.1975	-2.34008	0.00504593	0.0392352	1	7	RP11-124N14.3	antisense	.
ENSG00000137726.16	3442.28	1067.91	0.3102	-1.68873	3.38817e-05	0.00070941	0	6	FXYD6	protein_coding	FXYD domain containing ion transport regulator 6
ENSG00000274719.1	12.8475	6.19092	0.4819	-1.05319	0.00620159	0.045831	1	7	RP11-86K22.2	sense_intronic	.
ENSG00000129116.17	11831.4	2240	0.1893	-2.40125	6.69908e-05	0.00126875	0	6	PALLD	protein_coding	palladin, cytoskeletal associated protein
ENSG00000167601.11	2002.33	512.828	0.2561	-1.96522	5.98227e-08	3.00973e-06	0	7	AXL	protein_coding	AXL receptor tyrosine kinase
ENSG00000110848.8	218.544	43.5633	0.1993	-2.32699	0.000285986	0.00413908	0	5	CD69	protein_coding	CD69 molecule
ENSG00000095370.19	471.049	132.179	0.2806	-1.83341	2.72035e-06	8.26249e-05	0	6	SH2D3C	protein_coding	SH2 domain containing 3C
ENSG00000129194.7	90.428	30.2542	0.3346	-1.57949	9.6222e-05	0.00173172	0	6	SOX15	protein_coding	SRY-box 15
ENSG00000100302.6	282.44	105.007	0.3718	-1.4274	0.000214547	0.0033072	0	5	RASD2	protein_coding	RASD family member 2
ENSG00000203808.10	28.7775	11.1905	0.3889	-1.36253	0.00325765	0.02841	0	7	BVES-AS1	antisense	BVES antisense RNA 1
ENSG00000154529.14	507.845	170.162	0.3351	-1.57734	0.00244003	0.0228076	0	6	CNTNAP3B	protein_coding	contactin associated protein-like 3B
ENSG00000156218.12	631.151	167.038	0.2647	-1.91757	0.000302979	0.00432862	0	5	ADAMTSL3	protein_coding	ADAMTS like 3
ENSG00000113749.7	150.33	47.1869	0.3139	-1.67162	2.15223e-05	0.000483112	0	7	HRH2	protein_coding	histamine receptor H2
ENSG00000249249.1	32.5877	9.46991	0.2906	-1.78289	4.75893e-05	0.000949547	0	7	AC010226.4	antisense	.
ENSG00000133561.15	724.298	210.332	0.2904	-1.78389	6.76259e-06	0.000181432	1	7	GIMAP6	protein_coding	GTPase, IMAP family member 6
ENSG00000163145.12	530.277	199.188	0.3756	-1.41273	0.00104395	0.0116923	1	7	C1QTNF7	protein_coding	C1q and tumor necrosis factor related protein 7
ENSG00000122188.12	29.0843	7.56286	0.26	-1.94342	0.00021392	0.00329959	0	6	LAX1	protein_coding	lymphocyte transmembrane adaptor 1
ENSG00000274536.5	117.876	31.5706	0.2678	-1.90077	6.59943e-06	0.00017783	0	6	MIR223	antisense	microRNA 223
ENSG00000137809.16	1379.79	325.425	0.2359	-2.08375	0.000221032	0.00336916	0	5	ITGA11	protein_coding	integrin subunit alpha 11
ENSG00000206538.8	806.656	139.725	0.1732	-2.52949	0.0012919	0.0137949	0	4	VGLL3	protein_coding	vestigial like family member 3
ENSG00000077264.14	248.232	95.7833	0.3859	-1.3737	0.000612332	0.00766487	0	6	PAK3	protein_coding	p21 (RAC1) activated kinase 3
ENSG00000106018.13	271.771	79.7693	0.2935	-1.76857	0.00267137	0.024468	0	6	VIPR2	protein_coding	vasoactive intestinal peptide receptor 2
ENSG00000099998.17	1125.05	424.677	0.3775	-1.40545	2.23292e-05	0.000498044	0	6	GGT5	protein_coding	gamma-glutamyltransferase 5
ENSG00000164707.15	19.631	4.29378	0.2187	-2.19297	0.00122957	0.0132909	0	7	SLC13A4	protein_coding	solute carrier family 13 member 4
ENSG00000080854.14	294.877	106.564	0.3614	-1.46833	0.00121836	0.0132169	0	7	IGSF9B	protein_coding	immunoglobulin superfamily member 9B
ENSG00000275120.2	59.3757	14.9624	0.252	-1.9885	0.000106958	0.00188224	0	6	RP11-182J1.18	antisense	.
ENSG00000116833.13	129.599	36.9765	0.2853	-1.80945	6.84835e-06	0.000183134	0	6	NR5A2	protein_coding	nuclear receptor subfamily 5 group A member 2
ENSG00000257108.1	320.684	70.24	0.219	-2.191	0.000557435	0.00707273	1	5	NHLRC4	protein_coding	NHL repeat containing 4
ENSG00000280339.1	355.526	103.175	0.2902	-1.78488	1.18235e-09	9.06173e-08	0	7	RP11-736K20.4	TEC	.
ENSG00000110318.13	903.031	255.563	0.283	-1.82113	0.000360809	0.00498235	0	6	CEP126	protein_coding	centrosomal protein 126
ENSG00000147526.19	7002.76	1821.37	0.2601	-1.94286	5.71939e-08	2.91322e-06	0	7	TACC1	protein_coding	transforming acidic coiled-coil containing protein 1
ENSG00000186564.5	14.0926	5.85671	0.4156	-1.26673	0.00364675	0.0309263	0	7	FOXD2	protein_coding	forkhead box D2
ENSG00000196557.11	2750.68	992.689	0.3609	-1.47033	0.00175216	0.017516	1	6	CACNA1H	protein_coding	calcium voltage-gated channel subunit alpha1 H
ENSG00000276649.1	20.5287	7.28361	0.3548	-1.49492	0.00134163	0.014227	0	7	RP5-858L17.1	antisense	.
ENSG00000144815.15	696.202	187.399	0.2692	-1.89325	1.09697e-05	0.000271232	0	6	NXPE3	protein_coding	neurexophilin and PC-esterase domain family member 3
ENSG00000128383.12	89.5678	14.3292	0.16	-2.64386	0.000887682	0.0102674	0	5	APOBEC3A	protein_coding	apolipoprotein B mRNA editing enzyme catalytic subunit 3A
ENSG00000261655.1	84.1356	32.2319	0.3831	-1.38421	0.000289601	0.00418611	0	6	CTD-3064M3.3	sense_overlapping	.
ENSG00000280789.1	340.842	95.5262	0.2803	-1.83496	9.99433e-19	3.72546e-16	0	8	PAGR1	protein_coding	PAXIP1 associated glutamate rich protein 1
ENSG00000247765.2	16.1671	3.94646	0.2441	-2.03446	0.00134309	0.0142364	0	7	RP11-32B5.7	lincRNA	.
ENSG00000274678.1	30.7742	6.15752	0.2001	-2.32121	0.0011719	0.012831	1	6	RP11-2C24.7	lincRNA	.
ENSG00000137225.12	30.4313	10.7179	0.3522	-1.50553	0.000283119	0.00410448	1	7	CAPN11	protein_coding	calpain 11
ENSG00000196139.13	398.127	140.015	0.3517	-1.50758	6.11039e-06	0.000165925	0	7	AKR1C3	protein_coding	aldo-keto reductase family 1 member C3
ENSG00000178175.11	36.386	8.04325	0.2211	-2.17723	0.00608692	0.0452418	2	5	ZNF366	protein_coding	zinc finger protein 366
ENSG00000244513.6	28.3015	5.17366	0.1828	-2.45166	0.00125891	0.0135307	0	6	CTD-2013N24.2	antisense	.
ENSG00000197646.7	115.566	28.7985	0.2492	-2.00462	1.52829e-06	5.06044e-05	0	7	PDCD1LG2	protein_coding	programmed cell death 1 ligand 2
ENSG00000241684.5	109.984	33.6396	0.3059	-1.70887	0.000917514	0.010548	1	7	ADAMTS9-AS2	antisense	ADAMTS9 antisense RNA 2
ENSG00000120129.5	21483.1	5343.33	0.2487	-2.00752	0.000951102	0.0108429	1	5	DUSP1	protein_coding	dual specificity phosphatase 1
ENSG00000173210.19	841.659	296.979	0.3528	-1.50308	0.00113142	0.0124821	1	6	ABLIM3	protein_coding	actin binding LIM protein family member 3
ENSG00000198832.10	3424.7	953.353	0.2784	-1.84477	0.000198036	0.00310127	1	6	SELM	protein_coding	selenoprotein M
ENSG00000112769.18	7071.82	2162.79	0.3058	-1.70934	0.000270459	0.00397244	0	5	LAMA4	protein_coding	laminin subunit alpha 4
ENSG00000229901.1	38.127	9.38891	0.2463	-2.02151	0.00062105	0.00775981	0	6	RP11-399E6.4	antisense	.
ENSG00000077522.12	88.6266	37.6454	0.4248	-1.23514	0.00282499	0.0255986	0	7	ACTN2	protein_coding	actinin alpha 2
ENSG00000160808.9	43.8939	14.9887	0.3415	-1.55004	0.000261155	0.00385882	0	6	MYL3	protein_coding	myosin light chain 3
ENSG00000167711.13	298.408	81.4043	0.2728	-1.87408	1.01837e-05	0.00025734	0	6	SERPINF2	protein_coding	serpin family F member 2
ENSG00000139194.7	157.037	47.1658	0.3003	-1.73552	8.12795e-05	0.00149786	0	7	RBP5	protein_coding	retinol binding protein 5
ENSG00000240771.6	3725.56	1004.35	0.2696	-1.89111	5.74439e-06	0.000157201	0	5	ARHGEF25	protein_coding	Rho guanine nucleotide exchange factor 25
ENSG00000131477.10	627.327	280.118	0.4465	-1.16327	0.000184765	0.00294226	0	6	RAMP2	protein_coding	receptor activity modifying protein 2
ENSG00000170345.9	47330.9	12308.9	0.2601	-1.94286	0.00084993	0.00992121	1	6	FOS	protein_coding	Fos proto-oncogene, AP-1 transcription factor subunit
ENSG00000131386.17	303.857	80.7419	0.2657	-1.91213	4.49972e-06	0.000126084	0	6	GALNT15	protein_coding	polypeptide N-acetylgalactosaminyltransferase 15
ENSG00000171962.17	1750.59	455.596	0.2603	-1.94175	0.00614638	0.0454777	2	5	DRC3	protein_coding	dynein regulatory complex subunit 3
ENSG00000136859.9	2230.64	584.508	0.262	-1.93236	0.000236055	0.00354543	1	6	ANGPTL2	protein_coding	angiopoietin like 2
ENSG00000141314.12	112.031	42.7841	0.3819	-1.38873	0.00313106	0.0275404	1	6	RHBDL3	protein_coding	rhomboid like 3
ENSG00000267082.1	16.9036	3.95902	0.2342	-2.09419	0.00484579	0.0380761	0	5	CTC-510F12.2	antisense	.
ENSG00000224238.2	57.0551	16.6912	0.2925	-1.77349	9.59944e-07	3.34986e-05	0	7	WARS2-IT1	antisense	WARS2 intronic transcript 1
ENSG00000086289.11	1242.5	472.526	0.3803	-1.39479	0.00050119	0.00653087	1	7	EPDR1	protein_coding	ependymin related 1
ENSG00000268230.5	64.5242	16.799	0.2604	-1.9412	0.000629121	0.0078481	0	6	CTD-2619J13.8	processed_transcript	.
ENSG00000169554.17	2278.68	567.077	0.2489	-2.00636	4.18097e-05	0.000850787	0	6	ZEB2	protein_coding	zinc finger E-box binding homeobox 2
ENSG00000108691.9	2386.31	427.206	0.179	-2.48197	0.00055126	0.00702336	0	5	CCL2	protein_coding	C-C motif chemokine ligand 2
ENSG00000156804.7	6335.87	1931.28	0.3048	-1.71407	6.36003e-08	3.1674e-06	0	6	FBXO32	protein_coding	F-box protein 32
ENSG00000138356.13	1554.44	515.275	0.3315	-1.59292	0.00692053	0.0497174	2	6	AOX1	protein_coding	aldehyde oxidase 1
ENSG00000003137.8	134.16	36.0653	0.2688	-1.89539	0.00273359	0.0249357	0	5	CYP26B1	protein_coding	cytochrome P450 family 26 subfamily B member 1
ENSG00000165410.14	3265.04	774.309	0.2372	-2.07582	4.99212e-06	0.000138462	0	5	CFL2	protein_coding	cofilin 2
ENSG00000111728.10	171.715	49.7468	0.2897	-1.78737	1.41474e-05	0.000338904	0	6	ST8SIA1	protein_coding	ST8 alpha-N-acetyl-neuraminide alpha-2,8-sialyltransferase 1
ENSG00000215018.9	348.29	100.109	0.2874	-1.79887	0.0013763	0.0145009	1	5	COL28A1	protein_coding	collagen type XXVIII alpha 1 chain
ENSG00000228275.1	10.7267	2.60875	0.2432	-2.03978	0.000827061	0.00971698	0	7	ARMCX3-AS1	antisense	ARMCX3 antisense RNA 1
ENSG00000175161.13	48.6558	20.2637	0.4165	-1.26361	0.0052941	0.0407909	1	6	CADM2	protein_coding	cell adhesion molecule 2
ENSG00000197321.14	7245.29	1736.5	0.2397	-2.0607	4.39509e-07	1.72179e-05	0	6	SVIL	protein_coding	supervillin
ENSG00000160013.8	128.127	46.0213	0.3592	-1.47714	7.28921e-05	0.00136476	0	6	PTGIR	protein_coding	prostaglandin I2 (prostacyclin) receptor (IP)
ENSG00000203883.6	377.264	164.019	0.4348	-1.20158	0.000177502	0.00284674	0	6	SOX18	protein_coding	SRY-box 18
ENSG00000105352.10	15.9595	4.07122	0.2551	-1.97087	0.000857683	0.0099956	0	6	CEACAM4	protein_coding	carcinoembryonic antigen related cell adhesion molecule 4
ENSG00000120738.7	35548.6	9834.34	0.2766	-1.85413	0.00300473	0.0267544	1	5	EGR1	protein_coding	early growth response 1
ENSG00000245164.6	45.3962	11.8808	0.2617	-1.93401	8.0985e-06	0.000211981	0	7	LINC00861	lincRNA	long intergenic non-protein coding RNA 861
ENSG00000280073.1	47.0451	13.4195	0.2852	-1.80995	0.000722434	0.00875534	0	5	CTD-2525P14.5	TEC	.
ENSG00000079102.16	627.846	208.738	0.3325	-1.58857	0.00359393	0.0306504	0	5	RUNX1T1	protein_coding	RUNX1 translocation partner 1
ENSG00000154479.12	214.195	44.7683	0.209	-2.25843	0.00621164	0.0458778	1	6	CCDC173	protein_coding	coiled-coil domain containing 173
ENSG00000105609.16	699.775	141.95	0.2029	-2.30116	0.000193379	0.00304969	0	6	LILRB5	protein_coding	leukocyte immunoglobulin like receptor B5
ENSG00000188783.5	5137.98	1267.86	0.2468	-2.01859	0.00190747	0.0187485	0	6	PRELP	protein_coding	proline and arginine rich end leucine rich repeat protein
ENSG00000163681.14	4685.7	1039.63	0.2219	-2.17202	1.15796e-06	3.92397e-05	0	7	SLMAP	protein_coding	sarcolemma associated protein
ENSG00000263812.5	198.274	54.3907	0.2743	-1.86617	0.000734049	0.00885683	0	5	LINC00908	lincRNA	long intergenic non-protein coding RNA 908
ENSG00000187955.11	5417.17	1706.41	0.315	-1.66658	0.00180994	0.0179912	1	6	COL14A1	protein_coding	collagen type XIV alpha 1 chain
ENSG00000168016.13	3600.92	1114.26	0.3094	-1.69245	2.1455e-06	6.77737e-05	0	7	TRANK1	protein_coding	tetratricopeptide repeat and ankyrin repeat containing 1
ENSG00000127472.10	138.658	49.1021	0.3541	-1.49777	0.00269137	0.0246145	0	5	PLA2G5	protein_coding	phospholipase A2 group V
ENSG00000124019.9	39.2368	10.431	0.2658	-1.91159	0.000840215	0.00984332	0	5	FAM124B	protein_coding	family with sequence similarity 124 member B
ENSG00000123358.19	26740.5	5573.85	0.2084	-2.26257	0.00474099	0.0374199	1	5	NR4A1	protein_coding	nuclear receptor subfamily 4 group A member 1
ENSG00000173947.13	2206.1	569.008	0.2579	-1.95512	0.0030229	0.0268531	2	5	PIFO	protein_coding	primary cilia formation
ENSG00000198785.4	17.9609	6.0819	0.3386	-1.56235	0.00278213	0.0252662	0	7	GRIN3A	protein_coding	glutamate ionotropic receptor NMDA type subunit 3A
ENSG00000236801.1	24.0185	5.75338	0.2395	-2.0619	0.00396691	0.0328157	0	4	RPL24P8	processed_pseudogene	ribosomal protein L24 pseudogene 8
ENSG00000069702.10	2794.98	852.467	0.305	-1.71312	7.2376e-07	2.61468e-05	0	6	TGFBR3	protein_coding	transforming growth factor beta receptor 3
ENSG00000267042.1	30.5944	7.96424	0.2603	-1.94175	0.00589077	0.0440768	1	6	CTD-3193K9.4	antisense	.
ENSG00000152672.7	85.3918	28.1938	0.3302	-1.59859	0.000241146	0.00360648	0	5	CLEC4F	protein_coding	C-type lectin domain family 4 member F
ENSG00000119138.4	3211.04	721.394	0.2247	-2.15393	3.80151e-05	0.000784604	0	5	KLF9	protein_coding	Kruppel like factor 9
ENSG00000110665.11	78.8657	24.9608	0.3165	-1.65972	9.60257e-06	0.000245151	0	5	C11orf21	protein_coding	chromosome 11 open reading frame 21
ENSG00000111052.7	214.534	62.2605	0.2902	-1.78488	0.000139439	0.00232102	0	5	LIN7A	protein_coding	lin-7 homolog A, crumbs cell polarity complex component
ENSG00000232022.7	56.1597	12.8104	0.2281	-2.13226	0.000435919	0.00580643	0	6	FAAHP1	transcribed_unprocessed_pseudogene	fatty acid amide hydrolase pseudogene 1
ENSG00000121410.11	15.791	4.84413	0.3068	-1.70463	0.000919916	0.0105707	0	6	A1BG	protein_coding	alpha-1-B glycoprotein
ENSG00000273291.5	21.355	6.21538	0.2911	-1.78041	0.00212161	0.0204129	0	6	RP11-136C24.3	protein_coding	.
ENSG00000104974.10	48.0266	11.9832	0.2495	-2.00289	0.000590309	0.00743233	0	5	LILRA1	protein_coding	leukocyte immunoglobulin like receptor A1
ENSG00000179855.5	282.14	98.4182	0.3488	-1.51953	0.000517164	0.00668942	1	7	GIPC3	protein_coding	GIPC PDZ domain containing family member 3
ENSG00000197291.8	120.862	33.57	0.2778	-1.84788	0.0004534	0.00600676	1	6	RAMP2-AS1	lincRNA	RAMP2 antisense RNA 1
ENSG00000144031.11	107.127	33.6854	0.3144	-1.66933	1.17136e-07	5.45794e-06	0	7	ANKRD53	protein_coding	ankyrin repeat domain 53
ENSG00000160593.17	476.889	135.373	0.2839	-1.81655	2.41038e-05	0.00052994	0	5	JAML	protein_coding	junction adhesion molecule like
ENSG00000177469.12	16660.8	5955.11	0.3574	-1.48439	9.03174e-05	0.00163743	1	7	PTRF	protein_coding	polymerase I and transcript release factor
ENSG00000149564.11	1053.56	410.464	0.3896	-1.35993	2.74227e-05	0.00059232	0	5	ESAM	protein_coding	endothelial cell adhesion molecule
ENSG00000228962.1	20.3982	6.44653	0.316	-1.662	0.00166087	0.0167874	0	6	HCG23	antisense	HLA complex group 23 (non-protein coding)
ENSG00000271930.1	33.2278	11.0238	0.3318	-1.59161	0.00106384	0.0118665	0	6	RP11-44N12.5	lincRNA	.
ENSG00000179094.14	5744.76	1365.79	0.2377	-2.07279	7.95013e-05	0.0014717	0	4	PER1	protein_coding	period circadian clock 1
ENSG00000254561.3	23.8822	5.43026	0.2274	-2.1367	0.00218736	0.0209065	0	5	RP11-196E1.3	antisense	.
ENSG00000232977.6	27.7573	8.54131	0.3077	-1.7004	0.00107603	0.0119723	0	6	LINC00327	lincRNA	long intergenic non-protein coding RNA 327
ENSG00000004468.12	218.337	55.2084	0.2529	-1.98336	0.000146382	0.00241413	0	5	CD38	protein_coding	CD38 molecule
ENSG00000172215.5	71.4123	24.986	0.3499	-1.51499	0.00104385	0.0116923	0	6	CXCR6	protein_coding	C-X-C motif chemokine receptor 6
ENSG00000047648.21	491.879	169.189	0.344	-1.53952	0.00107475	0.0119642	0	5	ARHGAP6	protein_coding	Rho GTPase activating protein 6
ENSG00000127920.5	2343.28	925.006	0.3947	-1.34117	0.000209523	0.00324807	1	6	GNG11	protein_coding	G protein subunit gamma 11
ENSG00000268047.1	9.5534	2.60101	0.2723	-1.87673	0.00610799	0.0453275	0	7	AC018766.6	antisense	.
ENSG00000198795.10	617.43	208.268	0.3373	-1.5679	0.0003088	0.00440156	0	5	ZNF521	protein_coding	zinc finger protein 521
ENSG00000108370.16	706.87	239.677	0.3391	-1.56022	7.10848e-05	0.00133498	0	6	RGS9	protein_coding	regulator of G-protein signaling 9
ENSG00000223749.8	1959.98	508.781	0.2596	-1.94564	0.000113298	0.00197127	1	7	MIR503HG	lincRNA	MIR503 host gene
ENSG00000262115.1	8.79413	2.23896	0.2546	-1.9737	0.00688312	0.0495577	1	6	RP11-455O6.2	antisense	.
ENSG00000106772.17	4137.64	1053.25	0.2546	-1.9737	7.25995e-05	0.00136135	0	5	PRUNE2	protein_coding	prune homolog 2
ENSG00000196329.11	74.6373	19.4673	0.2608	-1.93898	0.00307071	0.0271356	1	7	GIMAP5	protein_coding	GTPase, IMAP family member 5
ENSG00000246375.2	13.167	3.62198	0.2751	-1.86197	0.000721947	0.00875469	0	6	RP11-10L7.1	lincRNA	.
ENSG00000166250.11	1048.09	412.356	0.3934	-1.34593	0.00404985	0.0333449	1	7	CLMP	protein_coding	CXADR like membrane protein
ENSG00000233996.1	12.2702	2.68243	0.2186	-2.19363	0.00624272	0.046052	0	5	AC013439.4	processed_pseudogene	.
ENSG00000142227.10	1625.95	647.673	0.3983	-1.32807	0.000122509	0.00209858	1	6	EMP3	protein_coding	epithelial membrane protein 3
ENSG00000164741.14	1654.77	510.032	0.3082	-1.69806	0.00040151	0.00542744	0	5	DLC1	protein_coding	DLC1 Rho GTPase activating protein
ENSG00000109339.18	845.87	262.527	0.3104	-1.6878	0.000319918	0.00451939	0	7	MAPK10	protein_coding	mitogen-activated protein kinase 10
ENSG00000258819.1	22.2346	5.86754	0.2639	-1.92194	0.000191948	0.00302933	0	5	RP11-7F17.3	lincRNA	.
ENSG00000260244.1	788.964	132.329	0.1677	-2.57605	0.00037462	0.00513163	0	5	RP11-588K22.2	sense_overlapping	.
ENSG00000255328.1	17.0183	4.77545	0.2806	-1.83341	0.000741336	0.00893161	0	7	RP11-326C3.12	lincRNA	.
ENSG00000112210.11	1277.32	337.62	0.2643	-1.91975	2.14599e-06	6.77737e-05	0	5	RAB23	protein_coding	RAB23, member RAS oncogene family
ENSG00000232973.11	134.693	41.3025	0.3066	-1.70557	8.47238e-09	5.23712e-07	0	7	CYP1B1-AS1	antisense	CYP1B1 antisense RNA 1
ENSG00000162882.14	308.858	118.727	0.3844	-1.37932	1.17064e-05	0.000286283	0	6	HAAO	protein_coding	3-hydroxyanthranilate 3,4-dioxygenase
ENSG00000128849.10	1351.32	451.471	0.3341	-1.58165	6.24531e-07	2.32447e-05	0	7	CGNL1	protein_coding	cingulin like 1
ENSG00000248309.6	78.9931	27.3754	0.3466	-1.52866	0.000197398	0.00309323	0	6	MEF2C-AS1	antisense	MEF2C antisense RNA 1
ENSG00000108924.13	738.267	345.284	0.4677	-1.09634	0.00215636	0.0206662	1	7	HLF	protein_coding	HLF, PAR bZIP transcription factor
ENSG00000161180.10	29.6393	9.06616	0.3059	-1.70887	1.19017e-05	0.00029077	0	7	CCDC116	protein_coding	coiled-coil domain containing 116
ENSG00000168675.18	1175.8	316.337	0.269	-1.89432	7.67983e-10	6.17449e-08	0	7	LDLRAD4	protein_coding	low density lipoprotein receptor class A domain containing 4
ENSG00000142871.16	28858.9	8335.08	0.2888	-1.79186	0.00285588	0.0257553	1	6	CYR61	protein_coding	cysteine rich angiogenic inducer 61
ENSG00000173068.17	2635.19	678.209	0.2574	-1.95792	8.96563e-09	5.45808e-07	0	6	BNC2	protein_coding	basonuclin 2
ENSG00000000938.12	418.774	111.117	0.2653	-1.9143	2.28922e-06	7.16533e-05	0	6	FGR	protein_coding	FGR proto-oncogene, Src family tyrosine kinase
ENSG00000273771.1	216.361	79.9235	0.3694	-1.43674	0.0030007	0.0267334	0	5	RP11-236L14.2	lincRNA	.
ENSG00000197256.10	9195.73	2554.95	0.2778	-1.84788	2.18822e-09	1.57873e-07	0	7	KANK2	protein_coding	KN motif and ankyrin repeat domains 2
ENSG00000105369.9	50.8691	16.9742	0.3337	-1.58338	0.00274475	0.0250097	0	5	CD79A	protein_coding	CD79a molecule
ENSG00000163072.15	658.855	231.757	0.3518	-1.50717	1.96799e-06	6.26346e-05	0	6	NOSTRIN	protein_coding	nitric oxide synthase trafficking
ENSG00000187098.14	701.562	305.676	0.4357	-1.19859	0.000367351	0.00504892	1	7	MITF	protein_coding	melanogenesis associated transcription factor
ENSG00000180155.18	1212.95	448.782	0.37	-1.4344	0.000122663	0.00209858	0	6	LYNX1	protein_coding	Ly6/neurotoxin 1
ENSG00000166819.11	93.9056	19.5546	0.2082	-2.26396	9.54979e-05	0.00172246	0	6	PLIN1	protein_coding	perilipin 1
ENSG00000261305.1	17.9787	5.5678	0.3097	-1.69106	0.000820089	0.00966545	0	6	RP4-584D14.7	sense_overlapping	.
ENSG00000010932.15	281.874	89.8003	0.3186	-1.65018	0.00509121	0.0395497	0	5	FMO1	protein_coding	flavin containing monooxygenase 1
ENSG00000277954.1	61.5792	21.0406	0.3417	-1.5492	0.00556092	0.0422361	1	6	RP11-679B19.1	antisense	.
ENSG00000172020.12	15.7246	3.3769	0.2148	-2.21893	0.0053972	0.0413707	1	7	GAP43	protein_coding	growth associated protein 43
ENSG00000121577.13	360.016	98.199	0.2728	-1.87408	5.88371e-07	2.20321e-05	0	6	POPDC2	protein_coding	popeye domain containing 2
ENSG00000154188.9	245.597	53.9481	0.2197	-2.18639	0.00171287	0.0172	0	4	ANGPT1	protein_coding	angiopoietin 1
ENSG00000164484.11	524.045	192.576	0.3675	-1.44418	0.00435278	0.0351105	1	6	TMEM200A	protein_coding	transmembrane protein 200A
ENSG00000147234.10	80.6682	19.6965	0.2442	-2.03386	0.0038055	0.0318526	0	5	FRMPD3	protein_coding	FERM and PDZ domain containing 3
ENSG00000082397.17	933.333	289.275	0.3099	-1.69013	1.12466e-05	0.000277244	0	6	EPB41L3	protein_coding	erythrocyte membrane protein band 4.1 like 3
ENSG00000162407.8	4753.69	2115.54	0.445	-1.16812	3.66116e-05	0.0007601	0	6	PLPP3	protein_coding	phospholipid phosphatase 3
ENSG00000163239.12	233.037	76.2834	0.3273	-1.61131	0.000677675	0.00835697	0	6	TDRD10	protein_coding	tudor domain containing 10
ENSG00000138741.10	51.674	10.2713	0.1988	-2.33061	0.00117695	0.0128633	1	6	TRPC3	protein_coding	transient receptor potential cation channel subfamily C member 3
ENSG00000211689.7	10.6953	3.08069	0.288	-1.79586	0.0060196	0.044877	0	7	TRGC1	TR_C_gene	T cell receptor gamma constant 1
ENSG00000075884.12	206.097	60.607	0.2941	-1.76562	1.77509e-05	0.000412767	0	6	ARHGAP15	protein_coding	Rho GTPase activating protein 15
ENSG00000139278.9	1169.96	377.766	0.3229	-1.63084	0.000116466	0.00201073	1	7	GLIPR1	protein_coding	GLI pathogenesis related 1
ENSG00000157554.18	612.338	189.703	0.3098	-1.69059	0.000205455	0.00320113	0	5	ERG	protein_coding	ERG, ETS transcription factor
ENSG00000158246.7	310.884	98.0136	0.3153	-1.6652	0.00121184	0.0131686	0	5	FAM46B	protein_coding	family with sequence similarity 46 member B
ENSG00000167261.13	131.726	38.55	0.2927	-1.77251	3.02408e-06	8.97448e-05	0	5	DPEP2	protein_coding	dipeptidase 2
ENSG00000169116.11	1481.21	463.121	0.3127	-1.67715	0.00424291	0.0344615	1	6	PARM1	protein_coding	prostate androgen-regulated mucin-like protein 1
ENSG00000137124.7	3420.13	853.874	0.2497	-2.00173	0.000524532	0.00675277	1	5	ALDH1B1	protein_coding	aldehyde dehydrogenase 1 family member B1
ENSG00000182636.5	1639.82	613.578	0.3742	-1.41812	0.000239039	0.00357933	0	7	NDN	protein_coding	necdin, MAGE family member
ENSG00000235505.7	198.194	63.0793	0.3183	-1.65154	5.75737e-05	0.00111267	0	6	RP11-693N9.2	transcribed_unprocessed_pseudogene	.
ENSG00000224945.1	51.6637	14.7757	0.286	-1.80591	4.46788e-05	0.000898764	0	5	RP11-82L18.2	sense_intronic	.
ENSG00000170209.4	116.112	28.3877	0.2445	-2.03209	0.00240078	0.0225177	1	6	ANKK1	protein_coding	ankyrin repeat and kinase domain containing 1
ENSG00000276488.1	22.831	6.89304	0.3019	-1.72786	0.000948668	0.0108202	0	5	CTD-2537I9.18	antisense	.
ENSG00000117013.14	390.354	127.884	0.3276	-1.60999	1.06231e-05	0.000264793	0	6	KCNQ4	protein_coding	potassium voltage-gated channel subfamily Q member 4
ENSG00000162772.16	10106.1	2719.03	0.269	-1.89432	0.000220042	0.00336032	0	4	ATF3	protein_coding	activating transcription factor 3
ENSG00000198354.6	92.2832	33.2476	0.3603	-1.47273	0.00236714	0.0222672	0	4	DCAF12L2	protein_coding	DDB1 and CUL4 associated factor 12 like 2
ENSG00000197594.11	983.764	327.267	0.3327	-1.58771	0.000233906	0.00352187	0	6	ENPP1	protein_coding	ectonucleotide pyrophosphatase/phosphodiesterase 1
ENSG00000162618.12	674.221	225.212	0.334	-1.58208	5.21779e-05	0.00102367	0	6	ADGRL4	protein_coding	adhesion G protein-coupled receptor L4
ENSG00000130052.13	470.184	198.833	0.4229	-1.24161	0.000866461	0.0100836	1	7	STARD8	protein_coding	StAR related lipid transfer domain containing 8
ENSG00000261496.1	43.219	13.6543	0.3159	-1.66246	0.000971693	0.0110367	0	6	RP13-514E23.1	sense_overlapping	.
ENSG00000271653.1	19.6321	5.53569	0.282	-1.82623	0.00260975	0.0240829	0	6	RP11-259K5.1	lincRNA	.
ENSG00000182566.13	48.5857	16.9651	0.3492	-1.51787	0.00148023	0.0153268	0	6	CLEC4G	protein_coding	C-type lectin domain family 4 member G
ENSG00000248668.2	35.2445	10.3646	0.2941	-1.76562	0.000189582	0.00300329	0	5	OXCT1-AS1	processed_transcript	OXCT1 antisense RNA 1
ENSG00000102935.11	522.894	168.561	0.3224	-1.63308	4.9318e-05	0.000977696	0	6	ZNF423	protein_coding	zinc finger protein 423
ENSG00000161940.10	420.686	154.303	0.3668	-1.44693	0.000220577	0.00336538	0	5	BCL6B	protein_coding	B-cell CLL/lymphoma 6B
ENSG00000198963.10	26.2184	8.40919	0.3207	-1.6407	0.00606224	0.045106	0	5	RORB	protein_coding	RAR related orphan receptor B
ENSG00000143772.9	2204.51	676.088	0.3067	-1.7051	5.61171e-07	2.12399e-05	0	5	ITPKB	protein_coding	inositol-trisphosphate 3-kinase B
ENSG00000165092.12	4842.86	1793.37	0.3703	-1.43323	0.000622367	0.00777232	0	5	ALDH1A1	protein_coding	aldehyde dehydrogenase 1 family member A1
ENSG00000165996.13	384.047	135.793	0.3536	-1.49981	0.000347728	0.00483595	1	6	HACD1	protein_coding	3-hydroxyacyl-CoA dehydratase 1
ENSG00000203867.7	308.735	102.664	0.3325	-1.58857	0.000465632	0.00612592	0	4	RBM20	protein_coding	RNA binding motif protein 20
ENSG00000133574.9	810.823	251.626	0.3103	-1.68826	2.75712e-07	1.14001e-05	0	7	GIMAP4	protein_coding	GTPase, IMAP family member 4
ENSG00000184785.5	480.927	152.995	0.3181	-1.65245	0.000256836	0.00381103	0	5	SMIM10	protein_coding	small integral membrane protein 10
ENSG00000116667.12	1720.27	542.915	0.3156	-1.66383	1.96033e-05	0.000448634	0	6	C1orf21	protein_coding	chromosome 1 open reading frame 21
ENSG00000137727.12	313.062	97.4438	0.3113	-1.68362	0.000167308	0.00270263	0	6	ARHGAP20	protein_coding	Rho GTPase activating protein 20
ENSG00000123342.15	2029.34	530.49	0.2614	-1.93567	0.00431807	0.0348763	1	5	MMP19	protein_coding	matrix metallopeptidase 19
ENSG00000112208.11	1262.57	339.258	0.2687	-1.89593	0.000418232	0.00561952	0	5	BAG2	protein_coding	BCL2 associated athanogene 2
ENSG00000139220.16	224.776	71.6959	0.319	-1.64837	0.0041343	0.0338251	1	6	PPFIA2	protein_coding	PTPRF interacting protein alpha 2
ENSG00000163430.10	13321.3	3694.03	0.2773	-1.85048	0.000125557	0.00213325	0	5	FSTL1	protein_coding	follistatin like 1
ENSG00000112186.11	907.05	265.053	0.2922	-1.77497	4.56002e-05	0.000915802	1	7	CAP2	protein_coding	CAP, adenylate cyclase-associated protein, 2 (yeast)
ENSG00000182963.9	462.466	179.532	0.3882	-1.36513	0.000779725	0.00929849	0	6	GJC1	protein_coding	gap junction protein gamma 1
ENSG00000198932.12	1809.14	689.542	0.3811	-1.39176	0.00181529	0.0180221	1	6	GPRASP1	protein_coding	G protein-coupled receptor associated sorting protein 1
ENSG00000121297.6	891.212	309.395	0.3472	-1.52616	0.00210091	0.0202692	0	6	TSHZ3	protein_coding	teashirt zinc finger homeobox 3
ENSG00000140090.17	46.8271	14.2426	0.3042	-1.71691	0.00179493	0.0178781	1	5	SLC24A4	protein_coding	solute carrier family 24 member 4
ENSG00000176533.12	586.388	218.438	0.3725	-1.42469	0.000309304	0.00440581	0	6	GNG7	protein_coding	G protein subunit gamma 7
ENSG00000204131.8	487.039	142.92	0.2934	-1.76906	0.000151333	0.00248125	0	5	NHSL2	protein_coding	NHS like 2
ENSG00000162733.16	3707.28	1177.48	0.3176	-1.65472	0.000613939	0.00767486	0	5	DDR2	protein_coding	discoidin domain receptor tyrosine kinase 2
ENSG00000155760.2	1033.07	364.731	0.3531	-1.50185	0.000101279	0.00180425	1	7	FZD7	protein_coding	frizzled class receptor 7
ENSG00000172578.11	388.603	98.6624	0.2539	-1.97767	0.00190233	0.0187129	1	6	KLHL6	protein_coding	kelch like family member 6
ENSG00000113263.12	74.7834	19.8082	0.2649	-1.91648	0.000329965	0.00462025	0	5	ITK	protein_coding	IL2 inducible T-cell kinase
ENSG00000067113.16	1942.42	605.458	0.3117	-1.68177	0.000191448	0.00302568	0	5	PLPP1	protein_coding	phospholipid phosphatase 1
ENSG00000180447.6	2209.18	905.515	0.4099	-1.28666	7.11845e-05	0.00133584	0	6	GAS1	protein_coding	growth arrest specific 1
ENSG00000138650.8	129.537	44.3951	0.3427	-1.54498	0.00177777	0.0177431	0	5	PCDH10	protein_coding	protocadherin 10
ENSG00000144218.18	472.119	151.607	0.3211	-1.63891	1.618e-05	0.000380555	0	5	AFF3	protein_coding	AF4/FMR2 family member 3
ENSG00000152217.16	781.873	258.334	0.3304	-1.59771	0.00284458	0.0257099	1	6	SETBP1	protein_coding	SET binding protein 1
ENSG00000069122.18	1170.55	355.72	0.3039	-1.71833	0.00030223	0.00432294	0	6	ADGRF5	protein_coding	adhesion G protein-coupled receptor F5
ENSG00000024422.11	3066.04	1317.33	0.4297	-1.2186	0.00105199	0.0117641	1	6	EHD2	protein_coding	EH domain containing 2
ENSG00000020577.13	992.83	268.878	0.2708	-1.8847	4.44029e-06	0.000124561	0	6	SAMD4A	protein_coding	sterile alpha motif domain containing 4A
ENSG00000188906.14	677.834	260.035	0.3836	-1.38233	0.000903402	0.0104101	1	7	LRRK2	protein_coding	leucine rich repeat kinase 2
ENSG00000260822.1	1363.01	444.874	0.3264	-1.61529	0.000821282	0.00966545	0	5	GS1-358P8.4	sense_overlapping	.
ENSG00000168309.16	3475.47	1600.36	0.4605	-1.11873	0.00641399	0.0470193	0	4	FAM107A	protein_coding	family with sequence similarity 107 member A
ENSG00000164197.11	375.374	135.21	0.3602	-1.47313	4.28544e-05	0.000867739	0	7	RNF180	protein_coding	ring finger protein 180
ENSG00000162616.8	1483.28	389.94	0.2629	-1.92741	0.000217972	0.00334324	1	7	DNAJB4	protein_coding	DnaJ heat shock protein family (Hsp40) member B4
ENSG00000250673.2	31.7673	12.7988	0.4029	-1.31151	0.00384438	0.0320934	0	6	RP11-6L6.2	protein_coding	.
ENSG00000259363.5	14.4658	4.03073	0.2786	-1.84373	0.00671665	0.0486868	0	5	CTD-2054N24.2	lincRNA	.
ENSG00000146285.13	34.0411	12.0117	0.3529	-1.50267	0.000493109	0.00644604	0	6	SCML4	protein_coding	sex comb on midleg-like 4 (Drosophila)
ENSG00000154511.11	633.562	177.233	0.2797	-1.83805	0.000546667	0.00697206	0	5	FAM69A	protein_coding	family with sequence similarity 69 member A
ENSG00000273149.1	97.8595	25.6261	0.2619	-1.93291	0.00264448	0.024303	1	5	RP11-290D2.6	antisense	.
ENSG00000129009.12	4362.03	1894.91	0.4344	-1.2029	0.000384527	0.00523817	0	5	ISLR	protein_coding	immunoglobulin superfamily containing leucine rich repeat
ENSG00000272914.1	24.5107	7.55001	0.308	-1.699	0.000187865	0.00298156	0	6	RP11-330O11.3	sense_intronic	.
ENSG00000164344.15	99.5357	36.0542	0.3622	-1.46514	0.000988428	0.0111804	0	5	KLKB1	protein_coding	kallikrein B1
ENSG00000101605.12	959.493	340.804	0.3552	-1.4933	0.000148552	0.00243971	0	6	MYOM1	protein_coding	myomesin 1
ENSG00000250423.2	181.438	61.5968	0.3395	-1.55852	0.00647767	0.0473451	1	4	KIAA1210	protein_coding	KIAA1210
ENSG00000137265.14	63.1953	21.9886	0.3479	-1.52326	0.000313715	0.00444515	0	5	IRF4	protein_coding	interferon regulatory factor 4
ENSG00000080561.13	199.729	58.7526	0.2942	-1.76513	0.000153825	0.00251623	1	6	MID2	protein_coding	midline 2
ENSG00000071205.11	989.601	315.92	0.3192	-1.64747	1.80957e-06	5.85776e-05	0	7	ARHGAP10	protein_coding	Rho GTPase activating protein 10
ENSG00000166402.8	1176.77	434.224	0.369	-1.43831	7.01326e-06	0.000187137	0	7	TUB	protein_coding	tubby bipartite transcription factor
ENSG00000196569.11	2442.85	1061.11	0.4344	-1.2029	0.0052099	0.0402683	1	6	LAMA2	protein_coding	laminin subunit alpha 2
ENSG00000121807.5	84.9455	32.8985	0.3873	-1.36848	0.00457182	0.0364354	1	5	CCR2	protein_coding	C-C motif chemokine receptor 2
ENSG00000104213.12	1150.46	373.164	0.3244	-1.62415	1.84796e-06	5.9663e-05	0	6	PDGFRL	protein_coding	platelet derived growth factor receptor like
ENSG00000116962.14	3053.17	987.935	0.3236	-1.62772	0.00270353	0.0247074	1	6	NID1	protein_coding	nidogen 1
ENSG00000243244.5	1373.24	372.816	0.2715	-1.88098	4.87284e-05	0.000969133	0	5	STON1	protein_coding	stonin 1
ENSG00000112276.13	337.499	131.781	0.3905	-1.35661	0.000386764	0.00525693	0	5	BVES	protein_coding	blood vessel epicardial substance
ENSG00000058272.16	4198.26	1208.44	0.2878	-1.79686	2.99583e-07	1.22839e-05	0	7	PPP1R12A	protein_coding	protein phosphatase 1 regulatory subunit 12A
ENSG00000159388.5	13415.7	3512.91	0.2619	-1.93291	0.000456546	0.0060322	0	5	BTG2	protein_coding	BTG anti-proliferation factor 2
ENSG00000163378.13	1217.2	313.883	0.2579	-1.95512	0.000632842	0.00788713	0	5	EOGT	protein_coding	EGF domain specific O-linked N-acetylglucosamine transferase
ENSG00000006638.11	139.033	49.5839	0.3566	-1.48762	0.00277616	0.0252305	0	5	TBXA2R	protein_coding	thromboxane A2 receptor
ENSG00000117525.13	2355.86	826.239	0.3507	-1.51169	0.00611339	0.0453349	1	6	F3	protein_coding	coagulation factor III, tissue factor
ENSG00000142303.13	868.81	342.425	0.3941	-1.34337	0.00275362	0.0250627	0	5	ADAMTS10	protein_coding	ADAM metallopeptidase with thrombospondin type 1 motif 10
ENSG00000270972.1	15.6771	4.67979	0.2985	-1.7442	0.00101419	0.0114141	0	7	RP11-326C3.15	lincRNA	.
ENSG00000277734.6	197.657	79.2825	0.4011	-1.31797	0.000653579	0.00809227	0	5	TRAC	TR_C_gene	T-cell receptor alpha constant
ENSG00000272144.1	49.28	17.0843	0.3467	-1.52824	0.000355218	0.00491511	0	6	CTD-2035E11.5	lincRNA	.
ENSG00000160654.9	34.4941	13.2286	0.3835	-1.3827	0.000494185	0.00645669	0	7	CD3G	protein_coding	CD3g molecule
ENSG00000198121.13	912.509	288.721	0.3164	-1.66018	1.0867e-06	3.70292e-05	0	6	LPAR1	protein_coding	lysophosphatidic acid receptor 1
ENSG00000238057.8	21.4381	6.42448	0.2997	-1.73841	0.00418724	0.0340995	1	6	ZEB2-AS1	antisense	ZEB2 antisense RNA 1
ENSG00000279117.1	353.675	136.613	0.3863	-1.37221	0.000558185	0.00707859	0	5	CTD-2562J17.6	TEC	.
ENSG00000123146.19	2985.15	1172.64	0.3928	-1.34813	5.66946e-05	0.00109913	0	6	ADGRE5	protein_coding	adhesion G protein-coupled receptor E5
ENSG00000144152.12	226.355	105.415	0.4657	-1.10253	0.000790809	0.00940788	1	6	FBLN7	protein_coding	fibulin 7
ENSG00000091592.15	1874.23	780.781	0.4166	-1.26327	0.000172028	0.00276617	0	5	NLRP1	protein_coding	NLR family pyrin domain containing 1
ENSG00000031081.10	638.203	247.616	0.388	-1.36587	0.00101145	0.0113885	1	6	ARHGAP31	protein_coding	Rho GTPase activating protein 31
ENSG00000127863.15	1098.72	415.342	0.378	-1.40354	5.01673e-05	0.000991338	0	5	TNFRSF19	protein_coding	TNF receptor superfamily member 19
ENSG00000167874.6	146.3	60.8716	0.4161	-1.265	0.000218842	0.0033524	0	5	TMEM88	protein_coding	transmembrane protein 88
ENSG00000211751.9	145.493	52.6267	0.3617	-1.46713	0.00259092	0.0239721	0	5	TRBC1	TR_C_gene	T cell receptor beta constant 1
ENSG00000143515.16	2224.05	660.591	0.297	-1.75147	0.000208005	0.00323065	1	7	ATP8B2	protein_coding	ATPase phospholipid transporting 8B2
ENSG00000189184.11	642.334	232.419	0.3618	-1.46674	0.000228828	0.00346634	0	6	PCDH18	protein_coding	protocadherin 18
ENSG00000048740.18	1415.58	517.736	0.3657	-1.45127	1.95087e-05	0.000447718	0	6	CELF2	protein_coding	CUGBP, Elav-like family member 2
ENSG00000162576.16	3135.18	1288.58	0.411	-1.28279	0.000215997	0.0033233	0	6	MXRA8	protein_coding	matrix remodeling associated 8
ENSG00000267605.5	36.1448	11.2534	0.3113	-1.68362	0.000347404	0.00483595	0	5	CTD-3220F14.1	lincRNA	.
ENSG00000136160.14	652.64	146.154	0.2239	-2.15907	0.000775563	0.00926233	0	5	EDNRB	protein_coding	endothelin receptor type B
ENSG00000273674.4	17.7771	5.21316	0.2933	-1.76955	0.000967104	0.0109897	0	5	CTD-2378E12.1	lincRNA	.
ENSG00000120820.12	928.227	347.535	0.3744	-1.41735	0.00201821	0.0196331	1	6	GLT8D2	protein_coding	glycosyltransferase 8 domain containing 2
ENSG00000125810.9	2428.9	696.608	0.2868	-1.80188	0.000942128	0.0107606	1	6	CD93	protein_coding	CD93 molecule
ENSG00000145777.14	26.6986	9.47767	0.355	-1.49411	0.00294137	0.0263428	0	6	TSLP	protein_coding	thymic stromal lymphopoietin
ENSG00000126458.3	2692.3	1292.91	0.4802	-1.05829	0.00231879	0.0219242	1	6	RRAS	protein_coding	related RAS viral (r-ras) oncogene homolog
ENSG00000169047.5	1834.28	685.372	0.3736	-1.42043	5.21468e-05	0.00102367	0	4	IRS1	protein_coding	insulin receptor substrate 1
ENSG00000178789.8	28.2232	8.46732	0.3	-1.73697	0.00169473	0.0170597	0	6	CD300LB	protein_coding	CD300 molecule like family member b
ENSG00000171791.12	972.556	402.905	0.4143	-1.27125	9.11789e-06	0.000234643	0	6	BCL2	protein_coding	BCL2, apoptosis regulator
ENSG00000100351.16	55.5011	22.3887	0.4034	-1.30972	0.00292379	0.0262235	0	5	GRAP2	protein_coding	GRB2-related adaptor protein 2
ENSG00000176435.6	720.396	312.902	0.4343	-1.20324	3.96154e-05	0.000814217	0	6	CLEC14A	protein_coding	C-type lectin domain family 14 member A
ENSG00000120693.13	359.276	116.652	0.3247	-1.62282	0.00064305	0.007982	0	4	SMAD9	protein_coding	SMAD family member 9
ENSG00000162148.10	471.12	150.47	0.3194	-1.64656	0.000324309	0.00456967	1	5	PPP1R32	protein_coding	protein phosphatase 1 regulatory subunit 32
ENSG00000163564.14	25.4957	7.7355	0.3034	-1.72071	0.000205984	0.00320736	0	6	PYHIN1	protein_coding	pyrin and HIN domain family member 1
ENSG00000174946.6	24.8323	7.65626	0.3083	-1.69759	0.00389257	0.0323647	0	5	GPR171	protein_coding	G protein-coupled receptor 171
ENSG00000244274.7	134.201	36.7255	0.2737	-1.86933	0.00107961	0.0120021	1	6	DBNDD2	protein_coding	dysbindin domain containing 2
ENSG00000281538.1	61.8322	18.1371	0.2933	-1.76955	4.32446e-05	0.000872767	0	6	RP4-669P10.20	lincRNA	.
ENSG00000255642.1	76.4622	32.0642	0.4193	-1.25395	0.00493218	0.0385946	0	5	PABPC1P4	processed_pseudogene	poly(A) binding protein cytoplasmic 1 pseudogene 4
ENSG00000118292.8	450.963	178.807	0.3965	-1.33461	0.000219761	0.0033602	0	4	C1orf54	protein_coding	chromosome 1 open reading frame 54
ENSG00000068383.18	1561.95	554.132	0.3548	-1.49492	1.11754e-08	6.62502e-07	0	6	INPP5A	protein_coding	inositol polyphosphate-5-phosphatase A
ENSG00000058668.14	9710.17	3598.99	0.3706	-1.43207	8.12025e-06	0.000212154	0	7	ATP2B4	protein_coding	ATPase plasma membrane Ca2+ transporting 4
ENSG00000179909.15	208.174	90.626	0.4353	-1.19992	0.0012284	0.013284	0	5	ZNF154	protein_coding	zinc finger protein 154
ENSG00000172458.4	102.999	39.7517	0.3859	-1.3737	0.000518016	0.0066934	0	6	IL17D	protein_coding	interleukin 17D
ENSG00000271474.1	37.6502	11.4434	0.3039	-1.71833	0.00315255	0.0276897	1	4	RP11-710C12.1	antisense	.
ENSG00000153563.15	168.49	72.1104	0.428	-1.22432	0.0028867	0.0259856	1	5	CD8A	protein_coding	CD8a molecule
ENSG00000183023.18	1113.61	418.938	0.3762	-1.41043	0.00443748	0.0356186	1	6	SLC8A1	protein_coding	solute carrier family 8 member A1
ENSG00000169083.15	2713.41	1002.85	0.3696	-1.43596	2.37019e-05	0.000522973	0	5	AR	protein_coding	androgen receptor
ENSG00000173705.8	318.803	104.189	0.3268	-1.61352	8.18169e-05	0.0015055	1	7	SUSD5	protein_coding	sushi domain containing 5
ENSG00000224086.5	113.634	40.1423	0.3533	-1.50103	1.03414e-05	0.000259348	0	6	LL22NC03-86G7.1	antisense	.
ENSG00000186340.14	4050.71	1792.89	0.4426	-1.17592	0.00652327	0.0476099	1	5	THBS2	protein_coding	thrombospondin 2
ENSG00000138080.13	4189.29	1787.72	0.4267	-1.22871	0.00513711	0.0398308	0	5	EMILIN1	protein_coding	elastin microfibril interfacer 1
ENSG00000158270.11	1456.42	457.953	0.3144	-1.66933	0.00296314	0.0264703	2	6	COLEC12	protein_coding	collectin subfamily member 12
ENSG00000105538.9	646.639	283.717	0.4388	-1.18836	0.000128633	0.00217044	0	4	RASIP1	protein_coding	Ras interacting protein 1
ENSG00000116678.18	1099.01	463.974	0.4222	-1.244	0.00210826	0.0203228	1	6	LEPR	protein_coding	leptin receptor
ENSG00000196381.10	124.131	45.8133	0.3691	-1.43792	0.00455941	0.0363482	1	7	ZNF781	protein_coding	zinc finger protein 781
ENSG00000072858.10	155.017	51.7221	0.3337	-1.58338	0.000373958	0.00512541	0	5	SIDT1	protein_coding	SID1 transmembrane family member 1
ENSG00000173442.12	5630.42	1951.42	0.3466	-1.52866	5.87077e-08	2.96577e-06	0	6	EHBP1L1	protein_coding	EH domain binding protein 1 like 1
ENSG00000204136.10	526.448	166.315	0.3159	-1.66246	5.09813e-05	0.00100339	0	5	GGTA1P	transcribed_unitary_pseudogene	glycoprotein, alpha-galactosyltransferase 1 pseudogene
ENSG00000265148.5	117.522	43.3279	0.3687	-1.43948	6.43502e-08	3.1854e-06	0	7	TSPOAP1-AS1	antisense	TSPOAP1 antisense RNA 1
ENSG00000271959.1	110.834	40.8806	0.3688	-1.43909	0.000752129	0.00904286	0	5	CTD-3064M3.7	antisense	.
ENSG00000260693.1	37.305	13.1692	0.353	-1.50226	0.000133885	0.00223958	0	6	AC026150.8	lincRNA	.
ENSG00000070404.9	1367.03	528.788	0.3868	-1.37034	0.0011012	0.0122034	1	6	FSTL3	protein_coding	follistatin like 3
ENSG00000116711.9	573.661	214.008	0.3731	-1.42237	0.00676495	0.048936	0	5	PLA2G4A	protein_coding	phospholipase A2 group IVA
ENSG00000253304.1	628.311	244.8	0.3896	-1.35993	0.00225032	0.0214085	0	5	TMEM200B	protein_coding	transmembrane protein 200B
ENSG00000165349.11	20.3079	6.41295	0.3158	-1.66292	0.0013277	0.0141096	0	5	SLC7A3	protein_coding	solute carrier family 7 member 3
ENSG00000280213.1	107.589	29.0219	0.2697	-1.89057	0.00463257	0.0367646	1	5	UCKL1-AS1	antisense	UCKL1 antisense RNA 1
ENSG00000113088.5	71.3246	25.0359	0.351	-1.51046	0.000921121	0.0105796	0	6	GZMK	protein_coding	granzyme K
ENSG00000131018.22	4210.67	1655.62	0.3932	-1.34666	0.00322721	0.0281945	1	6	SYNE1	protein_coding	spectrin repeat containing nuclear envelope protein 1
ENSG00000170989.8	670.038	216.742	0.3235	-1.62816	0.00464117	0.0368211	1	6	S1PR1	protein_coding	sphingosine-1-phosphate receptor 1
ENSG00000172322.13	76.1196	27.1604	0.3568	-1.48681	0.00195319	0.0190835	0	5	CLEC12A	protein_coding	C-type lectin domain family 12 member A
ENSG00000231346.5	109.31	39.9187	0.3652	-1.45324	0.000125987	0.00213909	0	6	LINC01160	lincRNA	long intergenic non-protein coding RNA 1160
ENSG00000179820.15	8822.4	2902.7	0.329	-1.60384	0.000403973	0.00545774	0	6	MYADM	protein_coding	myeloid associated differentiation marker
ENSG00000237352.3	50.7043	14.9358	0.2946	-1.76317	0.00461259	0.0366415	1	4	LINC01358	lincRNA	long intergenic non-protein coding RNA 1358
ENSG00000165071.14	86.0762	33.6109	0.3905	-1.35661	0.000518718	0.00669895	0	6	TMEM71	protein_coding	transmembrane protein 71
ENSG00000141753.6	20437.4	9392.46	0.4596	-1.12155	0.00264386	0.024303	1	6	IGFBP4	protein_coding	insulin like growth factor binding protein 4
ENSG00000118946.11	374.464	147.456	0.3938	-1.34446	6.7821e-05	0.00128151	0	5	PCDH17	protein_coding	protocadherin 17
ENSG00000071282.11	1853.47	624.033	0.3367	-1.57046	3.4076e-05	0.000712872	0	5	LMCD1	protein_coding	LIM and cysteine rich domains 1
ENSG00000259071.1	171.224	58.7654	0.3432	-1.54288	0.000272759	0.00399505	0	5	RP11-247L20.4	lincRNA	.
ENSG00000125868.15	23701.4	7360.51	0.3106	-1.68687	5.52749e-05	0.001075	0	5	DSTN	protein_coding	destrin, actin depolymerizing factor
ENSG00000183114.7	65.6135	22.826	0.3479	-1.52326	0.0013538	0.0143191	0	6	FAM43B	protein_coding	family with sequence similarity 43 member B
ENSG00000117090.14	36.9122	14.3781	0.3895	-1.3603	0.00335739	0.029084	0	6	SLAMF1	protein_coding	signaling lymphocytic activation molecule family member 1
ENSG00000183549.10	73.6501	22.5143	0.3057	-1.70981	0.00148477	0.015348	1	5	ACSM5	protein_coding	acyl-CoA synthetase medium-chain family member 5
ENSG00000211772.10	291.748	120.27	0.4122	-1.27858	0.00128491	0.0137495	1	6	TRBC2	TR_C_gene	T cell receptor beta constant 2
ENSG00000213366.12	2543.18	991.995	0.3901	-1.35808	0.000118778	0.00204348	0	6	GSTM2	protein_coding	glutathione S-transferase mu 2
ENSG00000160539.4	156.776	67.7421	0.4321	-1.21056	0.00408077	0.0335433	0	5	PLPP7	protein_coding	phospholipid phosphatase 7 (inactive)
ENSG00000154736.5	682.252	253.079	0.3709	-1.4309	0.00143029	0.0149545	1	5	ADAMTS5	protein_coding	ADAM metallopeptidase with thrombospondin type 1 motif 5
ENSG00000214274.9	278.114	123.417	0.4438	-1.17202	0.00376967	0.0316878	0	5	ANG	protein_coding	angiogenin
ENSG00000262370.5	70.1226	25.4091	0.3624	-1.46435	0.000114958	0.00199449	0	6	RP11-473M20.9	lincRNA	.
ENSG00000128872.9	799.54	285.987	0.3577	-1.48318	0.000888962	0.0102774	0	5	TMOD2	protein_coding	tropomodulin 2
ENSG00000177989.13	1558.73	397.254	0.2549	-1.972	0.00315082	0.0276845	1	4	ODF3B	protein_coding	outer dense fiber of sperm tails 3B
ENSG00000224003.1	22.7781	8.10195	0.3557	-1.49127	0.00177909	0.017749	0	5	YES1P1	processed_pseudogene	YES1 pseudogene 1
ENSG00000161638.10	3162.42	1019.78	0.3225	-1.63263	0.00216855	0.0207509	0	5	ITGA5	protein_coding	integrin subunit alpha 5
ENSG00000136114.15	248.025	100.236	0.4041	-1.30722	0.00145935	0.0151459	0	5	THSD1	protein_coding	thrombospondin type 1 domain containing 1
ENSG00000204291.10	2830.66	1092.11	0.3858	-1.37407	0.00395745	0.0327705	1	6	COL15A1	protein_coding	collagen type XV alpha 1 chain
ENSG00000167680.15	292.075	108.622	0.3719	-1.42701	0.000655352	0.00811014	0	6	SEMA6B	protein_coding	semaphorin 6B
ENSG00000256616.3	15.353	4.87424	0.3175	-1.65517	0.00639207	0.0469006	0	5	RP11-815J4.6	transcribed_processed_pseudogene	.
ENSG00000186684.12	59.7382	20.0172	0.3351	-1.57734	0.00543807	0.04155	0	5	CYP27C1	protein_coding	cytochrome P450 family 27 subfamily C member 1
ENSG00000103647.12	630.556	258.326	0.4097	-1.28736	0.00246868	0.0229968	0	6	CORO2B	protein_coding	coronin 2B
ENSG00000198353.7	820.001	338.577	0.4129	-1.27614	7.43166e-05	0.00138826	0	6	HOXC4	protein_coding	homeobox C4
ENSG00000251322.7	1568.53	676.717	0.4314	-1.2129	0.000217454	0.00333738	0	6	SHANK3	protein_coding	SH3 and multiple ankyrin repeat domains 3
ENSG00000198851.9	152.576	59.6844	0.3912	-1.35402	0.00295255	0.0264141	0	5	CD3E	protein_coding	CD3e molecule
ENSG00000131634.13	423.731	201.381	0.4753	-1.07309	0.000310076	0.00440699	0	5	TMEM204	protein_coding	transmembrane protein 204
ENSG00000104324.15	1853.38	733.599	0.3958	-1.33716	0.00351333	0.0301587	1	6	CPQ	protein_coding	carboxypeptidase Q
ENSG00000197181.11	81.6763	33.0772	0.405	-1.30401	1.44519e-05	0.000344854	0	5	PIWIL2	protein_coding	piwi like RNA-mediated gene silencing 2
ENSG00000005844.17	382.954	138.049	0.3605	-1.47193	0.000286011	0.00413908	0	5	ITGAL	protein_coding	integrin subunit alpha L
ENSG00000142173.14	30314.5	13759.7	0.4539	-1.13955	0.00553136	0.0420917	1	5	COL6A2	protein_coding	collagen type VI alpha 2 chain
ENSG00000101333.16	949.109	396.765	0.418	-1.25843	0.00052712	0.00677899	0	5	PLCB4	protein_coding	phospholipase C beta 4
ENSG00000140932.9	27.6549	8.09417	0.2927	-1.77251	0.00597333	0.0446132	1	5	CMTM2	protein_coding	CKLF like MARVEL transmembrane domain containing 2
ENSG00000272622.1	44.3266	16.1414	0.3641	-1.45759	0.000986948	0.0111688	0	6	RP11-395N3.2	lincRNA	.
ENSG00000266074.8	811.804	336.539	0.4146	-1.27021	0.00495905	0.0387433	0	5	BAHCC1	protein_coding	BAH domain and coiled-coil containing 1
ENSG00000188511.12	41.9564	17.3884	0.4144	-1.2709	0.00106404	0.0118665	0	5	C22orf34	lincRNA	chromosome 22 open reading frame 34
ENSG00000118762.7	3036.31	1100.59	0.3625	-1.46395	0.000760152	0.00912203	1	6	PKD2	protein_coding	polycystin 2, transient receptor potential cation channel
ENSG00000137486.16	684.287	261.443	0.3821	-1.38798	2.93172e-05	0.000627731	0	5	ARRB1	protein_coding	arrestin beta 1
ENSG00000147100.10	820.069	319.169	0.3892	-1.36142	0.000122656	0.00209858	0	6	SLC16A2	protein_coding	solute carrier family 16 member 2
ENSG00000187601.4	868.545	348.093	0.4008	-1.31905	1.06942e-06	3.64908e-05	0	7	MAGEH1	protein_coding	MAGE family member H1
ENSG00000100181.22	303.032	142.299	0.4696	-1.0905	0.000938813	0.0107377	0	5	TPTEP1	transcribed_unprocessed_pseudogene	transmembrane phosphatase with tensin homology pseudogene 1
ENSG00000261504.1	11.354	3.863	0.3402	-1.55554	0.00630912	0.0463989	0	6	RP11-317P15.4	lincRNA	long intergenic non-protein coding RNA 1686
ENSG00000272841.1	67.4752	25.9969	0.3853	-1.37595	0.000277384	0.00403799	0	5	RP3-428L16.2	antisense	.
ENSG00000110881.11	299.784	119.549	0.3988	-1.32626	0.000190816	0.00301895	0	7	ASIC1	protein_coding	acid sensing ion channel subunit 1
ENSG00000100450.12	65.3536	26.3813	0.4037	-1.30864	0.00302482	0.0268531	0	5	GZMH	protein_coding	granzyme H
ENSG00000185432.11	3359.75	1550.09	0.4614	-1.11591	0.000221658	0.00337435	0	6	METTL7A	protein_coding	methyltransferase like 7A
ENSG00000116783.14	24.7448	8.17113	0.3302	-1.59859	0.00620372	0.045833	0	6	TNNI3K	protein_coding	TNNI3 interacting kinase
ENSG00000144655.14	4317.31	950.949	0.2203	-2.18246	0.00243128	0.0227431	1	6	CSRNP1	protein_coding	cysteine and serine rich nuclear protein 1
ENSG00000087074.7	5162.05	1834.19	0.3553	-1.49289	0.000516321	0.00668202	0	4	PPP1R15A	protein_coding	protein phosphatase 1 regulatory subunit 15A
ENSG00000171757.15	215.731	88.1406	0.4086	-1.29124	0.00470206	0.0372561	0	5	LRRC34	protein_coding	leucine rich repeat containing 34
ENSG00000041515.15	23.3499	7.41547	0.3176	-1.65472	0.00308857	0.0272543	0	5	MYO16	protein_coding	myosin XVI
ENSG00000181619.11	181.809	73.261	0.403	-1.31115	0.00155437	0.0158885	0	5	GPR135	protein_coding	G protein-coupled receptor 135
ENSG00000279805.1	26.799	13.2648	0.495	-1.0145	0.00528036	0.0407105	0	6	CTA-212A2.1	TEC	.
ENSG00000173546.7	1204.76	496.191	0.4119	-1.27963	0.00455809	0.0363482	1	5	CSPG4	protein_coding	chondroitin sulfate proteoglycan 4
ENSG00000130844.16	2490.35	536.099	0.2153	-2.21558	0.00420939	0.0342572	0	5	ZNF331	protein_coding	zinc finger protein 331
ENSG00000238290.1	18.652	5.58417	0.2994	-1.73985	0.00625892	0.0461444	0	6	RP11-431K24.1	lincRNA	.
ENSG00000239697.10	897.603	344.273	0.3835	-1.3827	0.00021707	0.00333356	0	6	TNFSF12	protein_coding	tumor necrosis factor superfamily member 12
ENSG00000122224.17	27.5486	9.96312	0.3617	-1.46713	0.000387245	0.00525773	0	5	LY9	protein_coding	lymphocyte antigen 9
ENSG00000230006.7	232.207	93.0808	0.4009	-1.31869	0.00679428	0.0491107	1	5	ANKRD36BP2	transcribed_unprocessed_pseudogene	ankyrin repeat domain 36B pseudogene 2
ENSG00000139910.19	487.695	198.985	0.408	-1.29336	0.00203693	0.0197683	0	5	NOVA1	protein_coding	NOVA alternative splicing regulator 1
ENSG00000232912.5	19.6212	7.01975	0.3578	-1.48277	0.00328607	0.0285798	0	5	RP5-1115A15.1	antisense	.
ENSG00000084764.10	1149.63	462.316	0.4021	-1.31437	6.23537e-05	0.00119101	0	5	MAPRE3	protein_coding	microtubule associated protein RP/EB family member 3
ENSG00000185630.18	6939.79	2673.81	0.3853	-1.37595	6.48349e-07	2.38999e-05	0	5	PBX1	protein_coding	PBX homeobox 1
ENSG00000132561.13	3220.83	1105.53	0.3432	-1.54288	0.000141489	0.00234562	0	6	MATN2	protein_coding	matrilin 2
ENSG00000162599.15	2538.33	931.998	0.3672	-1.44536	1.63867e-05	0.000384314	0	5	NFIA	protein_coding	nuclear factor I A
ENSG00000137672.12	239.905	102.966	0.4292	-1.22028	0.00360774	0.0306695	1	6	TRPC6	protein_coding	transient receptor potential cation channel subfamily C member 6
ENSG00000072818.11	267.679	96.782	0.3616	-1.46753	0.00169311	0.0170597	0	5	ACAP1	protein_coding	ArfGAP with coiled-coil, ankyrin repeat and PH domains 1
ENSG00000224261.2	25.1966	8.23795	0.3269	-1.61308	0.00670781	0.0486599	0	5	RPSAP18	processed_pseudogene	ribosomal protein SA pseudogene 18
ENSG00000142405.21	28.19	9.36384	0.3322	-1.58988	0.00106711	0.01189	0	5	NLRP12	protein_coding	NLR family pyrin domain containing 12
ENSG00000267053.6	35.2391	11.6681	0.3311	-1.59466	0.00398864	0.0329511	0	6	CTD-3162L10.1	lincRNA	.
ENSG00000173281.4	1765.68	715.861	0.4054	-1.30258	0.00377514	0.0317018	1	5	PPP1R3B	protein_coding	protein phosphatase 1 regulatory subunit 3B
ENSG00000059915.16	1340.81	436.204	0.3253	-1.62016	0.00337331	0.0291808	1	4	PSD	protein_coding	pleckstrin and Sec7 domain containing
ENSG00000276278.1	105.222	43.4233	0.4127	-1.27683	0.000211706	0.00327984	0	6	RP11-182J1.3	antisense	.
ENSG00000197872.11	779.251	286.246	0.3673	-1.44497	0.000143033	0.00236644	0	4	FAM49A	protein_coding	family with sequence similarity 49 member A
ENSG00000064989.12	627.424	191.378	0.305	-1.71312	0.0037728	0.0317002	1	5	CALCRL	protein_coding	calcitonin receptor like receptor
ENSG00000254461.1	67.6029	23.5833	0.3489	-1.51911	0.00252846	0.0234648	0	4	RP11-755F10.3	antisense	.
ENSG00000161381.13	1766.27	740.047	0.419	-1.25498	0.00421431	0.0342745	0	5	PLXDC1	protein_coding	plexin domain containing 1
ENSG00000272691.1	10.9625	3.86564	0.3526	-1.5039	0.00689487	0.0495987	0	6	RP11-290M5.4	lincRNA	.
ENSG00000104936.17	3003.97	1179.72	0.3927	-1.3485	0.000718918	0.00872992	0	5	DMPK	protein_coding	dystrophia myotonica protein kinase
ENSG00000126353.3	27.1858	10.0283	0.3689	-1.4387	0.00215843	0.0206702	0	5	CCR7	protein_coding	C-C motif chemokine receptor 7
ENSG00000150637.8	75.9955	27.3035	0.3593	-1.47674	9.95337e-06	0.000252532	0	6	CD226	protein_coding	CD226 molecule
ENSG00000106948.16	1818.91	734.556	0.4038	-1.30829	3.26151e-08	1.76739e-06	0	6	AKNA	protein_coding	AT-hook transcription factor
ENSG00000279453.1	359.294	133.999	0.373	-1.42275	0.000107889	0.00189727	0	5	RP3-425C14.4	TEC	.
ENSG00000026751.16	148.816	68.2946	0.4589	-1.12375	7.78645e-06	0.000205099	0	5	SLAMF7	protein_coding	SLAM family member 7
ENSG00000063127.15	233.088	97.2022	0.417	-1.26188	0.000773547	0.00924274	0	5	SLC6A16	protein_coding	solute carrier family 6 member 16
ENSG00000259330.1	513.208	196.153	0.3822	-1.3876	0.000144891	0.00239557	0	4	INAFM2	antisense	InaF motif containing 2
ENSG00000172901.19	43.7827	16.1224	0.3682	-1.44144	0.00113621	0.0125186	0	5	LVRN	protein_coding	laeverin
ENSG00000036448.9	140.634	54.8842	0.3903	-1.35734	0.000910866	0.0104912	0	4	MYOM2	protein_coding	myomesin 2
ENSG00000174749.5	432.279	150.237	0.3475	-1.52492	0.000266842	0.00393105	0	5	C4orf32	protein_coding	chromosome 4 open reading frame 32
ENSG00000167984.17	75.0465	27.4049	0.3652	-1.45324	3.67205e-05	0.000761719	0	6	NLRC3	protein_coding	NLR family CARD domain containing 3
ENSG00000171056.7	149.342	57.4907	0.385	-1.37707	0.0017477	0.0174855	0	5	SOX7	protein_coding	SRY-box 7
ENSG00000099337.4	1959.48	716.655	0.3657	-1.45127	9.67421e-07	3.36641e-05	0	5	KCNK6	protein_coding	potassium two pore domain channel subfamily K member 6
ENSG00000111879.18	181.863	78.8533	0.4336	-1.20556	0.00427711	0.0346478	0	6	FAM184A	protein_coding	family with sequence similarity 184 member A
ENSG00000008277.14	469.418	133.261	0.2839	-1.81655	0.00294033	0.0263428	0	5	ADAM22	protein_coding	ADAM metallopeptidase domain 22
ENSG00000135074.15	888.968	373.161	0.4198	-1.25223	0.0018939	0.0186375	0	5	ADAM19	protein_coding	ADAM metallopeptidase domain 19
ENSG00000073861.2	22.53	9.1039	0.4041	-1.30722	0.00656318	0.047828	0	5	TBX21	protein_coding	T-box 21
ENSG00000248334.6	149.615	66.0165	0.4412	-1.1805	0.00308171	0.0272133	1	5	WHAMMP2	transcribed_unprocessed_pseudogene	WAS protein homolog associated with actin, golgi membranes and microtubules pseudogene 2
ENSG00000204176.13	157.389	63.6627	0.4045	-1.30579	0.00354755	0.0303327	0	5	SYT15	protein_coding	synaptotagmin 15
ENSG00000203876.9	50.1284	19.4876	0.3888	-1.3629	2.00604e-05	0.000455704	0	6	ADD3-AS1	processed_transcript	ADD3 antisense RNA 1
ENSG00000188153.12	4971.42	1367.71	0.2751	-1.86197	0.00470509	0.0372612	0	4	COL4A5	protein_coding	collagen type IV alpha 5 chain
ENSG00000158887.15	102.275	38.787	0.3792	-1.39897	0.00123264	0.0133182	0	5	MPZ	protein_coding	myelin protein zero
ENSG00000134668.12	36.367	14.7589	0.4058	-1.30116	0.000710122	0.00865301	0	6	SPOCD1	protein_coding	SPOC domain containing 1
ENSG00000165698.15	911.754	307.899	0.3377	-1.56619	0.000915513	0.0105299	0	5	SPACA9	protein_coding	sperm acrosome associated 9
ENSG00000254855.1	38.5225	13.1061	0.3402	-1.55554	0.00140829	0.0147937	1	6	RP11-867G23.1	antisense	.
ENSG00000204301.6	963.051	454.8	0.4722	-1.08253	0.000664072	0.00820155	0	6	NOTCH4	protein_coding	notch 4
ENSG00000115252.18	651.18	292.522	0.4492	-1.15457	0.0031335	0.0275421	1	5	PDE1A	protein_coding	phosphodiesterase 1A
ENSG00000100368.13	277.267	89.0009	0.321	-1.63935	0.000549963	0.00701047	0	5	CSF2RB	protein_coding	colony stimulating factor 2 receptor beta common subunit
ENSG00000112139.14	382.108	146.925	0.3845	-1.37894	0.00214647	0.0206199	0	6	MDGA1	protein_coding	MAM domain containing glycosylphosphatidylinositol anchor 1
ENSG00000184271.16	721.316	287.84	0.399	-1.32554	9.85902e-07	3.41622e-05	0	5	POU6F1	protein_coding	POU class 6 homeobox 1
ENSG00000169085.11	140.619	66.2556	0.4712	-1.08559	0.00471667	0.0372758	1	5	C8orf46	protein_coding	chromosome 8 open reading frame 46
ENSG00000113448.17	1005.15	474.35	0.4719	-1.08345	3.42196e-05	0.000715268	0	5	PDE4D	protein_coding	phosphodiesterase 4D
ENSG00000100626.16	600.434	261.248	0.4351	-1.20058	0.00611479	0.0453349	1	5	GALNT16	protein_coding	polypeptide N-acetylgalactosaminyltransferase 16
ENSG00000279026.1	82.0056	30.3997	0.3707	-1.43168	0.00307992	0.0272073	1	6	RP3-414A15.12	TEC	.
ENSG00000112773.15	1234.88	511.462	0.4142	-1.2716	0.00545729	0.041644	1	4	FAM46A	protein_coding	family with sequence similarity 46 member A
ENSG00000163590.13	515.631	229.784	0.4456	-1.16618	0.00497012	0.0388021	0	5	PPM1L	protein_coding	protein phosphatase, Mg2+/Mn2+ dependent 1L
ENSG00000135502.17	719.56	298.819	0.4153	-1.26777	0.00125225	0.0134709	0	5	SLC26A10	protein_coding	solute carrier family 26 member 10
ENSG00000102781.13	596.11	216.442	0.3631	-1.46156	0.00352718	0.0302454	0	5	KATNAL1	protein_coding	katanin catalytic subunit A1 like 1
ENSG00000171223.5	12273.2	3924.44	0.3198	-1.64476	0.00389002	0.0323646	0	3	JUNB	protein_coding	JunB proto-oncogene, AP-1 transcription factor subunit
ENSG00000148411.7	1561.71	699.531	0.4479	-1.15875	0.000122447	0.00209858	0	5	NACC2	protein_coding	NACC family member 2
ENSG00000150540.13	1582.32	724.601	0.4579	-1.1269	0.000433757	0.00578927	1	6	HNMT	protein_coding	histamine N-methyltransferase
ENSG00000109501.13	3197.5	1447.23	0.4526	-1.14369	2.76154e-06	8.34051e-05	0	6	WFS1	protein_coding	wolframin ER transmembrane glycoprotein
ENSG00000136999.4	828.508	246.091	0.297	-1.75147	0.00121951	0.0132169	0	5	NOV	protein_coding	nephroblastoma overexpressed
ENSG00000102362.15	1030.57	501.212	0.4863	-1.04008	0.000877752	0.0101768	0	5	SYTL4	protein_coding	synaptotagmin like 4
ENSG00000170509.11	39.9015	16.3968	0.4109	-1.28314	0.00255793	0.0237057	0	5	HSD17B13	protein_coding	hydroxysteroid 17-beta dehydrogenase 13
ENSG00000188290.10	241.793	111.603	0.4616	-1.11528	0.00509885	0.0395966	0	3	HES4	protein_coding	hes family bHLH transcription factor 4
ENSG00000133083.14	931.787	295.56	0.3172	-1.65654	0.00422635	0.0343611	0	5	DCLK1	protein_coding	doublecortin like kinase 1
ENSG00000135063.17	664.291	283.626	0.427	-1.22769	1.20789e-05	0.000294222	0	6	FAM189A2	protein_coding	family with sequence similarity 189 member A2
ENSG00000150636.16	128.721	55.2798	0.4295	-1.21927	0.000556955	0.007072	1	6	CCDC102B	protein_coding	coiled-coil domain containing 102B
ENSG00000156265.15	244.199	100.204	0.4103	-1.28525	1.07444e-05	0.000267543	0	5	MAP3K7CL	protein_coding	MAP3K7 C-terminal like
ENSG00000153234.13	2278.35	649.318	0.285	-1.81097	0.00483463	0.0380248	1	4	NR4A2	protein_coding	nuclear receptor subfamily 4 group A member 2
ENSG00000153814.11	1174.17	387.652	0.3302	-1.59859	8.08873e-06	0.000211981	0	4	JAZF1	protein_coding	JAZF zinc finger 1
ENSG00000139211.6	2373.02	1183.17	0.4986	-1.00405	0.00331041	0.0287479	0	5	AMIGO2	protein_coding	adhesion molecule with Ig like domain 2
ENSG00000241399.6	1223.4	433.827	0.3546	-1.49574	0.00142981	0.0149545	0	5	CD302	protein_coding	CD302 molecule
ENSG00000071967.11	6656.44	2535.05	0.3808	-1.39289	0.000691808	0.00849294	0	5	CYBRD1	protein_coding	cytochrome b reductase 1
ENSG00000260837.1	112.936	49.2472	0.4361	-1.19727	0.00458966	0.0365184	0	4	RP11-434B12.1	lincRNA	.
ENSG00000154016.13	284.745	117.391	0.4123	-1.27823	0.000791793	0.00941503	0	4	GRAP	protein_coding	GRB2-related adaptor protein
ENSG00000168734.13	2582.38	1072.91	0.4155	-1.26708	3.10272e-05	0.000660634	0	5	PKIG	protein_coding	cAMP-dependent protein kinase inhibitor gamma
ENSG00000144935.14	716.786	286.445	0.3996	-1.32337	0.00209494	0.0202513	0	5	TRPC1	protein_coding	transient receptor potential cation channel subfamily C member 1
ENSG00000163508.12	26.6215	10.4233	0.3915	-1.35292	0.00652611	0.0476099	0	5	EOMES	protein_coding	eomesodermin
ENSG00000131171.12	5896.53	2073.69	0.3517	-1.50758	0.000155246	0.00253778	0	5	SH3BGRL	protein_coding	SH3 domain binding glutamate rich protein like
ENSG00000122591.11	666.131	250.683	0.3763	-1.41004	0.00428422	0.0346899	1	4	FAM126A	protein_coding	family with sequence similarity 126 member A
ENSG00000115085.13	145.021	56.2899	0.3881	-1.3655	0.000313132	0.00444272	0	5	ZAP70	protein_coding	zeta chain of T cell receptor associated protein kinase 70
ENSG00000179476.7	369.259	140.775	0.3812	-1.39138	1.52723e-05	0.000361626	0	5	C14orf28	protein_coding	chromosome 14 open reading frame 28
ENSG00000127329.15	951.104	368.278	0.3872	-1.36885	0.00261461	0.0241187	0	4	PTPRB	protein_coding	protein tyrosine phosphatase, receptor type B
ENSG00000129680.15	968.207	364.835	0.3768	-1.40813	0.000114617	0.00199139	0	5	MAP7D3	protein_coding	MAP7 domain containing 3
ENSG00000164776.9	153.244	33.6459	0.2196	-2.18705	0.00198195	0.0193415	0	3	PHKG1	protein_coding	phosphorylase kinase catalytic subunit gamma 1
ENSG00000147166.10	132.194	47.4159	0.3587	-1.47915	0.000216944	0.00333356	0	5	ITGB1BP2	protein_coding	integrin subunit beta 1 binding protein 2
ENSG00000172794.19	98.296	44.7354	0.4551	-1.13574	0.005681	0.0428987	0	4	RAB37	protein_coding	RAB37, member RAS oncogene family
ENSG00000107186.16	1668.69	653.096	0.3914	-1.35328	0.0032847	0.0285798	1	6	MPDZ	protein_coding	multiple PDZ domain crumbs cell polarity complex component
ENSG00000182103.4	95.292	47.5374	0.4989	-1.00318	0.00652607	0.0476099	0	4	FAM181B	protein_coding	family with sequence similarity 181 member B
ENSG00000126947.12	879.665	364.345	0.4142	-1.2716	0.000825179	0.00970355	0	5	ARMCX1	protein_coding	armadillo repeat containing, X-linked 1
ENSG00000129675.15	695.308	289.936	0.417	-1.26188	0.00264928	0.0243109	1	5	ARHGEF6	protein_coding	Rac/Cdc42 guanine nucleotide exchange factor 6
ENSG00000167552.13	9509.08	4390.23	0.4617	-1.11497	0.000146406	0.00241413	0	5	TUBA1A	protein_coding	tubulin alpha 1a
ENSG00000182557.7	66.8241	22.2805	0.3334	-1.58467	0.00394606	0.0327092	1	6	SPNS3	protein_coding	sphingolipid transporter 3 (putative)
ENSG00000198157.10	483.301	200.922	0.4157	-1.26639	1.75016e-07	7.87434e-06	0	6	HMGN5	protein_coding	high mobility group nucleosome binding domain 5
ENSG00000142910.15	2199.83	911.634	0.4144	-1.2709	0.00470591	0.0372612	1	4	TINAGL1	protein_coding	tubulointerstitial nephritis antigen like 1
ENSG00000134138.19	1401.53	627.578	0.4478	-1.15907	0.00124752	0.0134258	0	4	MEIS2	protein_coding	Meis homeobox 2
ENSG00000166333.13	7312.97	2947.09	0.403	-1.31115	8.89127e-05	0.00161553	0	5	ILK	protein_coding	integrin linked kinase
ENSG00000257557.2	78.4427	34.0983	0.4347	-1.20191	0.000213898	0.00329959	0	4	RP11-84G21.1	antisense	.
ENSG00000104903.4	167.47	82.837	0.4946	-1.01567	0.00581287	0.0436799	1	5	LYL1	protein_coding	LYL1, basic helix-loop-helix family member
ENSG00000173757.9	3817.43	1547.1	0.4053	-1.30294	0.000231038	0.00349092	0	5	STAT5B	protein_coding	signal transducer and activator of transcription 5B
ENSG00000021762.19	899.637	397.034	0.4413	-1.18017	0.000300041	0.00429854	0	6	OSBPL5	protein_coding	oxysterol binding protein like 5
ENSG00000134020.7	25.2372	10.7495	0.4259	-1.23141	0.00453559	0.0362225	1	7	PEBP4	protein_coding	phosphatidylethanolamine binding protein 4
ENSG00000126970.15	353.228	175.917	0.498	-1.00578	0.00377003	0.0316878	0	6	ZC4H2	protein_coding	zinc finger C4H2-type containing
ENSG00000234518.2	46.8912	21.4775	0.458	-1.12658	0.00274879	0.0250281	0	6	PTGES3P1	processed_pseudogene	prostaglandin E synthase 3 pseudogene 1
ENSG00000100336.17	414.939	147.064	0.3544	-1.49655	0.0014259	0.0149404	0	6	APOL4	protein_coding	apolipoprotein L4
ENSG00000183779.6	1425.99	566.731	0.3974	-1.33134	0.000639166	0.0079418	0	5	ZNF703	protein_coding	zinc finger protein 703
ENSG00000180644.6	117.659	51.9026	0.4411	-1.18082	0.000612663	0.00766487	0	5	PRF1	protein_coding	perforin 1
ENSG00000133065.10	1633.67	711.746	0.4357	-1.19859	2.11474e-06	6.69585e-05	0	6	SLC41A1	protein_coding	solute carrier family 41 member 1
ENSG00000152284.4	790.938	339.096	0.4287	-1.22196	0.00350575	0.0301146	1	5	TCF7L1	protein_coding	transcription factor 7 like 1
ENSG00000254838.5	32.8125	14.1619	0.4316	-1.21223	0.000783522	0.00933925	0	7	GVINP1	transcribed_unprocessed_pseudogene	GTPase, very large interferon inducible pseudogene 1
ENSG00000101347.8	5308.14	1927.49	0.3631	-1.46156	0.000126227	0.00214169	0	4	SAMHD1	protein_coding	SAM and HD domain containing deoxynucleoside triphosphate triphosphohydrolase 1
ENSG00000281205.1	207.835	97.8272	0.4707	-1.08712	0.000259881	0.00384692	0	4	LINC00950	lincRNA	long intergenic non-protein coding RNA 950
ENSG00000145391.13	2393.95	941.021	0.3931	-1.34703	0.000138605	0.0023087	0	6	SETD7	protein_coding	SET domain containing lysine methyltransferase 7
ENSG00000181631.6	123.805	53.8575	0.435	-1.20091	0.000267947	0.00394496	0	6	P2RY13	protein_coding	purinergic receptor P2Y13
ENSG00000183397.5	75.807	34.0569	0.4493	-1.15425	0.00324753	0.028352	0	4	C19orf71	protein_coding	chromosome 19 open reading frame 71
ENSG00000111077.17	5902.41	2630.46	0.4457	-1.16586	0.000101848	0.00181306	0	5	TNS2	protein_coding	tensin 2
ENSG00000175183.9	734.452	325.453	0.4431	-1.1743	0.00121925	0.0132169	0	4	CSRP2	protein_coding	cysteine and glycine rich protein 2
ENSG00000164116.16	751.103	192.169	0.2558	-1.96691	0.00517981	0.0400609	0	4	GUCY1A3	protein_coding	guanylate cyclase 1 soluble subunit alpha
ENSG00000196167.9	416.099	163.778	0.3936	-1.3452	0.0045944	0.0365324	1	5	COLCA1	antisense	colorectal cancer associated 1
ENSG00000250490.1	45.3168	19.8262	0.4375	-1.19265	0.00645939	0.0472398	0	6	FLJ33360	lincRNA	.
ENSG00000074660.15	534.617	233.234	0.4363	-1.19661	4.26945e-06	0.000120593	0	6	SCARF1	protein_coding	scavenger receptor class F member 1
ENSG00000125503.12	4096.02	1742.59	0.4254	-1.23311	0.000503585	0.0065482	0	4	PPP1R12C	protein_coding	protein phosphatase 1 regulatory subunit 12C
ENSG00000133874.1	824.966	280.574	0.3401	-1.55597	8.08683e-05	0.00149363	0	5	RNF122	protein_coding	ring finger protein 122
ENSG00000126351.12	2789.91	1234.45	0.4425	-1.17625	9.49414e-08	4.50916e-06	0	6	THRA	protein_coding	thyroid hormone receptor, alpha
ENSG00000214357.8	1777.44	887.026	0.499	-1.00289	0.000278423	0.00405071	0	5	NEURL1B	protein_coding	neuralized E3 ubiquitin protein ligase 1B
ENSG00000134072.10	921.949	430.694	0.4672	-1.09789	0.00140143	0.0147342	0	5	CAMK1	protein_coding	calcium/calmodulin dependent protein kinase I
ENSG00000148175.12	5393.43	2161.85	0.4008	-1.31905	0.00284374	0.0257099	1	6	STOM	protein_coding	stomatin
ENSG00000248592.7	39.135	16.3028	0.4166	-1.26327	0.00358231	0.0305802	0	5	TMEM110-MUSTN1	protein_coding	TMEM110-MUSTN1 readthrough
ENSG00000163884.3	332.719	142.893	0.4295	-1.21927	0.00147224	0.0152506	1	6	KLF15	protein_coding	Kruppel like factor 15
ENSG00000110880.10	4117.18	1379.03	0.3349	-1.5782	0.00283184	0.0256418	1	5	CORO1C	protein_coding	coronin 1C
ENSG00000166444.18	6485.08	2623.85	0.4046	-1.30543	5.81827e-09	3.6609e-07	0	5	ST5	protein_coding	suppression of tumorigenicity 5
ENSG00000109794.13	478.097	238.459	0.4988	-1.00347	0.00165337	0.0167255	0	5	FAM149A	protein_coding	family with sequence similarity 149 member A
ENSG00000143110.11	732.233	257.478	0.3516	-1.50799	0.000768237	0.00919607	0	5	C1orf162	protein_coding	chromosome 1 open reading frame 162
ENSG00000174600.13	576.194	201.584	0.3499	-1.51499	0.00477718	0.0376572	0	5	CMKLR1	protein_coding	chemerin chemokine-like receptor 1
ENSG00000096968.13	795.183	236.407	0.2973	-1.75001	0.00587705	0.0440144	1	4	JAK2	protein_coding	Janus kinase 2
ENSG00000154856.12	1640.45	736.683	0.4491	-1.15489	0.00165254	0.0167239	0	5	APCDD1	protein_coding	APC down-regulated 1
ENSG00000178980.14	8014.81	3983.32	0.497	-1.00868	0.0010417	0.0116809	0	6	SEPW1	protein_coding	selenoprotein W
ENSG00000122986.13	262.979	115.232	0.4382	-1.19034	0.00133796	0.0141943	0	4	HVCN1	protein_coding	hydrogen voltage gated channel 1
ENSG00000009790.14	181.125	76.1328	0.4203	-1.25051	0.000275643	0.00402217	0	5	TRAF3IP3	protein_coding	TRAF3 interacting protein 3
ENSG00000259426.5	107.306	51.3862	0.4789	-1.0622	0.00380647	0.0318526	0	5	RP11-253M7.1	antisense	.
ENSG00000143127.12	222.06	107.583	0.4845	-1.04543	0.00359822	0.0306553	0	5	ITGA10	protein_coding	integrin subunit alpha 10
ENSG00000279722.1	72.732	31.0585	0.427	-1.22769	0.000964447	0.0109788	0	5	RP11-44F14.6	TEC	.
ENSG00000184205.14	3975.13	1661.99	0.4181	-1.25808	0.000202586	0.00316245	0	4	TSPYL2	protein_coding	TSPY like 2
ENSG00000134531.9	7819.52	3395.77	0.4343	-1.20324	0.00187655	0.0184982	0	5	EMP1	protein_coding	epithelial membrane protein 1
ENSG00000066629.16	982.873	371.206	0.3777	-1.40469	0.0042725	0.0346333	0	5	EML1	protein_coding	echinoderm microtubule associated protein like 1
ENSG00000177721.4	95.0345	47.3729	0.4985	-1.00433	0.00183208	0.0181307	0	4	ANXA2R	protein_coding	annexin A2 receptor
ENSG00000166313.18	1840.75	885.49	0.481	-1.05589	0.000148173	0.0024351	0	6	APBB1	protein_coding	amyloid beta precursor protein binding family B member 1
ENSG00000124942.13	48658.8	23080.8	0.4743	-1.07613	3.8532e-05	0.000793276	0	3	AHNAK	protein_coding	AHNAK nucleoprotein
ENSG00000170271.10	1713.83	751.23	0.4383	-1.19001	0.000128611	0.00217044	0	4	FAXDC2	protein_coding	fatty acid hydroxylase domain containing 2
ENSG00000272870.1	121.698	56.2204	0.462	-1.11404	8.40508e-05	0.0015397	0	5	RP11-798M19.6	antisense	.
ENSG00000164867.10	363.621	142.307	0.3914	-1.35328	0.00690612	0.0496506	0	4	NOS3	protein_coding	nitric oxide synthase 3
ENSG00000140545.14	11983	5737.87	0.4788	-1.0625	0.00262569	0.0241756	0	5	MFGE8	protein_coding	milk fat globule-EGF factor 8 protein
ENSG00000198039.11	747.515	306.56	0.4101	-1.28595	0.00367546	0.0310972	1	5	ZNF273	protein_coding	zinc finger protein 273
ENSG00000011638.10	778.41	351.771	0.4519	-1.14592	0.000288781	0.00417671	0	5	TMEM159	protein_coding	transmembrane protein 159
ENSG00000112425.13	387.999	156.077	0.4023	-1.31366	0.000497109	0.00648112	0	4	EPM2A	protein_coding	EPM2A, laforin glucan phosphatase
ENSG00000214290.7	257.026	115.121	0.4479	-1.15875	0.000348422	0.00484013	0	4	COLCA2	protein_coding	colorectal cancer associated 2
ENSG00000163659.12	2037.44	809.324	0.3972	-1.33206	8.6103e-05	0.00157378	0	5	TIPARP	protein_coding	TCDD inducible poly(ADP-ribose) polymerase
ENSG00000167994.11	860.666	372.102	0.4323	-1.2099	5.97007e-07	2.23215e-05	0	5	RAB3IL1	protein_coding	RAB3A interacting protein like 1
ENSG00000148660.20	2328.62	885.853	0.3804	-1.39441	0.00058611	0.00739839	0	3	CAMK2G	protein_coding	calcium/calmodulin dependent protein kinase II gamma
ENSG00000115604.10	132.005	62.0504	0.4701	-1.08896	0.00612723	0.0453906	0	5	IL18R1	protein_coding	interleukin 18 receptor 1
ENSG00000271601.3	1484.33	712.206	0.4798	-1.05949	0.00326465	0.028461	1	5	LIX1L	protein_coding	limb and CNS expressed 1 like
ENSG00000197405.7	681.541	305.802	0.4487	-1.15618	0.0050479	0.039238	1	5	C5AR1	protein_coding	complement C5a receptor 1
ENSG00000136895.18	628.581	267.411	0.4254	-1.23311	0.000846575	0.00989898	0	4	GARNL3	protein_coding	GTPase activating Rap/RanGAP domain like 3
ENSG00000050405.13	3188.81	1378.74	0.4324	-1.20956	0.00385907	0.0321833	0	5	LIMA1	protein_coding	LIM domain and actin binding 1
ENSG00000100242.15	3913.31	1661.83	0.4247	-1.23548	0.000146752	0.00241497	0	5	SUN2	protein_coding	Sad1 and UNC84 domain containing 2
ENSG00000177103.13	177.113	88.4752	0.4995	-1.00144	0.00493147	0.0385946	0	4	DSCAML1	protein_coding	DS cell adhesion molecule like 1
ENSG00000118308.15	195.194	86.8837	0.4451	-1.1678	5.87487e-05	0.00113271	0	4	LRMP	protein_coding	lymphoid restricted membrane protein
ENSG00000134539.16	101.79	46.5084	0.4569	-1.13005	0.0033367	0.0289353	1	5	KLRD1	protein_coding	killer cell lectin like receptor D1
ENSG00000048342.15	1161.99	536.191	0.4614	-1.11591	0.00348548	0.0299649	0	4	CC2D2A	protein_coding	coiled-coil and C2 domain containing 2A
ENSG00000008710.18	3812.87	1758.41	0.4612	-1.11654	1.23946e-05	0.000301019	0	5	PKD1	protein_coding	polycystin 1, transient receptor potential channel interacting
ENSG00000182534.13	8842.83	3671.36	0.4152	-1.26812	0.000712912	0.0086827	0	4	MXRA7	protein_coding	matrix remodeling associated 7
ENSG00000281100.1	36.9598	16.4122	0.4441	-1.17104	0.00418423	0.0340976	0	4	RP11-640L9.2	TEC	.
ENSG00000166839.16	562.484	257.089	0.4571	-1.12942	0.000867652	0.0100927	0	5	ANKDD1A	protein_coding	ankyrin repeat and death domain containing 1A
ENSG00000121671.11	2098.95	937.398	0.4466	-1.16294	7.22652e-07	2.61468e-05	0	6	CRY2	protein_coding	cryptochrome circadian clock 2
ENSG00000184232.8	2349.02	1049.95	0.447	-1.16165	0.00117293	0.0128365	0	4	OAF	protein_coding	out at first homolog
ENSG00000074181.8	2661.31	1215.11	0.4566	-1.131	0.0017381	0.0174107	0	4	NOTCH3	protein_coding	notch 3
ENSG00000188897.8	85.6154	40.1115	0.4685	-1.09388	0.00583024	0.0437437	0	4	CTD-3088G3.8	protein_coding	.
ENSG00000108840.15	2328.15	1115.82	0.4793	-1.061	2.025e-05	0.000459584	0	5	HDAC5	protein_coding	histone deacetylase 5
ENSG00000135363.11	595.722	292.574	0.4911	-1.02591	1.68806e-05	0.000394557	0	5	LMO2	protein_coding	LIM domain only 2
ENSG00000163069.12	2180.91	1001.23	0.4591	-1.12312	0.00337774	0.0292088	1	5	SGCB	protein_coding	sarcoglycan beta
ENSG00000053254.15	2732.91	1061.73	0.3885	-1.36401	0.00642805	0.0470803	0	4	FOXN3	protein_coding	forkhead box N3
ENSG00000162104.9	895.053	422.14	0.4716	-1.08436	0.000740562	0.00892666	0	4	ADCY9	protein_coding	adenylate cyclase 9
ENSG00000168306.12	663.812	327.446	0.4933	-1.01946	0.00207258	0.0200517	0	5	ACOX2	protein_coding	acyl-CoA oxidase 2
ENSG00000102755.10	841.206	366.323	0.4355	-1.19926	0.00551394	0.0419946	0	5	FLT1	protein_coding	fms related tyrosine kinase 1
ENSG00000187824.8	266.777	124.299	0.4659	-1.10191	5.09401e-05	0.00100338	0	5	TMEM220	protein_coding	transmembrane protein 220
ENSG00000076555.15	1772.61	857.796	0.4839	-1.04722	0.000825524	0.00970355	0	4	ACACB	protein_coding	acetyl-CoA carboxylase beta
ENSG00000137070.17	1103.01	530.943	0.4814	-1.05469	0.00143217	0.0149615	0	5	IL11RA	protein_coding	interleukin 11 receptor subunit alpha
ENSG00000131370.15	3468.1	1493.93	0.4308	-1.21491	0.000295365	0.00425693	0	5	SH3BP5	protein_coding	SH3 domain binding protein 5
ENSG00000143147.14	1664.31	573.174	0.3444	-1.53784	0.00535216	0.0411223	0	4	GPR161	protein_coding	G protein-coupled receptor 161
ENSG00000123689.5	361.906	180.921	0.4999	-1.00029	0.00428513	0.0346899	0	5	G0S2	protein_coding	G0/G1 switch 2
ENSG00000261490.1	339.156	136.058	0.4012	-1.31761	0.00378318	0.0317333	0	4	RP11-448G15.3	sense_overlapping	.
ENSG00000058453.16	2338.64	1014.03	0.4336	-1.20556	0.0001235	0.00210704	0	4	CROCC	protein_coding	ciliary rootlet coiled-coil, rootletin
ENSG00000247746.4	210.932	96.9941	0.4598	-1.12092	1.32367e-05	0.000319577	0	3	USP51	protein_coding	ubiquitin specific peptidase 51
ENSG00000255495.1	148.552	62.8899	0.4234	-1.23991	0.000993105	0.0112178	1	6	AC145124.2	antisense	.
ENSG00000228649.8	81.2061	34.2811	0.4221	-1.24434	0.00442873	0.03556	0	4	AC005682.5	processed_transcript	.
ENSG00000150867.13	1223.52	526.723	0.4305	-1.21591	8.67808e-05	0.00158147	0	4	PIP4K2A	protein_coding	phosphatidylinositol-5-phosphate 4-kinase type 2 alpha
ENSG00000101493.10	1948.19	964.157	0.4949	-1.01479	0.00118698	0.0129556	0	5	ZNF516	protein_coding	zinc finger protein 516
ENSG00000079335.18	448.896	202.591	0.4513	-1.14784	0.00425645	0.0345373	0	4	CDC14A	protein_coding	cell division cycle 14A
ENSG00000117091.9	158.513	75.6317	0.4771	-1.06764	0.00359439	0.0306504	0	3	CD48	protein_coding	CD48 molecule
ENSG00000110876.9	539.104	255.745	0.4744	-1.07582	0.00310845	0.0274002	0	5	SELPLG	protein_coding	selectin P ligand
ENSG00000172007.5	498.61	220.831	0.4429	-1.17495	0.000241737	0.00361313	0	5	RAB33B	protein_coding	RAB33B, member RAS oncogene family
ENSG00000073910.19	1395.2	653.813	0.4686	-1.09357	0.00126324	0.0135654	0	6	FRY	protein_coding	FRY microtubule binding protein
ENSG00000158292.6	526.972	244.359	0.4637	-1.10874	0.00058391	0.00737441	0	4	GPR153	protein_coding	G protein-coupled receptor 153
ENSG00000123096.11	1991.66	904.044	0.4539	-1.13955	0.000369107	0.00507022	0	4	SSPN	protein_coding	sarcospan
ENSG00000114166.7	798.665	357.819	0.448	-1.15843	0.000839153	0.00983556	0	5	KAT2B	protein_coding	lysine acetyltransferase 2B
ENSG00000157514.16	4768.53	2109.22	0.4423	-1.1769	2.21035e-07	9.57379e-06	0	3	TSC22D3	protein_coding	TSC22 domain family member 3
ENSG00000174804.3	2009.09	933.693	0.4647	-1.10563	0.000297305	0.00427486	0	3	FZD4	protein_coding	frizzled class receptor 4
ENSG00000183621.15	499.825	222.834	0.4458	-1.16553	0.000873025	0.010136	0	4	ZNF438	protein_coding	zinc finger protein 438
ENSG00000172465.13	1393.03	624.062	0.448	-1.15843	0.00203603	0.0197673	0	4	TCEAL1	protein_coding	transcription elongation factor A like 1
ENSG00000116473.14	2625.32	1118.43	0.426	-1.23107	0.000684315	0.00842713	0	3	RAP1A	protein_coding	RAP1A, member of RAS oncogene family
ENSG00000143815.14	2005.21	898.031	0.4478	-1.15907	0.00311537	0.0274514	0	4	LBR	protein_coding	lamin B receptor
ENSG00000138162.18	2017.85	1003.21	0.4972	-1.0081	0.000206842	0.00321539	0	5	TACC2	protein_coding	transforming acidic coiled-coil containing protein 2
ENSG00000272182.1	47.7183	22.7578	0.4769	-1.06824	0.00193216	0.0189232	0	5	RP11-802O23.3	antisense	.
ENSG00000102524.11	299.523	147.725	0.4932	-1.01976	0.00114359	0.0125882	0	4	TNFSF13B	protein_coding	tumor necrosis factor superfamily member 13b
ENSG00000235568.6	194.305	84.835	0.4366	-1.19562	0.00465308	0.0369036	0	4	NFAM1	protein_coding	NFAT activating protein with ITAM motif 1
ENSG00000144647.5	1169.78	576.469	0.4928	-1.02093	0.00137846	0.0145175	0	4	POMGNT2	protein_coding	protein O-linked mannose N-acetylglucosaminyltransferase 2 (beta 1,4-)
ENSG00000255389.1	179.575	87.6852	0.4883	-1.03416	0.000386972	0.00525693	0	5	C6orf3	antisense	.
ENSG00000152601.17	4177.15	1833.38	0.4389	-1.18804	0.000776879	0.00926905	0	4	MBNL1	protein_coding	muscleblind like splicing regulator 1
ENSG00000138172.10	931.632	461.334	0.4952	-1.01392	0.00445051	0.0356882	0	4	CALHM2	protein_coding	calcium homeostasis modulator 2
ENSG00000113070.7	680.339	305.838	0.4495	-1.15361	0.00113625	0.0125186	0	3	HBEGF	protein_coding	heparin binding EGF like growth factor
ENSG00000125354.22	818.368	389.488	0.4759	-1.07127	0.000119874	0.00205946	0	5	2017-09-06	protein_coding	septin 6
ENSG00000028137.17	1263.03	628.812	0.4979	-1.00607	0.00236894	0.02227	0	4	TNFRSF1B	protein_coding	TNF receptor superfamily member 1B
ENSG00000072110.13	8994.02	4434.19	0.493	-1.02034	0.000717927	0.00872651	0	4	ACTN1	protein_coding	actinin alpha 1
ENSG00000197629.5	877.865	397.174	0.4524	-1.14433	0.00660793	0.0480829	0	3	MPEG1	protein_coding	macrophage expressed 1
ENSG00000183111.11	1148.69	565.482	0.4923	-1.02239	0.00245505	0.0229045	0	4	ARHGEF37	protein_coding	Rho guanine nucleotide exchange factor 37
ENSG00000134253.9	728.785	355.46	0.4877	-1.03593	0.000593535	0.0074653	0	4	TRIM45	protein_coding	tripartite motif containing 45
ENSG00000110324.10	726.841	336.14	0.4625	-1.11247	0.00501236	0.0390235	0	4	IL10RA	protein_coding	interleukin 10 receptor subunit alpha
ENSG00000177119.15	2988.63	1348.92	0.4513	-1.14784	0.00110535	0.0122414	0	4	ANO6	protein_coding	anoctamin 6
ENSG00000109458.8	893.099	414.428	0.464	-1.1078	0.00597096	0.044609	1	5	GAB1	protein_coding	GRB2 associated binding protein 1
ENSG00000116604.17	2642.4	1223.11	0.4629	-1.11123	0.00264778	0.0243062	0	5	MEF2D	protein_coding	myocyte enhancer factor 2D
ENSG00000068024.16	902.309	451.029	0.4999	-1.00029	0.0012465	0.0134207	0	3	HDAC4	protein_coding	histone deacetylase 4
ENSG00000203778.7	752.578	375.417	0.4988	-1.00347	2.15655e-05	0.000483641	0	3	FAM229B	protein_coding	family with sequence similarity 229 member B
ENSG00000137076.19	12587.1	5857.26	0.4653	-1.10377	0.00354073	0.0303193	0	4	TLN1	protein_coding	talin 1
ENSG00000137177.19	1772.62	819.291	0.4622	-1.11341	0.000923753	0.0105993	0	4	KIF13A	protein_coding	kinesin family member 13A
ENSG00000143507.17	577.628	269.115	0.4659	-1.10191	0.00261723	0.0241339	0	3	DUSP10	protein_coding	dual specificity phosphatase 10
ENSG00000108861.8	2656.33	1230.79	0.4633	-1.10998	0.00390444	0.0324517	0	5	DUSP3	protein_coding	dual specificity phosphatase 3
ENSG00000119280.16	2365.4	1100.84	0.4654	-1.10346	0.00144853	0.0150747	0	3	C1orf198	protein_coding	chromosome 1 open reading frame 198
ENSG00000143891.16	1079.85	523.599	0.4849	-1.04424	0.00661053	0.0480876	0	3	GALM	protein_coding	galactose mutarotase
ENSG00000081760.16	628.993	1386.21	2.2039	1.14006	0.00252489	0.0234405	3	0	AACS	protein_coding	acetoacetyl-CoA synthetase
ENSG00000124802.11	197.912	462.411	2.3365	1.22435	0.00394588	0.0327092	2	0	EEF1E1	protein_coding	eukaryotic translation elongation factor 1 epsilon 1
ENSG00000144381.16	5020.09	10045.4	2.001	1.00072	0.00255827	0.0237057	4	0	HSPD1	protein_coding	heat shock protein family D (Hsp60) member 1
ENSG00000142657.20	1135.18	2301.38	2.0273	1.01956	0.00136473	0.0144223	5	0	PGD	protein_coding	phosphogluconate dehydrogenase
ENSG00000087266.15	1504.37	3136.5	2.0849	1.05998	0.00264546	0.024303	2	0	SH3BP2	protein_coding	SH3 domain binding protein 2
ENSG00000141385.9	1403.31	2906.96	2.0715	1.05068	0.00312947	0.0275362	4	0	AFG3L2	protein_coding	AFG3 like matrix AAA peptidase subunit 2
ENSG00000124571.17	771.096	1586.28	2.0572	1.04068	0.00111072	0.0122813	4	0	XPO5	protein_coding	exportin 5
ENSG00000211584.13	1136.46	2422.65	2.1317	1.092	0.00269837	0.0246694	4	0	SLC48A1	protein_coding	solute carrier family 48 member 1
ENSG00000204954.9	204.468	427.444	2.0905	1.06385	0.00656998	0.0478492	4	0	C12orf73	protein_coding	chromosome 12 open reading frame 73
ENSG00000058804.11	526.721	1089.53	2.0685	1.04858	0.000841053	0.00984511	4	0	NDC1	protein_coding	NDC1 transmembrane nucleoporin
ENSG00000184216.12	1715.98	3792.22	2.2099	1.14398	0.00226329	0.0214855	4	0	IRAK1	protein_coding	interleukin 1 receptor associated kinase 1
ENSG00000136830.11	2607.7	5346.58	2.0503	1.03584	0.00458962	0.0365184	4	0	FAM129B	protein_coding	family with sequence similarity 129 member B
ENSG00000213965.3	244.91	562.912	2.2984	1.20063	0.00552153	0.0420299	4	0	NUDT19	protein_coding	nudix hydrolase 19
ENSG00000122783.16	617.389	1482.57	2.4014	1.26388	0.00414595	0.0338866	4	0	C7orf49	protein_coding	chromosome 7 open reading frame 49
ENSG00000196812.4	102.62	225.847	2.2008	1.13803	0.00533081	0.0409967	5	0	ZSCAN16	protein_coding	zinc finger and SCAN domain containing 16
ENSG00000125247.15	553.019	1135.3	2.0529	1.03766	0.00242857	0.0227264	3	0	TMTC4	protein_coding	transmembrane and tetratricopeptide repeat containing 4
ENSG00000101888.11	200.39	453.439	2.2628	1.17811	0.00338525	0.0292532	3	0	NXT2	protein_coding	nuclear transport factor 2 like export factor 2
ENSG00000235173.6	391.043	783.08	2.0025	1.0018	0.0032847	0.0285798	4	0	HGH1	protein_coding	HGH1 homolog
ENSG00000183527.11	484.152	1046.51	2.1615	1.11203	0.00475254	0.037487	4	0	PSMG1	protein_coding	proteasome assembly chaperone 1
ENSG00000159055.3	182.281	413.633	2.2692	1.18218	0.00515886	0.0399617	4	0	MIS18A	protein_coding	MIS18 kinetochore protein A
ENSG00000170522.9	250.673	507.685	2.0253	1.01814	0.000554633	0.00705902	4	0	ELOVL6	protein_coding	ELOVL fatty acid elongase 6
ENSG00000119599.16	276.979	566.505	2.0453	1.03231	1.44696e-05	0.000344943	2	0	DCAF4	protein_coding	DDB1 and CUL4 associated factor 4
ENSG00000104522.15	864.401	1846.84	2.1366	1.09532	0.00672118	0.0486949	3	0	TSTA3	protein_coding	tissue specific transplantation antigen P35B
ENSG00000122779.17	438.317	896.342	2.045	1.0321	0.00298663	0.0266511	4	0	TRIM24	protein_coding	tripartite motif containing 24
ENSG00000164934.13	716.687	1473.98	2.0567	1.04033	0.000423224	0.00567111	4	0	DCAF13	protein_coding	DDB1 and CUL4 associated factor 13
ENSG00000172172.7	495.949	1059.36	2.136	1.09491	0.00166867	0.0168456	3	0	MRPL13	protein_coding	mitochondrial ribosomal protein L13
ENSG00000152782.16	157.64	323.948	2.055	1.03914	0.000648134	0.00803286	4	0	PANK1	protein_coding	pantothenate kinase 1
ENSG00000152455.15	108.532	233.36	2.1502	1.10447	0.000817426	0.00964523	4	0	SUV39H2	protein_coding	suppressor of variegation 3-9 homolog 2
ENSG00000157593.17	911.76	1869.01	2.0499	1.03555	8.30052e-05	0.00152377	4	0	SLC35B2	protein_coding	solute carrier family 35 member B2
ENSG00000166224.16	1524.2	3241.66	2.1268	1.08868	0.00298658	0.0266511	3	0	SGPL1	protein_coding	sphingosine-1-phosphate lyase 1
ENSG00000176208.8	55.1565	112.001	2.0306	1.02191	0.00551519	0.0419946	4	0	ATAD5	protein_coding	ATPase family, AAA domain containing 5
ENSG00000137513.9	341.192	732.912	2.1481	1.10306	0.000948516	0.0108202	3	0	NARS2	protein_coding	asparaginyl-tRNA synthetase 2, mitochondrial (putative)
ENSG00000070950.9	228.601	459.61	2.0105	1.00755	3.79847e-06	0.000109043	4	0	RAD18	protein_coding	RAD18, E3 ubiquitin protein ligase
ENSG00000106105.13	1286.62	2721.47	2.1152	1.08079	0.0003646	0.00502234	3	0	GARS	protein_coding	glycyl-tRNA synthetase
ENSG00000109084.13	301.966	649.066	2.1495	1.104	0.00149404	0.0154244	4	0	TMEM97	protein_coding	transmembrane protein 97
ENSG00000101294.16	2714.41	5585.92	2.0579	1.04117	3.26209e-05	0.000687694	5	0	HM13	protein_coding	histocompatibility minor 13
ENSG00000126215.13	177.726	428.254	2.4096	1.26879	0.0021006	0.0202692	4	0	XRCC3	protein_coding	X-ray repair cross complementing 3
ENSG00000180817.11	2157.7	4546.64	2.1072	1.07533	0.00335102	0.029039	5	0	PPA1	protein_coding	pyrophosphatase (inorganic) 1
ENSG00000143367.15	389.685	817.645	2.0982	1.06915	0.0016469	0.0166943	5	0	TUFT1	protein_coding	tuftelin 1
ENSG00000169242.11	778.451	1646.34	2.1149	1.08059	0.000236292	0.00354683	3	0	EFNA1	protein_coding	ephrin A1
ENSG00000103222.18	856.685	1791.92	2.0917	1.06468	0.00106639	0.0118874	3	0	ABCC1	protein_coding	ATP binding cassette subfamily C member 1
ENSG00000164062.12	1637.42	3366.73	2.0561	1.03991	0.00517721	0.0400534	4	1	APEH	protein_coding	acylaminoacyl-peptide hydrolase
ENSG00000272455.1	182.387	379.415	2.0803	1.05679	0.00232384	0.0219551	5	0	RP4-758J18.13	lincRNA	.
ENSG00000003147.17	670.377	1460.28	2.1783	1.1232	0.00556087	0.0422361	5	0	ICA1	protein_coding	islet cell autoantigen 1
ENSG00000204387.12	2583.71	5783.75	2.2385	1.16253	0.00152246	0.0156521	5	0	C6orf48	protein_coding	chromosome 6 open reading frame 48
ENSG00000183765.20	223.578	597.789	2.6737	1.41884	0.00531853	0.0409407	3	0	CHEK2	protein_coding	checkpoint kinase 2
ENSG00000189283.9	145.721	295.159	2.0255	1.01828	5.60166e-05	0.00108856	4	0	FHIT	protein_coding	fragile histidine triad
ENSG00000282851.1	127.017	287.157	2.2608	1.17683	0.00200777	0.0195547	4	0	BISPR	lincRNA	BST2 interferon stimulated positive regulator (non-protein coding)
ENSG00000125454.11	194.332	447.169	2.3011	1.20232	0.00124062	0.013375	3	0	SLC25A19	protein_coding	solute carrier family 25 member 19
ENSG00000129474.15	443.651	910.814	2.053	1.03773	0.00198959	0.0194007	4	0	AJUBA	protein_coding	ajuba LIM protein
ENSG00000196793.13	170.331	404.406	2.3742	1.24744	0.0015741	0.0160688	4	0	ZNF239	protein_coding	zinc finger protein 239
ENSG00000231607.9	60.7567	144.308	2.3752	1.24805	0.00501118	0.0390235	3	0	DLEU2	antisense	deleted in lymphocytic leukemia 2 (non-protein coding)
ENSG00000108829.9	1523.01	3060.44	2.0095	1.00684	1.03083e-05	0.000259274	5	0	LRRC59	protein_coding	leucine rich repeat containing 59
ENSG00000280287.1	34.7893	72.3834	2.0806	1.057	0.0010625	0.0118601	3	0	RP13-554M15.7	TEC	.
ENSG00000156381.8	240.653	532.702	2.2136	1.14639	0.00352834	0.0302454	4	0	ANKRD9	protein_coding	ankyrin repeat domain 9
ENSG00000188706.12	594.79	1249.13	2.1001	1.07046	9.99996e-05	0.00178923	2	0	ZDHHC9	protein_coding	zinc finger DHHC-type containing 9
ENSG00000182648.11	94.6255	198.024	2.0927	1.06537	5.65946e-05	0.00109834	5	0	LINC01006	lincRNA	long intergenic non-protein coding RNA 1006
ENSG00000213214.4	86.5558	187.666	2.1681	1.11643	0.000687331	0.00845909	4	0	ARHGEF35	protein_coding	Rho guanine nucleotide exchange factor 35
ENSG00000135605.12	107.153	230.273	2.149	1.10367	8.63363e-05	0.00157687	3	0	TEC	protein_coding	tec protein tyrosine kinase
ENSG00000126953.5	124.699	278.63	2.2344	1.15989	0.00559395	0.0424629	5	0	TIMM8A	protein_coding	translocase of inner mitochondrial membrane 8 homolog A (yeast)
ENSG00000206527.9	778.496	1668.16	2.1428	1.0995	0.00039034	0.00529246	4	0	HACD2	protein_coding	3-hydroxyacyl-CoA dehydratase 2
ENSG00000120992.17	800.252	1630.57	2.0376	1.02687	0.000268539	0.00394895	5	0	LYPLA1	protein_coding	lysophospholipase I
ENSG00000138346.14	80.938	182.36	2.2531	1.17191	0.00644991	0.0472107	4	0	DNA2	protein_coding	DNA replication helicase/nuclease 2
ENSG00000182325.10	273.269	585.795	2.1437	1.1001	6.47676e-05	0.00123234	5	0	FBXL6	protein_coding	F-box and leucine rich repeat protein 6
ENSG00000106785.14	468.544	947.066	2.0213	1.01528	0.000122767	0.0020989	5	0	TRIM14	protein_coding	tripartite motif containing 14
ENSG00000214160.9	506.122	1165.66	2.3031	1.20358	0.00317105	0.0278026	4	0	ALG3	protein_coding	ALG3, alpha-1,3- mannosyltransferase
ENSG00000125871.13	341.52	732.755	2.1456	1.10138	7.33063e-06	0.00019455	4	0	MGME1	protein_coding	mitochondrial genome maintenance exonuclease 1
ENSG00000107731.12	557.556	1175.62	2.1085	1.07622	0.00219484	0.0209536	4	0	UNC5B	protein_coding	unc-5 netrin receptor B
ENSG00000172531.14	1961.09	4054.92	2.0677	1.04803	0.00260817	0.0240774	5	1	PPP1CA	protein_coding	protein phosphatase 1 catalytic subunit alpha
ENSG00000148655.14	255.267	581.419	2.2777	1.18758	0.00568799	0.0429251	5	1	C10orf11	protein_coding	chromosome 10 open reading frame 11
ENSG00000204264.8	1359.96	3576.08	2.6295	1.39479	0.0057308	0.0432084	4	1	PSMB8	protein_coding	proteasome subunit beta 8
ENSG00000260920.2	25.4874	54.7643	2.1487	1.10346	0.00562001	0.0425644	3	0	RP1-228H13.5	sense_overlapping	.
ENSG00000161013.16	1681.84	3885.88	2.3105	1.20821	0.000272783	0.00399505	4	0	MGAT4B	protein_coding	mannosyl (alpha-1,3-)-glycoprotein beta-1,4-N-acetylglucosaminyltransferase, isozyme B
ENSG00000158470.5	1936.04	4082.73	2.1088	1.07642	0.000351197	0.00487318	4	0	B4GALT5	protein_coding	beta-1,4-galactosyltransferase 5
ENSG00000141527.16	36.2655	75.1976	2.0735	1.05207	0.00525368	0.040543	5	0	CARD14	protein_coding	caspase recruitment domain family member 14
ENSG00000055732.12	206.803	450.064	2.1763	1.12188	0.00194886	0.0190632	4	0	MCOLN3	protein_coding	mucolipin 3
ENSG00000005022.5	2979.99	8362.99	2.8064	1.48872	0.00311762	0.0274614	3	0	SLC25A5	protein_coding	solute carrier family 25 member 5
ENSG00000196632.10	80.1852	186.315	2.3236	1.21636	0.000739465	0.0089178	2	0	WNK3	protein_coding	WNK lysine deficient protein kinase 3
ENSG00000198673.10	35.4399	78.173	2.2058	1.1413	0.000386609	0.00525693	5	0	FAM19A2	protein_coding	family with sequence similarity 19 member A2, C-C motif chemokine like
ENSG00000111371.15	1994.12	4055.6	2.0338	1.02418	0.000156865	0.00256085	5	0	SLC38A1	protein_coding	solute carrier family 38 member 1
ENSG00000128944.13	170.162	389.061	2.2864	1.19308	0.000543686	0.00694124	4	0	KNSTRN	protein_coding	kinetochore localized astrin/SPAG5 binding protein
ENSG00000145979.17	180.597	494.988	2.7408	1.4546	0.00601627	0.0448658	4	0	TBC1D7	protein_coding	TBC1 domain family member 7
ENSG00000127586.16	419.928	947.1	2.2554	1.17338	0.00231738	0.02192	4	0	CHTF18	protein_coding	chromosome transmission fidelity factor 18
ENSG00000174370.9	41.4738	100.317	2.4188	1.27429	0.00622552	0.0459526	4	1	C11orf45	protein_coding	chromosome 11 open reading frame 45
ENSG00000164051.13	231.589	544.445	2.3509	1.23321	0.000681187	0.00839607	4	0	CCDC51	protein_coding	coiled-coil domain containing 51
ENSG00000282034.1	32.7656	65.5475	2.0005	1.00036	0.00143108	0.0149564	3	0	RP11-2C24.9	protein_coding	.
ENSG00000138018.17	487.653	1074.08	2.2025	1.13914	0.000125441	0.00213275	5	0	EPT1	protein_coding	selenoprotein I
ENSG00000213585.10	2233.25	4654.12	2.084	1.05936	7.15537e-12	8.84606e-10	4	0	VDAC1	protein_coding	voltage dependent anion channel 1
ENSG00000168268.10	905.472	1991.17	2.199	1.13685	0.00176247	0.0176047	5	1	NT5DC2	protein_coding	5'-nucleotidase domain containing 2
ENSG00000102471.13	560.828	1167.62	2.082	1.05797	0.000326709	0.00459035	4	0	NDFIP2	protein_coding	Nedd4 family interacting protein 2
ENSG00000177542.10	360.485	722.097	2.0031	1.00223	0.00048173	0.00630736	4	0	SLC25A22	protein_coding	solute carrier family 25 member 22
ENSG00000197905.8	250.546	624.981	2.4945	1.31875	0.00435798	0.0351379	4	0	TEAD4	protein_coding	TEA domain transcription factor 4
ENSG00000149761.8	573.645	1340.51	2.3368	1.22453	0.00243738	0.0227915	4	0	NUDT22	protein_coding	nudix hydrolase 22
ENSG00000228716.6	516.876	1072.81	2.0756	1.05353	0.00025737	0.00381611	3	0	DHFR	protein_coding	dihydrofolate reductase
ENSG00000111640.14	34655	82730.6	2.3873	1.25538	0.00555374	0.0422098	4	1	GAPDH	protein_coding	glyceraldehyde-3-phosphate dehydrogenase
ENSG00000107833.10	379.659	766.972	2.0202	1.0145	0.00668525	0.048545	5	1	NPM3	protein_coding	nucleophosmin/nucleoplasmin 3
ENSG00000132003.9	198.994	479.324	2.4087	1.26825	0.000111029	0.00193714	4	0	ZSWIM4	protein_coding	zinc finger SWIM-type containing 4
ENSG00000096063.15	763.844	1592.29	2.0846	1.05977	0.000253104	0.00376018	5	0	SRPK1	protein_coding	SRSF protein kinase 1
ENSG00000276070.4	34.5751	84.1862	2.4349	1.28386	0.00487802	0.0382682	3	0	CCL4L2	protein_coding	C-C motif chemokine ligand 4 like 2
ENSG00000109854.13	355.217	817.452	2.3013	1.20245	0.00143359	0.01497	5	0	HTATIP2	protein_coding	HIV-1 Tat interactive protein 2
ENSG00000184445.11	310.469	764.204	2.4615	1.29954	0.00570035	0.0430052	4	0	KNTC1	protein_coding	kinetochore associated 1
ENSG00000035141.7	919.236	2017.32	2.1946	1.13396	7.06848e-05	0.00132848	5	0	FAM136A	protein_coding	family with sequence similarity 136 member A
ENSG00000130203.9	1298.41	3098.06	2.386	1.25459	0.00108962	0.012086	4	0	APOE	protein_coding	apolipoprotein E
ENSG00000135750.14	252.086	506.832	2.0106	1.00763	0.00292251	0.0262216	4	0	KCNK1	protein_coding	potassium two pore domain channel subfamily K member 1
ENSG00000139546.10	708.783	1466.74	2.0694	1.04921	0.00211095	0.0203343	5	0	TARBP2	protein_coding	TARBP2, RISC loading complex RNA binding subunit
ENSG00000176371.13	127.412	300.793	2.3608	1.23928	0.000276206	0.00402799	5	0	ZSCAN2	protein_coding	zinc finger and SCAN domain containing 2
ENSG00000226950.6	662.201	1499.97	2.2651	1.17957	0.000428064	0.00572972	5	0	DANCR	processed_transcript	differentiation antagonizing non-protein coding RNA
ENSG00000127616.17	2353.12	6261.53	2.661	1.41197	0.000385422	0.00524746	5	0	SMARCA4	protein_coding	SWI/SNF related, matrix associated, actin dependent regulator of chromatin, subfamily a, member 4
ENSG00000124787.13	83.906	206.437	2.4603	1.29883	7.99679e-05	0.00147922	3	0	RPP40	protein_coding	ribonuclease P/MRP subunit p40
ENSG00000204682.5	74.7079	187.148	2.5051	1.32487	0.00566675	0.0428305	5	1	CASC10	protein_coding	cancer susceptibility candidate 10
ENSG00000099219.13	621.95	1376.43	2.2131	1.14607	0.00412416	0.0337758	4	0	ERMP1	protein_coding	endoplasmic reticulum metallopeptidase 1
ENSG00000101166.15	907.167	2115.44	2.3319	1.22151	0.000203539	0.0031733	4	0	PRELID3B	protein_coding	PRELI domain containing 3B
ENSG00000101084.16	73.1595	203.776	2.7854	1.47788	0.00622439	0.0459526	4	0	C20orf24	protein_coding	chromosome 20 open reading frame 24
ENSG00000129437.9	23.0941	59.5817	2.58	1.36737	0.00178114	0.0177578	4	0	KLK14	protein_coding	kallikrein related peptidase 14
ENSG00000105220.14	4091.73	10429.4	2.5489	1.34987	0.00134652	0.0142666	5	0	GPI	protein_coding	glucose-6-phosphate isomerase
ENSG00000164885.12	194.115	455.503	2.3466	1.23057	0.00327995	0.028564	5	0	CDK5	protein_coding	cyclin dependent kinase 5
ENSG00000136159.3	332.557	751.655	2.2602	1.17645	2.48614e-05	0.000543857	5	0	NUDT15	protein_coding	nudix hydrolase 15
ENSG00000128059.8	232.697	539.031	2.3165	1.21195	0.000437674	0.0058235	4	0	PPAT	protein_coding	phosphoribosyl pyrophosphate amidotransferase
ENSG00000136205.16	1751.33	3927.35	2.2425	1.16511	0.00113531	0.0125186	5	0	TNS3	protein_coding	tensin 3
ENSG00000113810.15	638.007	1383.2	2.168	1.11636	0.000934172	0.0106995	4	0	SMC4	protein_coding	structural maintenance of chromosomes 4
ENSG00000172244.8	48.0378	127.623	2.6567	1.40964	0.00161308	0.0164055	3	0	C5orf34	protein_coding	chromosome 5 open reading frame 34
ENSG00000243364.7	124.83	267.275	2.1411	1.09835	0.000159232	0.00259261	5	0	EFNA4	protein_coding	ephrin A4
ENSG00000160446.18	332.297	729.428	2.1951	1.13429	0.0011144	0.0123109	6	0	ZDHHC12	protein_coding	zinc finger DHHC-type containing 12
ENSG00000127838.13	1649.56	3462.59	2.0991	1.06977	6.23082e-06	0.000168637	5	0	PNKD	protein_coding	paroxysmal nonkinesigenic dyskinesia
ENSG00000050327.14	193.275	417.083	2.158	1.10969	1.04062e-06	3.57561e-05	5	0	ARHGEF5	protein_coding	Rho guanine nucleotide exchange factor 5
ENSG00000179832.17	1025.16	2258.89	2.2035	1.1398	0.00417805	0.0340585	5	1	MROH1	protein_coding	maestro heat like repeat family member 1
ENSG00000140105.17	2150.63	5584.17	2.5965	1.37657	0.00168649	0.0170045	4	0	WARS	protein_coding	tryptophanyl-tRNA synthetase
ENSG00000187123.14	93.4119	234.952	2.5152	1.33067	0.00567793	0.0428887	6	1	LYPD6	protein_coding	LY6/PLAUR domain containing 6
ENSG00000065911.11	846.255	2272.88	2.6858	1.42535	0.00268086	0.0245366	4	0	MTHFD2	protein_coding	methylenetetrahydrofolate dehydrogenase (NADP+ dependent) 2, methenyltetrahydrofolate cyclohydrolase
ENSG00000276261.1	13.871	29.782	2.1471	1.10239	0.0008991	0.0103799	4	0	RP11-1060J15.9	antisense	.
ENSG00000076604.14	963.943	1939.64	2.0122	1.00877	0.00291372	0.0261714	3	0	TRAF4	protein_coding	TNF receptor associated factor 4
ENSG00000110042.7	606.777	1306.22	2.1527	1.10615	0.00141028	0.0148083	4	0	DTX4	protein_coding	deltex E3 ubiquitin ligase 4
ENSG00000120457.11	101.63	264.46	2.6022	1.37973	0.00300129	0.0267334	3	0	KCNJ5	protein_coding	potassium voltage-gated channel subfamily J member 5
ENSG00000128050.8	1362.31	3250.84	2.3863	1.25478	0.000220647	0.00336538	5	0	PAICS	protein_coding	phosphoribosylaminoimidazole carboxylase and phosphoribosylaminoimidazolesuccinocarboxamide synthase
ENSG00000186301.8	88.5431	189.198	2.1368	1.09545	5.89824e-05	0.00113632	5	0	MST1P2	unprocessed_pseudogene	macrophage stimulating 1 pseudogene 2
ENSG00000138092.10	106.844	258.199	2.4166	1.27298	0.000141088	0.00234055	3	0	CENPO	protein_coding	centromere protein O
ENSG00000176058.11	472.246	994.913	2.1068	1.07505	0.00604912	0.0450425	5	1	TPRN	protein_coding	taperin
ENSG00000136122.15	88.5215	226.931	2.5636	1.35817	7.52968e-06	0.000198974	6	0	BORA	protein_coding	bora, aurora kinase A activator
ENSG00000128626.11	475.595	1140.18	2.3974	1.26147	0.00348709	0.0299649	5	1	MRPS12	protein_coding	mitochondrial ribosomal protein S12
ENSG00000102225.15	1906.79	4486.03	2.3527	1.23432	2.13634e-05	0.000480422	4	0	CDK16	protein_coding	cyclin dependent kinase 16
ENSG00000116679.15	2139.69	4874.4	2.2781	1.18783	0.000437293	0.00582158	4	0	IVNS1ABP	protein_coding	influenza virus NS1A binding protein
ENSG00000160877.5	876.247	2364.99	2.699	1.43242	0.000131301	0.00220345	4	0	NACC1	protein_coding	nucleus accumbens associated 1
ENSG00000065600.12	101.259	243.797	2.4077	1.26766	0.00199408	0.0194367	5	0	TMEM206	protein_coding	transmembrane protein 206
ENSG00000197279.3	82.1535	262.844	3.1994	1.6778	0.00680962	0.0491808	5	0	ZNF165	protein_coding	zinc finger protein 165
ENSG00000196950.13	706.534	1644.44	2.3275	1.21878	0.000249623	0.00372195	4	0	SLC39A10	protein_coding	solute carrier family 39 member 10
ENSG00000101444.12	2709.74	6026.33	2.224	1.15316	0.00122367	0.0132503	6	1	AHCY	protein_coding	adenosylhomocysteinase
ENSG00000114859.15	236.695	551.735	2.331	1.22095	3.55847e-06	0.000103116	4	0	CLCN2	protein_coding	chloride voltage-gated channel 2
ENSG00000034510.5	14434.3	32465.7	2.2492	1.16941	0.0037986	0.0318301	4	0	TMSB10	protein_coding	thymosin beta 10
ENSG00000173153.13	539.968	1489.95	2.7593	1.4643	0.00083253	0.0097719	4	0	ESRRA	protein_coding	estrogen related receptor alpha
ENSG00000095066.11	1553.85	3804.65	2.4485	1.2919	0.0064023	0.0469617	6	1	HOOK2	protein_coding	hook microtubule tethering protein 2
ENSG00000135245.9	196.045	590.509	3.0121	1.59077	0.00562116	0.0425644	4	0	HILPDA	protein_coding	hypoxia inducible lipid droplet associated
ENSG00000134986.13	864.56	1783.62	2.063	1.04474	0.0012569	0.013515	5	0	NREP	protein_coding	neuronal regeneration related protein
ENSG00000102144.13	4485	10574.1	2.3577	1.23738	3.42768e-06	0.000100033	5	0	PGK1	protein_coding	phosphoglycerate kinase 1
ENSG00000173715.15	204.782	471.333	2.3016	1.20264	6.94503e-05	0.00130728	6	0	C11orf80	protein_coding	chromosome 11 open reading frame 80
ENSG00000126249.7	103.988	282.243	2.7142	1.44053	0.00144827	0.0150747	4	0	PDCD2L	protein_coding	programmed cell death 2 like
ENSG00000164465.18	175.68	445.111	2.5336	1.34119	0.00104414	0.0116923	4	0	DCBLD1	protein_coding	discoidin, CUB and LCCL domain containing 1
ENSG00000145908.12	259.694	608.926	2.3448	1.22946	0.000524266	0.00675277	5	0	ZNF300	protein_coding	zinc finger protein 300
ENSG00000257681.1	17.0465	41.3406	2.4252	1.2781	0.00340201	0.0293465	5	0	RP11-341G23.4	antisense	.
ENSG00000112218.8	56.5693	129.003	2.2804	1.18929	1.39275e-05	0.000334312	5	0	GPR63	protein_coding	G protein-coupled receptor 63
ENSG00000133740.10	251.383	583.732	2.3221	1.21543	0.00151087	0.0155562	5	0	E2F5	protein_coding	E2F transcription factor 5
ENSG00000163689.19	53.8896	115.984	2.1523	1.10588	0.00599677	0.0447414	5	1	C3orf67	protein_coding	chromosome 3 open reading frame 67
ENSG00000178718.6	199.075	613.617	3.0823	1.62401	0.00102753	0.0115326	3	0	RPP25	protein_coding	ribonuclease P/MRP subunit p25
ENSG00000102172.15	1322.45	3177.15	2.4025	1.26454	2.22025e-05	0.000495668	5	0	SMS	protein_coding	spermine synthase
ENSG00000280018.3	26.3222	68.1049	2.5874	1.3715	0.00642776	0.0470803	5	1	CH507-154B10.2	lincRNA	.
ENSG00000163584.17	667.832	1637.51	2.452	1.29396	0.000994406	0.0112273	6	0	RPL22L1	protein_coding	ribosomal protein L22 like 1
ENSG00000117632.21	1576.16	5145.11	3.2643	1.70677	0.00156923	0.0160258	4	0	STMN1	protein_coding	stathmin 1
ENSG00000145386.9	154.209	491.348	3.1862	1.67184	0.00328641	0.0285798	4	0	CCNA2	protein_coding	cyclin A2
ENSG00000145545.11	233.756	592.518	2.5348	1.34187	0.000159398	0.00259358	4	0	SRD5A1	protein_coding	steroid 5 alpha-reductase 1
ENSG00000138399.17	329.424	771.82	2.3429	1.2283	0.00011149	0.00194255	5	0	FASTKD1	protein_coding	FAST kinase domains 1
ENSG00000127328.21	316.638	681.625	2.1527	1.10615	0.00236511	0.0222672	5	0	RAB3IP	protein_coding	RAB3A interacting protein
ENSG00000185215.8	4551.5	11669.2	2.5638	1.35828	0.00390817	0.0324718	5	1	TNFAIP2	protein_coding	TNF alpha induced protein 2
ENSG00000165244.6	60.3868	155.832	2.5806	1.36771	0.00687385	0.0495054	4	0	ZNF367	protein_coding	zinc finger protein 367
ENSG00000173894.10	84.2915	218.689	2.5944	1.3754	0.000532115	0.00682895	4	0	CBX2	protein_coding	chromobox 2
ENSG00000178741.11	1299.85	3441.27	2.6474	1.40458	0.00263079	0.0242135	5	1	COX5A	protein_coding	cytochrome c oxidase subunit 5A
ENSG00000100196.10	276.674	682.062	2.4652	1.3017	0.00233912	0.022074	4	1	KDELR3	protein_coding	KDEL endoplasmic reticulum protein retention receptor 3
ENSG00000147144.12	382.789	931.521	2.4335	1.28303	4.14684e-06	0.000117693	4	0	CCDC120	protein_coding	coiled-coil domain containing 120
ENSG00000242265.5	733.721	1904.34	2.5954	1.37596	0.00165535	0.0167385	6	1	PEG10	protein_coding	paternally expressed 10
ENSG00000074800.13	10034.1	25222.5	2.5137	1.32981	0.000160633	0.00260851	4	0	ENO1	protein_coding	enolase 1
ENSG00000137547.8	611.35	1564.04	2.5583	1.35519	1.54478e-05	0.000364729	3	0	MRPL15	protein_coding	mitochondrial ribosomal protein L15
ENSG00000205336.11	1914.25	4450.75	2.3251	1.21729	0.00473354	0.0373851	5	1	ADGRG1	protein_coding	adhesion G protein-coupled receptor G1
ENSG00000125775.14	92.8884	365.433	3.9341	1.97603	0.00491532	0.0385117	4	0	SDCBP2	protein_coding	syndecan binding protein 2
ENSG00000057019.15	1394.58	4462.99	3.2002	1.67816	0.00201926	0.0196355	5	0	DCBLD2	protein_coding	discoidin, CUB and LCCL domain containing 2
ENSG00000152413.14	117.902	325.095	2.7573	1.46326	0.0054914	0.0418653	5	0	HOMER1	protein_coding	homer scaffolding protein 1
ENSG00000117266.15	473.199	1268.83	2.6814	1.42299	0.00191745	0.018817	4	0	CDK18	protein_coding	cyclin dependent kinase 18
ENSG00000130775.15	604.716	1251.71	2.0699	1.04956	0.000843841	0.00987169	5	0	THEMIS2	protein_coding	thymocyte selection associated family member 2
ENSG00000168496.3	270.783	853.424	3.1517	1.65613	0.0023661	0.0222672	4	0	FEN1	protein_coding	flap structure-specific endonuclease 1
ENSG00000123999.4	65.6045	152.12	2.3187	1.21332	0.000129431	0.002181	5	0	INHA	protein_coding	inhibin alpha subunit
ENSG00000106367.13	566.273	1324.59	2.3391	1.22595	0.000353215	0.0048929	5	0	AP1S1	protein_coding	adaptor related protein complex 1 sigma 1 subunit
ENSG00000144395.17	34.9189	113.391	3.2473	1.69924	0.00360254	0.0306695	4	0	CCDC150	protein_coding	coiled-coil domain containing 150
ENSG00000120053.10	608.236	1863.64	3.064	1.61542	4.48127e-05	0.000900721	5	0	GOT1	protein_coding	glutamic-oxaloacetic transaminase 1
ENSG00000188486.3	387.981	1262.47	3.254	1.70221	0.00633636	0.0465752	5	0	H2AFX	protein_coding	H2A histone family member X
ENSG00000076248.10	547.733	1294.51	2.3634	1.24086	3.97097e-12	5.11487e-10	5	0	UNG	protein_coding	uracil DNA glycosylase
ENSG00000109089.7	377.366	970.046	2.5706	1.36211	0.000702552	0.00858202	4	0	CDR2L	protein_coding	cerebellar degeneration related protein 2 like
ENSG00000232677.6	659.816	1605.54	2.4333	1.28291	0.000751159	0.0090411	5	0	LINC00665	lincRNA	long intergenic non-protein coding RNA 665
ENSG00000158457.5	262.625	664.661	2.5308	1.33959	1.71664e-05	0.000400311	7	0	TSPAN33	protein_coding	tetraspanin 33
ENSG00000156802.12	303.74	768.216	2.5292	1.33868	0.00158028	0.0161253	4	0	ATAD2	protein_coding	ATPase family, AAA domain containing 2
ENSG00000144554.10	181.185	474.081	2.6166	1.38769	0.000371565	0.00509829	5	0	FANCD2	protein_coding	Fanconi anemia complementation group D2
ENSG00000276085.1	20.0553	63.5963	3.171	1.66494	0.00582023	0.0436981	3	0	CCL3L3	protein_coding	C-C motif chemokine ligand 3 like 3
ENSG00000067715.13	48.1855	180.458	3.7451	1.905	0.00348642	0.0299649	4	0	SYT1	protein_coding	synaptotagmin 1
ENSG00000171552.12	1823.28	4281.65	2.3483	1.23162	2.57882e-06	7.91074e-05	5	0	BCL2L1	protein_coding	BCL2 like 1
ENSG00000097046.12	111.816	283.164	2.5324	1.34051	0.00148981	0.0153937	5	0	CDC7	protein_coding	cell division cycle 7
ENSG00000111669.14	6989.94	18252.6	2.6113	1.38477	0.000945564	0.0107948	4	0	TPI1	protein_coding	triosephosphate isomerase 1
ENSG00000136379.11	318.473	762.122	2.393	1.25882	0.00292553	0.0262296	4	0	ABHD17C	protein_coding	abhydrolase domain containing 17C
ENSG00000132915.10	11.3867	27.6099	2.4247	1.27781	0.00323585	0.02826	6	0	PDE6A	protein_coding	phosphodiesterase 6A
ENSG00000164620.8	44.8195	133.059	2.9688	1.56988	0.000272572	0.00399505	5	0	RELL2	protein_coding	RELT like 2
ENSG00000172164.13	484.119	1200.19	2.4791	1.30982	0.000880289	0.0101963	6	1	SNTB1	protein_coding	syntrophin beta 1
ENSG00000119408.16	429.035	1357.03	3.163	1.66129	0.00449788	0.0360211	4	0	NEK6	protein_coding	NIMA related kinase 6
ENSG00000143512.12	8.59311	21.9016	2.5487	1.34976	0.00505193	0.0392569	5	0	HHIPL2	protein_coding	HHIP like 2
ENSG00000119969.14	196.234	475.901	2.4252	1.2781	0.00448944	0.0359769	4	0	HELLS	protein_coding	helicase, lymphoid-specific
ENSG00000180346.3	73.5103	191.187	2.6008	1.37896	0.000537611	0.00688779	5	0	TIGD2	protein_coding	tigger transposable element derived 2
ENSG00000126460.10	113.228	235.398	2.079	1.05589	0.00396599	0.0328157	6	0	PRRG2	protein_coding	proline rich and Gla domain 2
ENSG00000188157.13	2719.9	6833.89	2.5125	1.32912	0.00179194	0.0178555	5	0	AGRN	protein_coding	agrin
ENSG00000172379.19	472.213	1240.53	2.6271	1.39347	0.00100082	0.0112894	5	0	ARNT2	protein_coding	aryl hydrocarbon receptor nuclear translocator 2
ENSG00000172366.19	517.77	1188.81	2.296	1.19912	0.00583871	0.0437939	6	1	MCRIP2	protein_coding	MAPK regulated corepressor interacting protein 2
ENSG00000261061.1	24.4321	77.0138	3.1522	1.65636	0.00431379	0.0348531	5	0	RP11-303E16.2	sense_intronic	.
ENSG00000132646.10	993.776	3308.63	3.3293	1.73522	0.000191965	0.00302933	5	0	PCNA	protein_coding	proliferating cell nuclear antigen
ENSG00000184992.10	323.565	785.416	2.4274	1.27941	0.000366517	0.00504028	5	0	BRI3BP	protein_coding	BRI3 binding protein
ENSG00000163558.12	1343.59	4512.37	3.3584	1.74777	0.00335946	0.0290861	4	0	PRKCI	protein_coding	protein kinase C iota
ENSG00000136108.14	258.668	606.993	2.3466	1.23057	0.00029851	0.00428633	6	0	CKAP2	protein_coding	cytoskeleton associated protein 2
ENSG00000273237.1	14.8922	39.488	2.6516	1.40686	0.00250483	0.0232719	5	0	CTB-119C2.1	antisense	.
ENSG00000079739.15	868.237	2158.4	2.486	1.31383	0.00025015	0.00372755	5	0	PGM1	protein_coding	phosphoglucomutase 1
ENSG00000153310.18	688.565	1721.92	2.5007	1.32233	1.22859e-05	0.000298674	5	0	FAM49B	protein_coding	family with sequence similarity 49 member B
ENSG00000131944.9	47.1498	153.933	3.2648	1.70699	0.00238058	0.0223623	4	0	FAAP24	protein_coding	Fanconi anemia core complex associated protein 24
ENSG00000125898.12	85.4378	288.916	3.3816	1.75771	0.00364167	0.0309046	4	0	FAM110A	protein_coding	family with sequence similarity 110 member A
ENSG00000263528.7	202.351	551.237	2.7242	1.44583	0.00206098	0.019978	5	1	IKBKE	protein_coding	inhibitor of kappa light polypeptide gene enhancer in B-cells, kinase epsilon
ENSG00000170089.15	125.416	298.87	2.383	1.25278	0.000290988	0.00420369	5	0	RP11-423H2.1	transcribed_unprocessed_pseudogene	.
ENSG00000152503.9	56.5626	219.497	3.8806	1.95628	0.00427073	0.0346304	4	0	TRIM36	protein_coding	tripartite motif containing 36
ENSG00000247498.9	98.0429	217.946	2.223	1.15251	0.00153413	0.0157524	6	0	RP11-392P7.6	antisense	.
ENSG00000168209.4	1184.98	3958.95	3.341	1.74028	0.000554408	0.00705902	4	0	DDIT4	protein_coding	DNA damage inducible transcript 4
ENSG00000030110.12	414.614	1179.41	2.8446	1.50823	4.88075e-05	0.000969922	4	0	BAK1	protein_coding	BCL2 antagonist/killer 1
ENSG00000183696.13	343.401	867.259	2.5255	1.33657	9.84667e-05	0.00176565	4	0	UPP1	protein_coding	uridine phosphorylase 1
ENSG00000117593.9	234.184	589.162	2.5158	1.33102	0.000102785	0.0018271	6	0	DARS2	protein_coding	aspartyl-tRNA synthetase 2, mitochondrial
ENSG00000135525.18	362.404	823.708	2.2729	1.18453	0.00493995	0.0386431	4	0	MAP7	protein_coding	microtubule associated protein 7
ENSG00000071539.13	134.358	424.148	3.1568	1.65846	0.00321348	0.0281145	5	1	TRIP13	protein_coding	thyroid hormone receptor interactor 13
ENSG00000228288.6	31.3436	80.6064	2.5717	1.36272	0.00408263	0.0335474	5	0	PCAT6	antisense	prostate cancer associated transcript 6 (non-protein coding)
ENSG00000108960.7	304.11	1188.45	3.908	1.96643	0.00409702	0.0336207	5	0	MMD	protein_coding	monocyte to macrophage differentiation associated
ENSG00000213186.7	81.5576	236.185	2.8959	1.53401	0.000102295	0.00181972	5	0	TRIM59	protein_coding	tripartite motif containing 59
ENSG00000167747.13	1123.02	2315.49	2.0618	1.0439	0.00358201	0.0305802	6	1	C19orf48	protein_coding	chromosome 19 open reading frame 48
ENSG00000010030.13	74.7799	217.639	2.9104	1.54122	0.00379579	0.0318174	5	1	ETV7	protein_coding	ETS variant 7
ENSG00000204588.5	13.4797	32.9756	2.4463	1.2906	0.00460437	0.0365999	4	0	LINC01123	lincRNA	long intergenic non-protein coding RNA 1123
ENSG00000138316.10	121.056	277.488	2.2922	1.19673	0.000796502	0.00946188	6	0	ADAMTS14	protein_coding	ADAM metallopeptidase with thrombospondin type 1 motif 14
ENSG00000185803.8	410.516	1127.67	2.747	1.45786	0.000136011	0.00227012	6	0	SLC52A2	protein_coding	solute carrier family 52 member 2
ENSG00000104341.16	3028.29	8716.93	2.8785	1.52532	0.000298643	0.00428633	5	0	LAPTM4B	protein_coding	lysosomal protein transmembrane 4 beta
ENSG00000110660.14	452.148	1303.81	2.8836	1.52787	0.00389265	0.0323647	5	1	SLC35F2	protein_coding	solute carrier family 35 member F2
ENSG00000184117.11	723.093	1850.36	2.5589	1.35552	4.69853e-09	3.03395e-07	6	0	NIPSNAP1	protein_coding	nipsnap homolog 1
ENSG00000264672.5	10.6907	34.2283	3.2017	1.67884	0.00499018	0.0389	4	0	SEPT4-AS1	antisense	SEPT4 antisense RNA 1
ENSG00000187801.14	18.9949	46.9995	2.4743	1.30702	0.000446932	0.00593385	6	0	ZFP69B	protein_coding	ZFP69 zinc finger protein B
ENSG00000137819.13	21.9402	50.4932	2.3014	1.20251	0.00170345	0.0171404	4	0	PAQR5	protein_coding	progestin and adipoQ receptor family member 5
ENSG00000179051.13	1755.87	4470.88	2.5463	1.3484	2.17225e-07	9.442e-06	6	0	RCC2	protein_coding	regulator of chromosome condensation 2
ENSG00000243678.11	26.19	74.9023	2.86	1.51602	0.000106308	0.00187348	5	0	NME2	protein_coding	NME/NM23 nucleoside diphosphate kinase 2
ENSG00000167880.7	389.669	881.886	2.2632	1.17836	0.0043011	0.0347849	5	0	EVPL	protein_coding	envoplakin
ENSG00000170293.8	103.104	269.658	2.6154	1.38703	7.67911e-06	0.000202574	6	0	CMTM8	protein_coding	CKLF like MARVEL transmembrane domain containing 8
ENSG00000006704.10	391.464	1096.82	2.8018	1.48635	0.000141804	0.00234927	4	0	GTF2IRD1	protein_coding	GTF2I repeat domain containing 1
ENSG00000160932.10	4702.02	14448.2	3.0728	1.61955	0.0038313	0.032006	4	0	LY6E	protein_coding	lymphocyte antigen 6 complex, locus E
ENSG00000021300.13	548.53	1640.31	2.9904	1.58034	0.00545018	0.0416285	5	1	PLEKHB1	protein_coding	pleckstrin homology domain containing B1
ENSG00000167553.14	1214.71	3771.27	3.1047	1.63445	0.00015875	0.00258648	5	0	TUBA1C	protein_coding	tubulin alpha 1c
ENSG00000196155.12	263.516	777.511	2.9505	1.56096	0.00187749	0.0184982	5	0	PLEKHG4	protein_coding	pleckstrin homology and RhoGEF domain containing G4
ENSG00000114346.13	260.356	682.287	2.6206	1.3899	0.000151384	0.00248125	6	0	ECT2	protein_coding	epithelial cell transforming 2
ENSG00000180914.10	154.163	522.948	3.3922	1.76222	0.00679509	0.0491107	4	1	OXTR	protein_coding	oxytocin receptor
ENSG00000067225.17	12636.1	34519.7	2.7318	1.44985	7.44651e-05	0.00138998	6	0	PKM	protein_coding	pyruvate kinase, muscle
ENSG00000104889.4	286.829	1276.04	4.4488	2.15342	0.00550718	0.0419596	5	1	RNASEH2A	protein_coding	ribonuclease H2 subunit A
ENSG00000112796.9	251.99	570.674	2.2647	1.17932	0.00166774	0.0168431	4	0	ENPP5	protein_coding	ectonucleotide pyrophosphatase/phosphodiesterase 5 (putative)
ENSG00000161243.8	103.319	324.139	3.1373	1.64952	4.91523e-05	0.000975197	5	0	FBXO27	protein_coding	F-box protein 27
ENSG00000204839.8	159.201	469.852	2.9513	1.56135	0.00659269	0.0479862	6	1	MROH6	protein_coding	maestro heat like repeat family member 6
ENSG00000164109.13	192.053	697.206	3.6303	1.86009	0.00245277	0.0228919	5	0	MAD2L1	protein_coding	MAD2 mitotic arrest deficient-like 1 (yeast)
ENSG00000242125.3	761.969	2136.34	2.8037	1.48733	0.00109945	0.0121896	5	0	SNHG3	sense_intronic	small nucleolar RNA host gene 3
[truncated: 988 more rows]
