# Supplementary material for: Transcriptome Profiling Reveals Matrisome Alteration as a Key Feature of Ovarian Cancer Progression
Source: Cancers (Basel). 2019 Oct 9;11(10):1513. doi: 10.3390/cancers11101513 (PMC6826756; doi:10.3390/cancers11101513)
Supplement: Supplementary file 1 [file cancers-11-01513-s001.zip › Supplementary Table S3 Met_vs_Pri_all_845genes.xlsx]

## Sheet: B_vs_A_total_DE_FC2_5pcFDR_845g
id	Average Primary	Average Metastasis	Fold Change	log2fc	pvalue	padj	Number of individuals with Pri/Met >= 2	Number of individuals with Met/Pri >= 2	Gene Name	Gene Type	full name
ENSG00000169550.12	129.583	9.91193	0.0765	-3.7084	1.12722e-13	8.31553e-10	11	0	MUC15	protein_coding	mucin 15, cell surface associated
ENSG00000124237.5	183.811	23.3447	0.127	-2.9771	2.83202e-10	6.26753e-07	10	0	C20orf85	protein_coding	chromosome 20 open reading frame 85
ENSG00000241794.1	181.618	4.1102	0.0226	-5.46753	1.67039e-07	6.60132e-05	6	0	SPRR2A	protein_coding	small proline rich protein 2A
ENSG00000167858.12	100.293	15.0608	0.1502	-2.73504	1.83672e-08	1.5634e-05	10	0	TEKT1	protein_coding	tektin 1
ENSG00000147465.11	214.971	67.5958	0.3144	-1.66933	4.38037e-08	2.69283e-05	8	0	STAR	protein_coding	steroidogenic acute regulatory protein
ENSG00000188452.13	29.8494	4.14431	0.1388	-2.84892	1.31637e-10	4.16179e-07	10	0	CERKL	protein_coding	ceramide kinase like
ENSG00000173467.8	209.704	49.0937	0.2341	-2.0948	2.24634e-10	5.52376e-07	10	0	AGR3	protein_coding	anterior gradient 3, protein disulphide isomerase family member
ENSG00000169064.12	139.156	20.8528	0.1499	-2.73793	2.63165e-09	3.23562e-06	10	0	ZBBX	protein_coding	zinc finger B-box domain containing
ENSG00000176601.12	63.5667	9.1751	0.1443	-2.79286	4.67893e-06	0.000751732	8	0	MAP3K19	protein_coding	mitogen-activated protein kinase kinase kinase 19
ENSG00000165164.13	72.7809	14.5953	0.2005	-2.31833	4.53394e-09	5.28109e-06	10	1	CFAP47	protein_coding	cilia and flagella associated protein 47
ENSG00000105877.17	164.524	27.2058	0.1654	-2.59597	9.10464e-08	4.38032e-05	9	1	DNAH11	protein_coding	dynein axonemal heavy chain 11
ENSG00000164746.13	50.035	9.60492	0.192	-2.38082	4.63021e-11	1.70785e-07	11	0	C7orf57	protein_coding	chromosome 7 open reading frame 57
ENSG00000206199.9	17.5269	1.65034	0.0942	-3.40813	1.64074e-05	0.00185262	8	0	ANKUB1	protein_coding	ankyrin repeat and ubiquitin domain containing 1
ENSG00000115386.5	78.7954	1.90551	0.0242	-5.36885	0.000108614	0.00616342	5	1	REG1A	protein_coding	regenerating family member 1 alpha
ENSG00000163501.6	24.7	1.14798	0.0465	-4.42663	1.40381e-05	0.00165253	9	1	IHH	protein_coding	indian hedgehog
ENSG00000205835.8	719.804	176.242	0.2448	-2.03032	5.00515e-07	0.000162895	9	1	GMNC	protein_coding	geminin coiled-coil domain containing
ENSG00000122735.15	189.301	37.0899	0.1959	-2.35181	2.77942e-08	1.95087e-05	10	0	DNAI1	protein_coding	dynein axonemal intermediate chain 1
ENSG00000183644.13	28.9633	5.3366	0.1843	-2.43987	8.27271e-05	0.00526207	8	0	C11orf88	protein_coding	chromosome 11 open reading frame 88
ENSG00000231881.1	12.5593	2.38429	0.1898	-2.39745	5.44065e-05	0.0040816	10	0	RP5-1120P11.3	lincRNA	.
ENSG00000105141.5	37.9673	0.881454	0.0232	-5.42973	0.00019954	0.00910519	6	2	CASP14	protein_coding	caspase 14
ENSG00000007062.11	1117.43	229.995	0.2058	-2.28069	8.75783e-07	0.000230738	8	0	PROM1	protein_coding	prominin 1
ENSG00000162598.13	26.2656	2.18119	0.083	-3.59074	0.000115793	0.0063431	7	1	C1orf87	protein_coding	chromosome 1 open reading frame 87
ENSG00000188817.7	51.5142	6.06613	0.1178	-3.08559	4.80357e-05	0.00376978	9	0	SNTN	protein_coding	sentan, cilia apical structure protein
ENSG00000253196.1	61.3129	2.36958	0.0386	-4.69526	0.000397617	0.0143317	6	0	RP11-706C16.7	antisense	.
ENSG00000178965.13	197.951	17.6933	0.0894	-3.48358	1.89787e-05	0.00204582	9	1	ERICH3	protein_coding	glutamate rich 3
ENSG00000280114.1	20.194	1.925	0.0953	-3.39138	0.000273473	0.0111254	7	0	RP5-875O13.7	unprocessed_pseudogene	.
ENSG00000117472.9	1810.21	364.961	0.2016	-2.31043	2.70628e-06	0.000507564	8	1	TSPAN1	protein_coding	tetraspanin 1
ENSG00000258072.1	11.7459	0.793444	0.0676	-3.88683	0.000644816	0.0197105	7	1	RP11-554D14.2	processed_pseudogene	.
ENSG00000176029.13	19.598	3.82959	0.1954	-2.3555	6.67576e-05	0.00452101	7	0	C11orf16	protein_coding	chromosome 11 open reading frame 16
ENSG00000169469.8	595.636	20.0933	0.0337	-4.89111	0.000146811	0.00750364	6	2	SPRR1B	protein_coding	small proline rich protein 1B
ENSG00000153347.9	116.322	27.7981	0.239	-2.06492	2.41489e-05	0.00239659	9	1	FAM81B	protein_coding	family with sequence similarity 81 member B
ENSG00000206069.5	23.6773	4.50891	0.1904	-2.39289	4.70118e-05	0.00371578	8	0	TMEM211	protein_coding	transmembrane protein 211
ENSG00000168843.13	25.605	4.55234	0.1778	-2.49167	0.000366721	0.0135265	7	0	FSTL5	protein_coding	follistatin like 5
ENSG00000277893.1	18.1963	3.0739	0.1689	-2.56576	0.000185123	0.00864338	9	0	SRD5A2	protein_coding	steroid 5 alpha-reductase 2
ENSG00000102243.12	453.636	111.439	0.2457	-2.02503	1.42106e-05	0.00166399	6	1	VGLL1	protein_coding	vestigial like family member 1
ENSG00000225742.5	15.391	2.46108	0.1599	-2.64476	0.000170438	0.00831773	7	0	RP11-513G11.4	lincRNA	long intergenic non-protein coding RNA 2036
ENSG00000178934.4	67.7168	1.82168	0.0269	-5.21625	0.000803288	0.0226755	6	2	LGALS7B	protein_coding	galectin 7B
ENSG00000183206.17	13.4217	1.58863	0.1184	-3.07826	0.000206213	0.00926009	7	0	POTEC	protein_coding	POTE ankyrin domain family member C
ENSG00000164287.12	89.7811	15.028	0.1674	-2.57863	3.68422e-05	0.00310887	8	2	CDC20B	protein_coding	cell division cycle 20B
ENSG00000139219.17	357.591	109.279	0.3056	-1.71028	3.79751e-05	0.0031595	7	1	COL2A1	protein_coding	collagen type II alpha 1 chain
ENSG00000186190.7	67.0562	6.54462	0.0976	-3.35698	0.000626059	0.0193781	7	0	BPIFB3	protein_coding	BPI fold containing family B member 3
ENSG00000166159.10	41.1552	1.10957	0.027	-5.2109	0.00143714	0.0320943	6	3	LRTM2	protein_coding	leucine rich repeats and transmembrane domains 2
ENSG00000124678.17	32.0898	8.11301	0.2528	-1.98393	7.97747e-09	8.40711e-06	9	0	TCP11	protein_coding	t-complex 11
ENSG00000230873.8	43.003	8.9272	0.2076	-2.26812	1.25189e-06	0.000307839	9	0	STMND1	protein_coding	stathmin domain containing 1
ENSG00000073067.13	157.342	21.9555	0.1395	-2.84166	9.58644e-05	0.00571867	6	1	CYP2W1	protein_coding	cytochrome P450 family 2 subfamily W member 1
ENSG00000179813.6	34.5769	4.79952	0.1388	-2.84892	0.00072452	0.0213223	7	2	FAM216B	protein_coding	family with sequence similarity 216 member B
ENSG00000109205.16	35.2387	0.491301	0.0139	-6.16877	0.00139794	0.0315379	5	0	ODAM	protein_coding	odontogenic, ameloblast asssociated
ENSG00000253379.5	16.539	3.97039	0.2401	-2.05829	0.000994407	0.0263322	9	0	RP11-1102P16.1	lincRNA	.
ENSG00000118492.16	11.5872	1.72712	0.1491	-2.74565	0.000667261	0.0202664	7	1	ADGB	protein_coding	androglobin
ENSG00000184012.11	88.468	19.1992	0.217	-2.20423	9.52198e-06	0.00128637	8	1	TMPRSS2	protein_coding	transmembrane protease, serine 2
ENSG00000270996.1	17.7215	4.60244	0.2597	-1.94508	3.70339e-06	0.000650474	9	0	RP11-342K6.4	lincRNA	.
ENSG00000102837.6	30.6601	1.09306	0.0357	-4.80793	0.00153158	0.0334273	6	2	OLFM4	protein_coding	olfactomedin 4
ENSG00000257315.1	81.648	14.413	0.1765	-2.50226	6.92811e-05	0.00463221	8	1	ZBED6	protein_coding	zinc finger BED-type containing 6
ENSG00000170477.12	199.173	11.1752	0.0561	-4.15586	0.00106911	0.0272271	6	2	KRT4	protein_coding	keratin 4
ENSG00000175267.14	818.531	344.121	0.4204	-1.25017	2.8399e-05	0.00267446	7	0	VWA3A	protein_coding	von Willebrand factor A domain containing 3A
ENSG00000154162.14	35.4808	4.50182	0.1269	-2.97824	0.000581932	0.0184509	6	0	CDH12	protein_coding	cadherin 12
ENSG00000165816.12	73.2729	21.1184	0.2882	-1.79486	2.03138e-05	0.00212058	8	1	VWA2	protein_coding	von Willebrand factor A domain containing 2
ENSG00000181778.4	13.3597	1.0741	0.0804	-3.63666	0.00253956	0.0453002	5	0	TMEM252	protein_coding	transmembrane protein 252
ENSG00000188523.8	61.953	23.3524	0.3769	-1.40775	0.000142138	0.00736689	8	0	CFAP77	protein_coding	cilia and flagella associated protein 77
ENSG00000139445.17	36.4838	7.66783	0.2102	-2.25017	5.12062e-05	0.00397629	9	0	FOXN4	protein_coding	forkhead box N4
ENSG00000165105.9	423.481	99.669	0.2354	-2.08681	2.48382e-05	0.00242156	8	1	RASEF	protein_coding	RAS and EF-hand domain containing
ENSG00000188505.4	167.974	34.9693	0.2082	-2.26396	0.000158231	0.00796754	6	1	NCCRP1	protein_coding	non-specific cytotoxic cell receptor protein 1 homolog (zebrafish)
ENSG00000157856.10	190.081	45.206	0.2378	-2.07218	4.47503e-06	0.000739392	8	0	DRC1	protein_coding	dynein regulatory complex subunit 1
ENSG00000166596.14	36.4785	9.91162	0.2717	-1.87991	1.19228e-05	0.00148237	7	0	CFAP52	protein_coding	cilia and flagella associated protein 52
ENSG00000019186.9	306.001	46.4571	0.1518	-2.71976	0.00105921	0.027208	6	1	CYP24A1	protein_coding	cytochrome P450 family 24 subfamily A member 1
ENSG00000158816.15	29.3415	4.91617	0.1676	-2.57691	4.47845e-05	0.00359103	7	0	VWA5B1	protein_coding	von Willebrand factor A domain containing 5B1
ENSG00000152611.11	112.47	38.185	0.3395	-1.55852	3.39738e-05	0.00296967	7	1	CAPSL	protein_coding	calcyphosine like
ENSG00000261780.2	19.6118	3.75656	0.1915	-2.38458	0.000181769	0.00859557	7	0	CTD-2354A18.1	processed_transcript	.
ENSG00000187908.15	125.245	19.055	0.1521	-2.71691	0.000991589	0.0263128	6	3	DMBT1	protein_coding	deleted in malignant brain tumors 1
ENSG00000248323.5	29.9431	6.06127	0.2024	-2.30472	0.000100184	0.00587747	8	1	LUCAT1	lincRNA	lung cancer associated transcript 1 (non-protein coding)
ENSG00000196482.16	143.732	34.197	0.2379	-2.07157	2.57831e-05	0.00249173	8	1	ESRRG	protein_coding	estrogen related receptor gamma
ENSG00000258752.1	10.846	1.58425	0.1461	-2.77497	0.00199288	0.039519	7	0	RP11-356K23.1	antisense	.
ENSG00000158486.13	155.767	45.9338	0.2949	-1.7617	1.2858e-08	1.23722e-05	9	0	DNAH3	protein_coding	dynein axonemal heavy chain 3
ENSG00000256417.1	54.6582	13.3366	0.244	-2.03505	9.92375e-06	0.00129954	9	0	RP11-1038A11.3	lincRNA	.
ENSG00000225868.7	22.8922	4.07551	0.178	-2.49005	0.00111442	0.0278807	6	0	AC016582.2	transcribed_unprocessed_pseudogene	.
ENSG00000145491.11	105.216	30.5121	0.29	-1.78588	5.81499e-08	3.29978e-05	9	0	ROPN1L	protein_coding	rhophilin associated tail protein 1 like
ENSG00000242097.1	10.8931	2.51607	0.231	-2.11404	0.000269126	0.0109687	7	0	RP11-64D22.1	processed_pseudogene	.
ENSG00000185055.10	20.6598	4.47781	0.2167	-2.20623	0.000282914	0.0114142	7	0	EFCAB10	protein_coding	EF-hand calcium binding domain 10
ENSG00000260220.5	75.4319	22.115	0.2932	-1.77004	6.87931e-12	3.80615e-08	9	0	CCDC187	protein_coding	coiled-coil domain containing 187
ENSG00000222046.2	14.2009	1.75816	0.1238	-3.01392	0.00121895	0.0292955	8	1	DCDC2B	protein_coding	doublecortin domain containing 2B
ENSG00000256166.1	15.4781	2.01713	0.1303	-2.94009	0.00124355	0.0296882	6	0	XXbac-BPG248L24.13	lincRNA	.
ENSG00000109101.7	14.3765	2.76384	0.1922	-2.37932	0.000375072	0.0136976	7	0	FOXN1	protein_coding	forkhead box N1
ENSG00000174776.10	67.5874	12.6489	0.1871	-2.41812	7.31886e-05	0.00482065	7	0	WDR49	protein_coding	WD repeat domain 49
ENSG00000272562.1	17.5332	5.1027	0.291	-1.78091	2.35359e-05	0.00237842	8	0	RP11-396C23.4	antisense	.
ENSG00000181690.7	562.601	143.913	0.2558	-1.96691	2.02286e-07	7.85402e-05	9	1	PLAG1	protein_coding	PLAG1 zinc finger
ENSG00000163885.11	176.743	42.7952	0.2421	-2.04633	3.37902e-05	0.0029675	8	1	CFAP100	protein_coding	cilia and flagella associated protein 100
ENSG00000042781.12	10.195	1.62085	0.159	-2.6529	0.00163101	0.0347184	7	0	USH2A	protein_coding	usherin
ENSG00000236699.8	25.0334	5.16604	0.2064	-2.27649	0.00144876	0.0322561	8	1	ARHGEF38	protein_coding	Rho guanine nucleotide exchange factor 38
ENSG00000181449.3	222.985	43.0458	0.193	-2.37333	0.00118883	0.0289122	6	2	SOX2	protein_coding	SRY-box 2
ENSG00000253525.1	42.8323	10.342	0.2415	-2.0499	0.000960177	0.0258198	9	1	CTD-2114J12.1	processed_pseudogene	.
ENSG00000250271.2	18.4161	4.06757	0.2209	-2.17853	0.000184741	0.00864338	7	1	RP11-64D22.5	transcribed_unprocessed_pseudogene	.
ENSG00000137473.17	25.2632	6.0119	0.238	-2.07097	0.000770028	0.0220745	7	2	TTC29	protein_coding	tetratricopeptide repeat domain 29
ENSG00000164690.7	75.6261	19.8705	0.2627	-1.92851	0.00108765	0.0275409	6	1	SHH	protein_coding	sonic hedgehog
ENSG00000237232.7	10.1888	1.64153	0.1611	-2.63397	0.00293256	0.049279	6	1	ZNF295-AS1	lincRNA	ZNF295 antisense RNA 1
ENSG00000255983.1	59.1168	15.6309	0.2644	-1.91921	0.000179836	0.00857699	8	0	RP11-1038A11.1	lincRNA	.
ENSG00000224093.5	28.4072	8.03043	0.2827	-1.82266	5.94007e-06	0.000925773	8	0	RP5-1033H22.2	antisense	.
ENSG00000152977.9	300.615	105.459	0.3508	-1.51128	0.000113287	0.00628358	7	1	ZIC1	protein_coding	Zic family member 1
ENSG00000272735.1	14.1663	3.30546	0.2333	-2.09974	0.00039885	0.0143528	7	1	RP11-467P9.1	lincRNA	.
ENSG00000277224.2	193.125	8.71616	0.0451	-4.47073	0.000876621	0.0244956	7	2	HIST1H2BF	protein_coding	histone cluster 1 H2B family member f
ENSG00000215182.8	59.52	14.7442	0.2477	-2.01333	0.000720624	0.0212642	6	1	MUC5AC	protein_coding	mucin 5AC, oligomeric mucus/gel-forming
ENSG00000134317.17	332.058	103.704	0.3123	-1.679	8.85702e-08	4.35588e-05	7	0	GRHL1	protein_coding	grainyhead like transcription factor 1
ENSG00000173627.7	14.6511	2.27755	0.1555	-2.68501	0.00280924	0.0482697	6	0	APOBEC4	protein_coding	apolipoprotein B mRNA editing enzyme catalytic polypeptide like 4
ENSG00000168658.18	62.7936	16.1453	0.2571	-1.9596	0.000116158	0.00634738	8	1	VWA3B	protein_coding	von Willebrand factor A domain containing 3B
ENSG00000112494.9	179.842	34.9866	0.1945	-2.36216	3.31963e-05	0.00293867	7	1	UNC93A	protein_coding	unc-93 homolog A (C. elegans)
ENSG00000230937.10	1339.48	565.54	0.4222	-1.244	0.000353765	0.0131583	9	1	MIR205HG	processed_transcript	MIR205 host gene
ENSG00000234602.7	21.8327	5.12668	0.2348	-2.0905	0.00144252	0.0321494	9	2	MCIDAS	protein_coding	multiciliate differentiation and DNA synthesis associated cell cycle protein
ENSG00000183273.6	22.9923	7.08805	0.3083	-1.69759	0.00115357	0.0285984	6	0	CCDC60	protein_coding	coiled-coil domain containing 60
ENSG00000165309.13	410.841	137.668	0.3351	-1.57734	3.65415e-06	0.000646961	9	0	ARMC3	protein_coding	armadillo repeat containing 3
ENSG00000213085.9	333.43	112.377	0.337	-1.56918	4.49817e-07	0.00015201	6	0	CFAP45	protein_coding	cilia and flagella associated protein 45
ENSG00000229267.2	11.1593	3.1136	0.279	-1.84166	0.000192486	0.0089298	9	0	AC072062.1	antisense	.
ENSG00000151023.16	104.37	28.4775	0.2729	-1.87356	1.18173e-06	0.000293852	8	0	ENKUR	protein_coding	enkurin, TRPC channel interacting protein
ENSG00000129654.7	2422.91	798.546	0.3296	-1.60121	7.98259e-06	0.00113976	8	0	FOXJ1	protein_coding	forkhead box J1
ENSG00000254024.1	23.001	6.66037	0.2896	-1.78787	0.000169086	0.00829723	9	1	KB-1562D12.1	antisense	.
ENSG00000258700.5	15.0067	5.56071	0.3705	-1.43245	0.00219668	0.0421204	7	0	LINC00871	lincRNA	long intergenic non-protein coding RNA 871
ENSG00000139292.12	732.065	139.914	0.1911	-2.3876	0.0013994	0.0315379	7	2	LGR5	protein_coding	leucine rich repeat containing G protein-coupled receptor 5
ENSG00000280032.1	47.1145	12.7055	0.2697	-1.89057	0.000884534	0.0245925	8	0	RP11-832A4.7	TEC	.
ENSG00000136918.7	92.4308	32.895	0.3559	-1.49046	8.59841e-05	0.00536032	6	0	WDR38	protein_coding	WD repeat domain 38
ENSG00000141579.6	172.344	33.0184	0.1916	-2.38383	0.000982822	0.0262058	6	3	ZNF750	protein_coding	zinc finger protein 750
ENSG00000154099.17	506.454	145.376	0.287	-1.80088	4.65811e-05	0.00369768	8	1	DNAAF1	protein_coding	dynein axonemal assembly factor 1
ENSG00000184956.15	108.544	29.3877	0.2707	-1.88523	0.00209403	0.0408921	8	1	MUC6	protein_coding	mucin 6, oligomeric mucus/gel-forming
ENSG00000256443.1	16.8115	5.04102	0.2999	-1.73745	6.66951e-05	0.00452101	8	0	RP11-794G24.1	lincRNA	.
ENSG00000101327.8	480.854	88.7489	0.1846	-2.43753	0.000926393	0.0251558	9	2	PDYN	protein_coding	prodynorphin
ENSG00000082556.10	74.2726	15.427	0.2077	-2.26743	0.000756397	0.0218251	6	1	OPRK1	protein_coding	opioid receptor kappa 1
ENSG00000172551.10	333.413	66.2916	0.1988	-2.33061	0.00241951	0.0439984	6	1	MUCL1	protein_coding	mucin like 1
ENSG00000204711.8	85.6101	35.9027	0.4194	-1.2536	0.000180213	0.00857699	8	0	C9orf135	protein_coding	chromosome 9 open reading frame 135
ENSG00000198691.11	183.508	54.969	0.2995	-1.73937	7.38243e-08	3.96889e-05	8	0	ABCA4	protein_coding	ATP binding cassette subfamily A member 4
ENSG00000261787.1	40.0456	5.55267	0.1387	-2.84996	0.00197737	0.0394601	5	1	TCF24	protein_coding	transcription factor 24
ENSG00000112539.14	47.0872	13.85	0.2941	-1.76562	1.92717e-05	0.00204582	7	1	C6orf118	protein_coding	chromosome 6 open reading frame 118
ENSG00000170927.14	281.757	46.658	0.1656	-2.59423	0.000225552	0.0096551	7	1	PKHD1	protein_coding	polycystic kidney and hepatic disease 1 (autosomal recessive)
ENSG00000276122.1	9.85099	2.36112	0.2397	-2.0607	0.00239389	0.0437122	7	0	RP11-143E21.3	lincRNA	.
ENSG00000164283.12	456.155	132.763	0.291	-1.78091	5.89256e-05	0.0042699	7	0	ESM1	protein_coding	endothelial cell specific molecule 1
ENSG00000168907.13	38.9679	6.73102	0.1727	-2.53366	0.00297548	0.0498111	6	0	PLA2G4F	protein_coding	phospholipase A2 group IVF
ENSG00000207607.3	14.3029	3.52794	0.2467	-2.01917	0.00104875	0.0270512	8	0	MIR200A	miRNA	microRNA 200a
ENSG00000169297.7	26.3134	7.34177	0.279	-1.84166	0.000500687	0.0167889	8	0	NR0B1	protein_coding	nuclear receptor subfamily 0 group B member 1
ENSG00000233725.7	945.312	367.007	0.3882	-1.36513	0.000785662	0.0223559	6	0	LINC00284	lincRNA	long intergenic non-protein coding RNA 284
ENSG00000206075.13	69.4028	17.9523	0.2587	-1.95065	0.000196522	0.00902328	7	0	SERPINB5	protein_coding	serpin family B member 5
ENSG00000163286.8	873.916	45.1541	0.0517	-4.27369	0.0018974	0.0383988	6	3	ALPPL2	protein_coding	alkaline phosphatase, placental like 2
ENSG00000137747.15	439.644	143.813	0.3271	-1.6122	6.89417e-05	0.00463221	7	1	TMPRSS13	protein_coding	transmembrane protease, serine 13
ENSG00000135960.9	140.003	32.9889	0.2356	-2.08559	0.00226017	0.0427209	7	2	EDAR	protein_coding	ectodysplasin A receptor
ENSG00000166959.7	61.2311	20.566	0.3359	-1.5739	0.000205593	0.00926009	7	0	MS4A8	protein_coding	membrane spanning 4-domains A8
ENSG00000235192.1	22.3376	7.85678	0.3517	-1.50758	3.52089e-05	0.00300853	9	0	AC009495.2	lincRNA	.
ENSG00000245466.1	12.49	3.12393	0.2501	-1.99942	0.000916622	0.0249517	8	0	CTD-2540L5.6	lincRNA	.
ENSG00000181378.13	51.6019	13.2189	0.2562	-1.96466	0.000253426	0.0105226	7	1	CFAP65	protein_coding	cilia and flagella associated protein 65
ENSG00000253361.1	26.6414	10.3994	0.3903	-1.35734	0.000542084	0.0176378	9	0	RP11-675F6.3	lincRNA	.
ENSG00000277310.1	10.1621	2.83031	0.2785	-1.84425	0.000747847	0.0217112	9	1	RP11-699C17.1	sense_intronic	.
ENSG00000278467.1	14.0417	4.51634	0.3216	-1.63666	0.000989034	0.0262765	7	0	RP11-504P24.9	lincRNA	.
ENSG00000176236.6	37.3645	13.1419	0.3517	-1.50758	6.90047e-07	0.000193309	8	0	C10orf111	antisense	chromosome 10 open reading frame 111
ENSG00000179455.7	53.509	11.2405	0.2101	-2.25085	0.00259174	0.0458862	8	2	MKRN3	protein_coding	makorin ring finger protein 3
ENSG00000169429.10	1530.62	327.008	0.2136	-2.22702	0.00141616	0.0317861	6	1	CXCL8	protein_coding	C-X-C motif chemokine ligand 8
ENSG00000198976.1	33.9278	9.61745	0.2835	-1.81858	0.0011049	0.0277871	7	0	MIR429	miRNA	microRNA 429
ENSG00000261302.5	14.1366	4.47016	0.3162	-1.66109	0.00044588	0.0155643	6	0	RP11-343H19.1	antisense	.
ENSG00000226476.3	102.609	17.7234	0.1727	-2.53366	0.000739992	0.0216338	6	2	RP11-776H12.1	lincRNA	long intergenic non-protein coding RNA 1748
ENSG00000147697.8	132.094	37.4241	0.2833	-1.8196	6.33257e-05	0.00440382	6	0	GSDMC	protein_coding	gasdermin C
ENSG00000185247.14	186.017	64.6209	0.3474	-1.52533	0.00256049	0.0454722	7	1	MAGEA11	protein_coding	MAGE family member A11
ENSG00000150873.11	82.2163	30.3396	0.369	-1.43831	9.43781e-05	0.00567577	8	0	C2orf50	protein_coding	chromosome 2 open reading frame 50
ENSG00000100314.3	52.7928	12.8954	0.2443	-2.03327	0.00224344	0.042691	8	0	CABP7	protein_coding	calcium binding protein 7
ENSG00000232164.1	278.71	43.6869	0.1567	-2.67392	0.000375797	0.0137014	6	2	AC092669.3	lincRNA	long intergenic non-protein coding RNA 1873
ENSG00000111837.11	143.795	47.4259	0.3298	-1.60034	3.36337e-06	0.000615163	7	0	MAK	protein_coding	male germ cell associated kinase
ENSG00000134258.16	3057.05	1010.89	0.3307	-1.59641	0.0013344	0.0308824	7	2	VTCN1	protein_coding	V-set domain containing T cell activation inhibitor 1
ENSG00000114204.14	82.9636	34.8907	0.4206	-1.24948	0.000312916	0.0120647	6	0	SERPINI2	protein_coding	serpin family I member 2
ENSG00000119125.16	278.442	58.5339	0.2102	-2.25017	0.000204024	0.00923367	8	1	GDA	protein_coding	guanine deaminase
ENSG00000247324.2	11.4513	3.95568	0.3454	-1.53366	0.000778643	0.0222076	9	0	RP11-510M2.2	antisense	.
ENSG00000174950.10	160.401	56.4913	0.3522	-1.50553	5.81764e-05	0.00424918	7	0	CD164L2	protein_coding	CD164 molecule like 2
ENSG00000143882.10	790.696	238.372	0.3015	-1.72977	6.82656e-07	0.000193309	8	0	ATP6V1C2	protein_coding	ATPase H+ transporting V1 subunit C2
ENSG00000177181.14	134.368	43.2788	0.3221	-1.63442	7.08634e-05	0.00472373	7	1	RIMKLA	protein_coding	ribosomal modification protein rimK like family member A
ENSG00000188931.3	308.62	118.728	0.3847	-1.37819	0.000671562	0.0203149	6	1	CFAP126	protein_coding	cilia and flagella associated protein 126
ENSG00000089101.17	26.0168	7.94733	0.3055	-1.71076	9.27456e-05	0.00563888	8	1	CFAP61	protein_coding	cilia and flagella associated protein 61
ENSG00000178075.19	498.554	164.596	0.3301	-1.59902	7.00316e-07	0.000193734	9	1	GRAMD1C	protein_coding	GRAM domain containing 1C
ENSG00000279880.1	9.76148	3.2545	0.3334	-1.58467	0.000881301	0.0245334	9	0	RP11-855A2.2	TEC	.
ENSG00000131771.13	2699.09	975.152	0.3613	-1.46873	0.000205655	0.00926009	6	1	PPP1R1B	protein_coding	protein phosphatase 1 regulatory inhibitor subunit 1B
ENSG00000197748.12	196.231	66.3657	0.3382	-1.56405	8.46163e-08	4.31642e-05	8	0	CFAP43	protein_coding	cilia and flagella associated protein 43
ENSG00000115339.13	1414.93	474.13	0.3351	-1.57734	0.00222409	0.0425055	7	1	GALNT3	protein_coding	polypeptide N-acetylgalactosaminyltransferase 3
ENSG00000166535.19	75.4528	14.1867	0.188	-2.4112	0.00209555	0.0408921	6	1	A2ML1	protein_coding	alpha-2-macroglobulin like 1
ENSG00000243955.5	110.569	46.27	0.4185	-1.2567	0.000485978	0.0165631	5	0	GSTA1	protein_coding	glutathione S-transferase alpha 1
ENSG00000150893.10	101.606	29.1277	0.2867	-1.80239	0.000623705	0.0193322	8	1	FREM2	protein_coding	FRAS1 related extracellular matrix protein 2
ENSG00000281641.2	12.1631	4.15417	0.3415	-1.55004	0.000627224	0.019387	8	0	SAMD12-AS1	lincRNA	SAMD12 antisense RNA 1
ENSG00000111834.12	97.197	25.2858	0.2601	-1.94286	0.000164323	0.00820913	8	1	RSPH4A	protein_coding	radial spoke head 4 homolog A
ENSG00000115112.7	381.945	146.054	0.3824	-1.38685	6.38007e-07	0.000183373	7	0	TFCP2L1	protein_coding	transcription factor CP2 like 1
ENSG00000093134.14	55.0424	17.3764	0.3157	-1.66337	2.88968e-05	0.00270981	7	0	VNN3	protein_coding	vanin 3
ENSG00000178538.9	571.145	171.331	0.3	-1.73697	5.31815e-07	0.000165769	5	0	CA8	protein_coding	carbonic anhydrase 8
ENSG00000172478.17	132.896	46.1189	0.347	-1.52699	0.000130717	0.00690431	7	0	C2orf54	protein_coding	chromosome 2 open reading frame 54
ENSG00000177994.15	20.1207	5.57638	0.2771	-1.85152	0.000872577	0.0244134	7	0	C2orf73	protein_coding	chromosome 2 open reading frame 73
ENSG00000173930.8	40.4776	7.94437	0.1963	-2.34887	0.00246723	0.0444645	6	2	SLCO4C1	protein_coding	solute carrier organic anion transporter family member 4C1
ENSG00000279064.1	10.113	3.39301	0.3355	-1.57562	0.00167758	0.0352449	9	0	CH507-39O4.2	lincRNA	.
ENSG00000162643.12	38.3963	10.7784	0.2807	-1.8329	0.000315352	0.0121375	8	1	WDR63	protein_coding	WD repeat domain 63
ENSG00000154342.5	25.7782	5.76827	0.2238	-2.15972	0.00219871	0.0421204	5	0	WNT3A	protein_coding	Wnt family member 3A
ENSG00000135373.12	1940.84	612.194	0.3154	-1.66475	0.00173286	0.0361429	7	3	EHF	protein_coding	ETS homologous factor
ENSG00000186481.16	34.2423	7.73894	0.226	-2.14561	0.00193913	0.0390491	7	1	ANKRD20A5P	transcribed_unprocessed_pseudogene	ankyrin repeat domain 20 family member A5, pseudogene
ENSG00000105479.15	608.641	235.078	0.3862	-1.37258	5.33008e-05	0.00403972	6	0	CCDC114	protein_coding	coiled-coil domain containing 114
ENSG00000279965.1	35.1028	9.08666	0.2589	-1.94953	0.000750533	0.0217409	7	0	RP11-472K17.3	TEC	.
ENSG00000162782.15	142.555	31.2466	0.2192	-2.18968	0.000531664	0.0174315	6	1	TDRD5	protein_coding	tudor domain containing 5
ENSG00000188039.13	74.1725	22.4898	0.3032	-1.72166	0.000765862	0.0220407	6	1	NWD1	protein_coding	NACHT and WD repeat domain containing 1
ENSG00000187889.12	100.355	48.037	0.4787	-1.06281	0.00103027	0.0268751	7	1	C1orf168	protein_coding	chromosome 1 open reading frame 168
ENSG00000120756.12	419.747	132.85	0.3165	-1.65972	0.00117538	0.0287816	8	1	PLS1	protein_coding	plastin 1
ENSG00000124143.10	170.696	42.017	0.2462	-2.0221	0.000209613	0.00933787	6	0	ARHGAP40	protein_coding	Rho GTPase activating protein 40
ENSG00000101448.13	20.7491	9.28463	0.4475	-1.16004	0.00138642	0.0314927	8	0	EPPIN	protein_coding	epididymal peptidase inhibitor
ENSG00000071909.18	195.08	59.7095	0.3061	-1.70793	0.00113692	0.0283347	7	1	MYO3B	protein_coding	myosin IIIB
ENSG00000280027.1	14.8041	4.21073	0.2844	-1.81401	0.0027763	0.0479428	8	0	RP11-44F14.10	TEC	.
ENSG00000253981.5	17.0306	5.45843	0.3205	-1.6416	0.00172905	0.0360996	8	1	ALG1L13P	transcribed_unprocessed_pseudogene	asparagine-linked glycosylation 1-like 13, pseudogene
ENSG00000248713.1	96.694	42.1558	0.436	-1.1976	0.000207119	0.00926009	9	1	RP11-766F14.2	protein_coding	.
ENSG00000134709.10	844.681	286.724	0.3394	-1.55894	1.93203e-05	0.00204582	7	0	HOOK1	protein_coding	hook microtubule tethering protein 1
ENSG00000177182.10	47.5027	15.9874	0.3366	-1.57089	0.000617256	0.0192131	7	1	CLVS1	protein_coding	clavesin 1
ENSG00000121270.15	14.3725	4.67718	0.3254	-1.61971	0.000593951	0.018698	9	1	ABCC11	protein_coding	ATP binding cassette subfamily C member 11
ENSG00000186377.7	574.363	199.825	0.3479	-1.52326	0.000703573	0.0209566	8	1	CYP4X1	protein_coding	cytochrome P450 family 4 subfamily X member 1
ENSG00000171126.7	18.2146	6.11108	0.3355	-1.57562	0.000915973	0.0249517	8	0	KCNG3	protein_coding	potassium voltage-gated channel modifier subfamily G member 3
ENSG00000181322.13	41.9268	13.2139	0.3152	-1.66566	0.0015598	0.0339273	6	1	NME9	protein_coding	NME/NM23 family member 9
ENSG00000162753.11	105.981	24.213	0.2285	-2.12973	0.000719608	0.0212625	7	1	SLC9C2	protein_coding	solute carrier family 9 member C2 (putative)
ENSG00000223813.2	49.5366	17.7868	0.3591	-1.47754	8.12011e-05	0.00520887	9	0	AC007255.8	antisense	.
ENSG00000105376.4	330.45	71.559	0.2165	-2.20756	0.000280133	0.0113546	6	0	ICAM5	protein_coding	intercellular adhesion molecule 5
ENSG00000258592.1	41.6589	11.5599	0.2775	-1.84944	0.000446583	0.0155643	7	1	RP11-108M12.3	lincRNA	.
ENSG00000160401.14	616.513	203.355	0.3298	-1.60034	0.00010977	0.00619724	6	0	CFAP157	protein_coding	cilia and flagella associated protein 157
ENSG00000112761.19	169.239	75.8573	0.4482	-1.15779	3.43516e-05	0.00296967	6	0	WISP3	protein_coding	WNT1 inducible signaling pathway protein 3
ENSG00000157330.9	28.7785	11.6109	0.4035	-1.30936	0.00110965	0.0278117	7	0	C1orf158	protein_coding	chromosome 1 open reading frame 158
ENSG00000089356.17	3169.21	670.509	0.2116	-2.24059	0.000290944	0.0116225	6	1	FXYD3	protein_coding	FXYD domain containing ion transport regulator 3
ENSG00000178631.7	13.684	4.51623	0.33	-1.59946	0.00250819	0.0449463	7	0	ACTG1P1	processed_pseudogene	actin gamma 1 pseudogene 1
ENSG00000157703.15	87.9491	31.867	0.3623	-1.46474	8.54549e-05	0.00535751	7	0	SVOPL	protein_coding	SVOP like
ENSG00000174844.14	60.6586	13.8581	0.2285	-2.12973	0.00116881	0.028741	7	0	DNAH12	protein_coding	dynein axonemal heavy chain 12
ENSG00000179902.12	89.008	33.8386	0.3802	-1.39517	0.00246211	0.0444083	7	2	C1orf194	protein_coding	chromosome 1 open reading frame 194
ENSG00000228043.5	8.88799	2.94758	0.3316	-1.59248	0.00173602	0.0361429	6	0	AC097721.2	lincRNA	.
ENSG00000133636.10	194.717	52.2043	0.2681	-1.89916	0.00114601	0.028497	5	0	NTS	protein_coding	neurotensin
ENSG00000185250.15	163.261	63.2013	0.3871	-1.36922	5.88206e-07	0.000171292	8	0	PPIL6	protein_coding	peptidylprolyl isomerase like 6
ENSG00000231107.1	48.071	14.9264	0.3105	-1.68733	0.00198499	0.0394604	7	1	LINC01508	lincRNA	long intergenic non-protein coding RNA 1508
ENSG00000222365.1	9.62789	3.17886	0.3302	-1.59859	0.00225346	0.0427209	7	0	SNORD12B	snoRNA	small nucleolar RNA, C/D box 12B
ENSG00000183742.12	668.774	236.834	0.3541	-1.49777	0.000144695	0.0074298	6	0	MACC1	protein_coding	MACC1, MET transcriptional regulator
ENSG00000282988.1	102.747	16.069	0.1564	-2.67669	0.000697788	0.0208404	7	1	RP1-34B20.21	protein_coding	.
ENSG00000279561.2	232.677	84.0282	0.3611	-1.46953	1.80082e-06	0.000386931	7	0	RP11-4L24.4	TEC	.
ENSG00000168811.6	122.58	42.1155	0.3436	-1.5412	2.95605e-05	0.00276036	5	0	IL12A	protein_coding	interleukin 12A
ENSG00000100583.4	96.8504	33.5625	0.3465	-1.52907	4.29785e-06	0.000720574	9	0	SAMD15	protein_coding	sterile alpha motif domain containing 15
ENSG00000277639.2	1746.91	568.451	0.3254	-1.61971	6.66887e-05	0.00452101	7	1	RP11-467J12.4	protein_coding	.
ENSG00000279613.1	48.0412	20.0308	0.417	-1.26188	0.00146898	0.0325751	6	1	RP13-638C3.5	TEC	.
ENSG00000092850.11	542.764	256.928	0.4734	-1.07887	0.000198154	0.00907939	7	0	TEKT2	protein_coding	tektin 2
ENSG00000225506.2	20.0522	6.82613	0.3404	-1.5547	0.000166186	0.00826484	8	0	CYP4A22-AS1	lincRNA	CYP4A22 antisense RNA 1
ENSG00000205838.12	57.139	20.219	0.3539	-1.49859	0.000100919	0.00587747	8	1	TTC23L	protein_coding	tetratricopeptide repeat domain 23 like
ENSG00000094755.16	263.177	117.028	0.4447	-1.1691	3.18563e-05	0.00286939	7	0	GABRP	protein_coding	gamma-aminobutyric acid type A receptor pi subunit
ENSG00000143674.10	672.617	234.851	0.3492	-1.51787	0.000155199	0.00789589	6	1	RP5-862P8.2	protein_coding	mitogen-activated protein kinase kinase kinase 21
ENSG00000249049.1	50.4312	18.5377	0.3676	-1.44379	6.34774e-05	0.00440382	6	0	RP11-763F8.1	antisense	.
ENSG00000104369.4	224.315	72.9252	0.3251	-1.62104	0.000184667	0.00864338	7	0	JPH1	protein_coding	junctophilin 1
ENSG00000054690.13	682.122	285.337	0.4183	-1.25739	9.91141e-07	0.000252126	8	0	PLEKHH1	protein_coding	pleckstrin homology, MyTH4 and FERM domain containing H1
ENSG00000073282.12	55.1628	20.6269	0.3739	-1.41928	0.00159364	0.0343292	6	0	TP63	protein_coding	tumor protein p63
ENSG00000139146.13	4240.01	1290.32	0.3043	-1.71643	0.00144142	0.0321494	8	1	FAM60A	protein_coding	family with sequence similarity 60 member A
ENSG00000140057.8	129.608	43.3955	0.3348	-1.57863	8.30866e-05	0.00526207	6	1	AK7	protein_coding	adenylate kinase 7
ENSG00000107159.12	447.224	169.526	0.3791	-1.39935	0.00169033	0.0354249	6	0	CA9	protein_coding	carbonic anhydrase 9
ENSG00000083307.10	1256.1	435.514	0.3467	-1.52824	5.90389e-05	0.0042699	8	0	GRHL2	protein_coding	grainyhead like transcription factor 2
ENSG00000182224.11	55.4036	20.306	0.3665	-1.44811	0.00286962	0.0486126	6	1	CYB5D1	protein_coding	cytochrome b5 domain containing 1
ENSG00000155761.13	368.699	118.426	0.3212	-1.63846	4.47691e-06	0.000739392	6	0	SPAG17	protein_coding	sperm associated antigen 17
ENSG00000188886.3	22.8214	8.4895	0.372	-1.42663	0.00251091	0.0449586	8	1	ASTL	protein_coding	astacin like metalloendopeptidase
ENSG00000112715.20	13168	5020.52	0.3813	-1.391	0.000290852	0.0116225	6	0	VEGFA	protein_coding	vascular endothelial growth factor A
ENSG00000186081.11	1255.58	238.496	0.1899	-2.39669	0.00115399	0.0285984	7	2	KRT5	protein_coding	keratin 5
ENSG00000183850.13	49.485	15.907	0.3215	-1.63711	0.000486887	0.0165631	6	1	ZNF730	protein_coding	zinc finger protein 730
ENSG00000145103.12	393.479	152.38	0.3873	-1.36848	9.43057e-05	0.00567577	8	1	ILDR1	protein_coding	immunoglobulin like domain containing receptor 1
ENSG00000213937.3	369.085	165.608	0.4487	-1.15618	0.00124862	0.0297744	7	1	CLDN9	protein_coding	claudin 9
ENSG00000248905.8	361.551	136.595	0.3778	-1.40431	1.00074e-07	4.61403e-05	7	0	FMN1	protein_coding	formin 1
ENSG00000111432.4	483.791	162.232	0.3353	-1.57648	0.000693819	0.0207523	8	1	FZD10	protein_coding	frizzled class receptor 10
ENSG00000175318.11	531.456	188.422	0.3545	-1.49614	4.02652e-06	0.00070166	5	0	GRAMD2	protein_coding	GRAM domain containing 2
ENSG00000227885.1	24.1938	9.09251	0.3758	-1.41196	0.00251758	0.0450417	7	1	RP11-79N23.1	lincRNA	.
ENSG00000159625.14	101.243	39.9757	0.3948	-1.34081	0.00217737	0.0418658	6	1	DRC7	protein_coding	dynein regulatory complex subunit 7
ENSG00000039139.9	179.934	51.6656	0.2871	-1.80037	0.000675925	0.0203269	8	1	DNAH5	protein_coding	dynein axonemal heavy chain 5
ENSG00000164972.12	180.983	21.4677	0.1186	-3.07582	0.00152625	0.033377	6	0	C9orf24	protein_coding	chromosome 9 open reading frame 24
ENSG00000105982.16	92.9707	29.7002	0.3195	-1.64611	0.000348747	0.0130154	6	0	RNF32	protein_coding	ring finger protein 32
ENSG00000137968.16	555.253	153.552	0.2765	-1.85465	0.000791409	0.022426	5	1	SLC44A5	protein_coding	solute carrier family 44 member 5
ENSG00000198125.12	81.8476	22.9803	0.2808	-1.83239	0.000579732	0.0184085	6	0	MB	protein_coding	myoglobin
ENSG00000179869.14	118.99	51.4184	0.4321	-1.21056	0.000296621	0.0117028	7	1	ABCA13	protein_coding	ATP binding cassette subfamily A member 13
ENSG00000215018.9	113.706	46.4392	0.4084	-1.29195	0.000236377	0.0100216	8	1	COL28A1	protein_coding	collagen type XXVIII alpha 1 chain
ENSG00000162105.17	359.564	134.837	0.375	-1.41504	0.000285186	0.0114754	7	1	SHANK2	protein_coding	SH3 and multiple ankyrin repeat domains 2
ENSG00000147592.8	731.26	275.586	0.3769	-1.40775	0.00115098	0.0285884	6	1	LACTB2	protein_coding	lactamase beta 2
ENSG00000124935.3	410.846	172.986	0.421	-1.24811	0.00117241	0.0287816	6	1	SCGB1D2	protein_coding	secretoglobin family 1D member 2
ENSG00000116039.11	4232.32	1375.56	0.325	-1.62149	0.000216068	0.00946881	4	0	ATP6V1B1	protein_coding	ATPase H+ transporting V1 subunit B1
ENSG00000242622.1	72.7802	27.1752	0.3734	-1.42121	0.00137557	0.0313843	7	1	RP11-18H7.1	lincRNA	.
ENSG00000233836.7	229.155	66.7563	0.2913	-1.77942	0.000928196	0.0251739	7	1	RP11-255H23.2	transcribed_unprocessed_pseudogene	.
ENSG00000269959.1	44.9086	18.8643	0.4201	-1.2512	2.06146e-06	0.000422427	7	0	SPACA6P-AS	lincRNA	SPACA6P antisense RNA
ENSG00000115423.18	149.433	60.0723	0.402	-1.31473	0.000267077	0.0109053	8	1	DNAH6	protein_coding	dynein axonemal heavy chain 6
ENSG00000186952.14	54.8828	18.9394	0.3451	-1.53491	0.000616324	0.0192111	6	0	TMEM232	protein_coding	transmembrane protein 232
ENSG00000280129.1	22.1455	8.63866	0.3901	-1.35808	0.00230591	0.0429699	7	1	RP11-298I3.3	TEC	.
ENSG00000182379.9	227.47	72.8804	0.3204	-1.64205	0.00142818	0.0320219	7	1	NXPH4	protein_coding	neurexophilin 4
ENSG00000171811.12	145.529	62.8357	0.4318	-1.21156	5.45947e-08	3.17957e-05	6	0	CFAP46	protein_coding	cilia and flagella associated protein 46
ENSG00000223829.5	55.9045	25.998	0.465	-1.1047	0.000370673	0.01359	7	0	AC004870.4	processed_transcript	.
ENSG00000171243.7	87.7016	32.9725	0.376	-1.4112	0.00148836	0.0328076	8	1	SOSTDC1	protein_coding	sclerostin domain containing 1
ENSG00000268204.1	31.3574	14.4842	0.4619	-1.11435	0.000170632	0.00831773	6	0	CTD-3214H19.6	antisense	.
ENSG00000163689.19	125.43	50.9992	0.4066	-1.29832	0.000100491	0.00587747	8	1	C3orf67	protein_coding	chromosome 3 open reading frame 67
ENSG00000264714.1	11.3013	4.41813	0.3909	-1.35513	0.00293479	0.049279	5	0	RP11-21G15.1	transcribed_processed_pseudogene	.
ENSG00000086159.12	109.793	39.6042	0.3607	-1.47113	0.00110748	0.0277888	6	0	AQP6	protein_coding	aquaporin 6
ENSG00000283141.1	20.9269	8.74007	0.4176	-1.25981	0.000811051	0.0228654	7	0	RP11-109A6.5	lincRNA	.
ENSG00000081148.11	555.237	143.962	0.2593	-1.94731	0.00282341	0.0483391	6	0	IMPG2	protein_coding	interphotoreceptor matrix proteoglycan 2
ENSG00000242265.5	2637.25	1041.15	0.3948	-1.34081	6.50903e-05	0.00445979	7	0	PEG10	protein_coding	paternally expressed 10
ENSG00000203499.11	1063.3	402.51	0.3785	-1.40163	0.000506682	0.0169131	5	1	FAM83H-AS1	protein_coding	FAM83H antisense RNA 1 (head to head)
ENSG00000232006.8	68.4642	21.1659	0.3092	-1.69339	0.00271973	0.0473566	7	2	AC005537.2	lincRNA	.
ENSG00000197980.11	60.8306	22.2587	0.3659	-1.45048	0.00211717	0.0412457	7	1	LEKR1	protein_coding	leucine, glutamate and lysine rich 1
ENSG00000283108.1	16.8763	6.74804	0.3999	-1.32229	0.00235473	0.0434997	6	1	CTC-325H20.8	processed_transcript	.
ENSG00000154319.14	110.315	40.3292	0.3656	-1.45166	6.30912e-05	0.00440382	8	1	FAM167A	protein_coding	family with sequence similarity 167 member A
ENSG00000162949.16	537.909	182.295	0.3389	-1.56107	0.00126419	0.0299228	5	0	CAPN13	protein_coding	calpain 13
ENSG00000140396.12	1741.34	667.156	0.3831	-1.38421	0.00124985	0.0297744	6	1	NCOA2	protein_coding	nuclear receptor coactivator 2
ENSG00000116990.10	820.695	338.293	0.4122	-1.27858	0.000497085	0.0167698	7	1	MYCL	protein_coding	v-myc avian myelocytomatosis viral oncogene lung carcinoma derived homolog
ENSG00000112812.15	583.218	264.628	0.4537	-1.14019	3.01688e-05	0.00280531	8	1	PRSS16	protein_coding	protease, serine 16
ENSG00000169379.15	561.244	274.349	0.4888	-1.03268	0.00197374	0.0394587	6	1	ARL13B	protein_coding	ADP ribosylation factor like GTPase 13B
ENSG00000230359.5	35.6136	14.0033	0.3932	-1.34666	0.00042272	0.0150164	8	2	TPI1P2	transcribed_processed_pseudogene	triosephosphate isomerase 1 pseudogene 2
ENSG00000164404.8	79.0557	28.9002	0.3656	-1.45166	0.00155078	0.033813	8	1	GDF9	protein_coding	growth differentiation factor 9
ENSG00000057294.14	1536.13	727.136	0.4734	-1.07887	3.09052e-05	0.00283802	7	0	PKP2	protein_coding	plakophilin 2
ENSG00000154914.16	232.102	98.6799	0.4252	-1.23379	0.00054443	0.0176468	6	0	USP43	protein_coding	ubiquitin specific peptidase 43
ENSG00000260589.1	44.8	20.1241	0.4492	-1.15457	0.00223064	0.0425571	7	2	STAM-AS1	antisense	STAM antisense RNA 1 (head to head)
ENSG00000221947.7	111.923	33.028	0.2951	-1.76072	0.00119735	0.0289401	6	0	XKR9	protein_coding	XK related 9
ENSG00000281162.2	255.236	102.45	0.4014	-1.31689	0.00256219	0.0454722	6	0	LINC01127	lincRNA	long intergenic non-protein coding RNA 1127
ENSG00000157423.17	240.005	113.276	0.472	-1.08314	4.44653e-07	0.00015201	7	0	HYDIN	protein_coding	HYDIN, axonemal central pair apparatus protein
ENSG00000186472.19	126.257	54.2399	0.4296	-1.21893	0.000356471	0.0132145	7	1	PCLO	protein_coding	piccolo presynaptic cytomatrix protein
ENSG00000272398.5	18302.2	8442.93	0.4613	-1.11622	0.00250176	0.0449039	8	1	CD24	protein_coding	CD24 molecule
ENSG00000103942.12	1519.58	688.224	0.4529	-1.14274	2.19581e-06	0.000438954	5	0	HOMER2	protein_coding	homer scaffolding protein 2
ENSG00000178460.17	53.6767	21.064	0.3924	-1.3496	0.000104417	0.0060186	7	1	MCMDC2	protein_coding	minichromosome maintenance domain containing 2
ENSG00000255559.1	179.651	61.2658	0.341	-1.55216	0.00196954	0.0394587	7	2	ZNF252P-AS1	antisense	ZNF252P antisense RNA 1
ENSG00000226887.7	82.9405	29.9675	0.3613	-1.46873	0.00152143	0.0333704	5	0	ERVMER34-1	protein_coding	endogenous retrovirus group MER34 member 1
ENSG00000163406.10	625.722	261.109	0.4173	-1.26084	9.54473e-08	4.49435e-05	6	0	SLC15A2	protein_coding	solute carrier family 15 member 2
ENSG00000133665.12	127.118	58.8964	0.4633	-1.10998	3.47116e-06	0.000624556	6	0	DYDC2	protein_coding	DPY30 domain containing 2
ENSG00000162543.5	653.916	257.515	0.3938	-1.34446	6.46291e-05	0.00445578	7	1	UBXN10	protein_coding	UBX domain protein 10
ENSG00000163141.18	354.36	133.805	0.3776	-1.40507	0.0016048	0.0343681	5	0	BNIPL	protein_coding	BCL2 interacting protein like
ENSG00000243896.3	17.8785	8.68665	0.4859	-1.04127	0.00138965	0.0315106	6	0	OR2A7	protein_coding	olfactory receptor family 2 subfamily A member 7
ENSG00000122012.13	70.0676	33.1736	0.4735	-1.07856	0.000916011	0.0249517	7	0	SV2C	protein_coding	synaptic vesicle glycoprotein 2C
ENSG00000103067.12	1218.12	470.196	0.386	-1.37333	0.00103147	0.0268751	4	1	ESRP2	protein_coding	epithelial splicing regulatory protein 2
ENSG00000260261.1	474.504	195.492	0.412	-1.27928	0.000494433	0.0167452	6	1	RP11-480A16.1	lincRNA	.
ENSG00000087510.6	1213.02	577.993	0.4765	-1.06945	6.79302e-06	0.00102112	8	0	TFAP2C	protein_coding	transcription factor AP-2 gamma
ENSG00000259820.1	482.952	176.683	0.3658	-1.45087	0.0010933	0.0276336	7	1	AC083843.1	lincRNA	.
ENSG00000232850.3	57.7513	25.8273	0.4472	-1.16101	0.000215168	0.00946697	7	0	PTGES2-AS1	lincRNA	PTGES2 antisense RNA 1 (head to head)
ENSG00000204618.8	225.304	77.5686	0.3443	-1.53826	0.000429445	0.0152065	6	0	RNF39	protein_coding	ring finger protein 39
ENSG00000118513.18	304.168	111.358	0.3661	-1.44969	0.000179387	0.00857453	5	0	MYB	protein_coding	MYB proto-oncogene, transcription factor
ENSG00000178055.11	17.7258	7.397	0.4173	-1.26084	0.000677272	0.0203374	7	0	PRSS42	protein_coding	protease, serine 42
ENSG00000197837.3	59.5788	25.339	0.4253	-1.23345	0.00231646	0.0430441	7	1	HIST4H4	protein_coding	histone cluster 4 H4
ENSG00000039068.18	6347.36	2410.42	0.3798	-1.39669	0.00116481	0.0287064	6	1	CDH1	protein_coding	cadherin 1
ENSG00000056736.9	220.347	97.0991	0.4407	-1.18213	1.04929e-05	0.001358	7	0	IL17RB	protein_coding	interleukin 17 receptor B
ENSG00000262160.1	376.885	155.126	0.4116	-1.28069	0.000206289	0.00926009	6	0	RP11-96D1.11	antisense	.
ENSG00000204623.9	544.521	233.964	0.4297	-1.2186	0.0012012	0.0289584	7	1	ZNRD1ASP	transcribed_unitary_pseudogene	zinc ribbon domain containing 1 antisense, pseudogene
ENSG00000177570.13	598.051	250.4	0.4187	-1.25601	0.00209431	0.0408921	7	1	SAMD12	protein_coding	sterile alpha motif domain containing 12
ENSG00000143847.15	574.585	265.759	0.4625	-1.11247	0.000499179	0.0167889	6	0	PPFIA4	protein_coding	PTPRF interacting protein alpha 4
ENSG00000141682.11	265.482	131.388	0.4949	-1.01479	5.74609e-05	0.00421082	6	0	PMAIP1	protein_coding	phorbol-12-myristate-13-acetate-induced protein 1
ENSG00000004838.13	555.238	269.348	0.4851	-1.04365	0.00021418	0.00944227	6	0	ZMYND10	protein_coding	zinc finger MYND-type containing 10
ENSG00000151150.21	723.384	322.446	0.4457	-1.16586	8.0638e-05	0.00518779	6	1	ANK3	protein_coding	ankyrin 3
ENSG00000186710.11	187.454	64.4873	0.344	-1.53952	0.00286998	0.0486126	7	1	CFAP73	protein_coding	cilia and flagella associated protein 73
ENSG00000005001.9	506.893	219.374	0.4328	-1.20823	0.0012969	0.0302761	6	1	PRSS22	protein_coding	protease, serine 22
ENSG00000117595.10	1582.23	655.969	0.4146	-1.27021	0.00107332	0.0273031	6	1	IRF6	protein_coding	interferon regulatory factor 6
ENSG00000103599.19	78.4814	34.1403	0.435	-1.20091	6.88905e-06	0.00102323	6	0	IQCH	protein_coding	IQ motif containing H
ENSG00000171316.11	1475.07	664.944	0.4508	-1.14944	5.42778e-07	0.000166831	5	0	CHD7	protein_coding	chromodomain helicase DNA binding protein 7
ENSG00000171388.11	349.328	172.479	0.4937	-1.01829	0.00119846	0.0289401	6	1	APLN	protein_coding	apelin
ENSG00000204248.10	1456.36	520.837	0.3576	-1.48358	0.00102613	0.0268748	4	0	COL11A2	protein_coding	collagen type XI alpha 2 chain
ENSG00000251287.8	44.2425	21.505	0.4861	-1.04067	0.0013954	0.0315379	6	0	ALG1L2	protein_coding	ALG1, chitobiosyldiphosphodolichol beta-mannosyltransferase like 2
ENSG00000163082.9	508.584	242.006	0.4758	-1.07157	0.000601827	0.0189189	6	1	SGPP2	protein_coding	sphingosine-1-phosphate phosphatase 2
ENSG00000183831.6	114.115	55.9663	0.4904	-1.02797	0.00104223	0.0270039	5	0	ANKRD45	protein_coding	ankyrin repeat domain 45
ENSG00000215187.9	110.423	52.4362	0.4749	-1.0743	0.00189242	0.038394	6	0	FAM166B	protein_coding	family with sequence similarity 166 member B
ENSG00000100625.8	736.072	315.542	0.4287	-1.22196	5.37328e-05	0.00405857	7	0	SIX4	protein_coding	SIX homeobox 4
ENSG00000118307.18	248.671	118.357	0.476	-1.07097	0.00279669	0.0480913	7	2	CASC1	protein_coding	cancer susceptibility candidate 1
ENSG00000204959.4	66.563	31.8923	0.4791	-1.0616	0.00067193	0.0203149	7	1	ARHGEF34P	unprocessed_pseudogene	Rho guanine nucleotide exchange factor 34, pseudogene
ENSG00000231890.7	125.716	59.236	0.4712	-1.08559	0.000518298	0.0172327	6	0	DARS-AS1	antisense	DARS antisense RNA 1
ENSG00000158528.11	828.446	373.947	0.4514	-1.14752	0.00229349	0.0429699	8	1	PPP1R9A	protein_coding	protein phosphatase 1 regulatory subunit 9A
ENSG00000237289.9	104.525	50.5058	0.4832	-1.04931	0.00105159	0.0270928	6	0	CKMT1B	protein_coding	creatine kinase, mitochondrial 1B
ENSG00000215217.6	385.935	183.838	0.4763	-1.07006	0.00281262	0.0482903	6	1	C5orf49	protein_coding	chromosome 5 open reading frame 49
ENSG00000227630.2	162.382	78.9933	0.4865	-1.03949	0.00266448	0.0466042	7	1	LINC01132	lincRNA	long intergenic non-protein coding RNA 1132
ENSG00000260339.1	20.4399	9.95607	0.4871	-1.03771	0.00197245	0.0394587	6	0	HEXA-AS1	antisense	HEXA antisense RNA 1
ENSG00000173890.16	356.946	141.793	0.3972	-1.33206	0.000107682	0.00614206	6	0	GPR160	protein_coding	G protein-coupled receptor 160
ENSG00000237491.8	163.817	69.8752	0.4265	-1.22938	0.000141568	0.00735667	5	0	RP11-206L10.9	lincRNA	.
ENSG00000165730.14	205.679	91.8853	0.4467	-1.16262	0.000502224	0.016815	6	0	STOX1	protein_coding	storkhead box 1
ENSG00000171823.6	380.993	180.069	0.4726	-1.08131	0.00110506	0.0277871	7	1	FBXL14	protein_coding	F-box and leucine rich repeat protein 14
ENSG00000163075.12	70.6669	30.989	0.4385	-1.18935	0.000604387	0.0189189	6	0	CFAP221	protein_coding	cilia and flagella associated protein 221
ENSG00000170579.15	320.923	146.043	0.4551	-1.13574	0.00173482	0.0361429	5	0	DLGAP1	protein_coding	DLG associated protein 1
ENSG00000188659.9	90.7159	40.7501	0.4492	-1.15457	0.000244859	0.0102827	5	0	SAXO2	protein_coding	stabilizer of axonemal microtubules 2
ENSG00000102554.13	2088.67	964.25	0.4617	-1.11497	0.00119621	0.0289401	6	0	KLF5	protein_coding	Kruppel like factor 5
ENSG00000096696.13	8894.47	3258.13	0.3663	-1.4489	0.00182297	0.037425	7	1	DSP	protein_coding	desmoplakin
ENSG00000239467.5	98.4687	38.4092	0.3901	-1.35808	0.000984499	0.0262189	5	1	AC007405.6	lincRNA	.
ENSG00000167771.5	417.627	205.555	0.4922	-1.02268	1.59906e-05	0.00183361	5	0	RCOR2	protein_coding	REST corepressor 2
ENSG00000234685.1	602.435	176.343	0.2927	-1.77251	0.00212992	0.0414211	7	1	NUS1P2	processed_pseudogene	NUS1 dehydrodolichyl diphosphate synthase subunit pseudogene 2
ENSG00000186603.5	185.59	81.346	0.4383	-1.19001	0.000549629	0.0177548	4	0	HPDL	protein_coding	4-hydroxyphenylpyruvate dioxygenase like
ENSG00000161040.16	48.8394	24.0636	0.4927	-1.02122	0.000481049	0.0164638	5	0	FBXL13	protein_coding	F-box and leucine rich repeat protein 13
ENSG00000234028.3	148.056	70.5003	0.4762	-1.07036	9.3298e-05	0.00565692	7	0	AC062029.1	antisense	.
ENSG00000247137.8	168.572	68.1831	0.4045	-1.30579	0.000341016	0.0128789	6	0	RP11-727A23.5	processed_transcript	.
ENSG00000182107.6	892.667	414.012	0.4638	-1.10843	0.00043061	0.0152234	5	1	TMEM30B	protein_coding	transmembrane protein 30B
ENSG00000205740.2	56.7827	24.6966	0.4349	-1.20124	0.00197654	0.0394601	7	1	RP11-363N22.3	processed_transcript	.
ENSG00000046604.12	3262.98	1189.16	0.3644	-1.45641	0.00103531	0.0268751	5	0	DSG2	protein_coding	desmoglein 2
ENSG00000205189.11	2505.93	1018.92	0.4066	-1.29832	0.00104492	0.0270152	6	1	ZBTB10	protein_coding	zinc finger and BTB domain containing 10
ENSG00000250159.6	36.4	16.7219	0.4594	-1.12218	0.00138439	0.0314882	5	0	RP11-381K20.2	antisense	.
ENSG00000104549.11	2453.03	1019.83	0.4157	-1.26639	0.00217033	0.0417966	5	0	SQLE	protein_coding	squalene epoxidase
ENSG00000181652.18	289.8	129.118	0.4455	-1.1665	0.00241809	0.0439984	4	0	ATG9B	protein_coding	autophagy related 9B
ENSG00000138439.11	719.139	332.107	0.4618	-1.11466	3.75092e-05	0.00313251	6	0	FAM117B	protein_coding	family with sequence similarity 117 member B
ENSG00000127585.11	261.564	130.506	0.4989	-1.00318	0.00285409	0.0486126	6	1	FBXL16	protein_coding	F-box and leucine rich repeat protein 16
ENSG00000142959.4	154.734	69.6152	0.4499	-1.15232	0.00159461	0.0343292	6	0	BEST4	protein_coding	bestrophin 4
ENSG00000213462.4	535.363	243.505	0.4548	-1.1367	0.00179756	0.0370407	5	1	ERV3-1	protein_coding	endogenous retrovirus group 3 member 1
ENSG00000215045.8	46.3683	19.7148	0.4252	-1.23379	0.00202811	0.0400751	5	1	GRID2IP	protein_coding	Grid2 interacting protein
ENSG00000187801.14	71.2835	30.2316	0.4241	-1.23752	0.00133543	0.0308824	4	0	ZFP69B	protein_coding	ZFP69 zinc finger protein B
ENSG00000196083.9	1559.05	600.609	0.3852	-1.37632	0.00106411	0.0272089	5	0	IL1RAP	protein_coding	interleukin 1 receptor accessory protein
ENSG00000151575.14	298.058	138.417	0.4644	-1.10656	8.9968e-05	0.00551961	5	0	TEX9	protein_coding	testis expressed 9
ENSG00000143375.14	2408.14	1186.58	0.4927	-1.02122	1.30235e-06	0.000313286	4	0	CGN	protein_coding	cingulin
ENSG00000283667.1	32.9705	16.3164	0.4949	-1.01479	0.00232512	0.0430965	5	0	RP11-793J2.1	antisense	.
ENSG00000085276.17	2498.5	1175.98	0.4707	-1.08712	0.00256093	0.0454722	7	1	MECOM	protein_coding	MDS1 and EVI1 complex locus
ENSG00000118997.13	163.819	71.6504	0.4374	-1.19297	0.000297292	0.0117071	7	0	DNAH7	protein_coding	dynein axonemal heavy chain 7
ENSG00000246082.2	356.355	165.979	0.4658	-1.10222	5.22376e-05	0.00398645	5	0	NUDT16P1	transcribed_unitary_pseudogene	nudix hydrolase 16 pseudogene 1
ENSG00000261437.1	178.708	89.0493	0.4983	-1.00491	0.00130603	0.030425	7	1	RP11-22C11.2	antisense	.
ENSG00000076554.15	2225.03	1076.96	0.484	-1.04692	0.00185606	0.0378935	6	0	TPD52	protein_coding	tumor protein D52
ENSG00000137460.8	506.636	252.746	0.4989	-1.00318	1.21961e-05	0.00150683	4	0	FHDC1	protein_coding	FH2 domain containing 1
ENSG00000187605.15	868.855	413.471	0.4759	-1.07127	0.000577597	0.0183925	6	0	TET3	protein_coding	tet methylcytosine dioxygenase 3
ENSG00000154639.18	1559.47	727.736	0.4667	-1.09943	0.00284525	0.0485491	6	1	CXADR	protein_coding	coxsackie virus and adenovirus receptor
ENSG00000059588.9	2725.53	1328.91	0.4876	-1.03623	0.000217992	0.00949701	6	0	TARBP1	protein_coding	TAR (HIV-1) RNA binding protein 1
ENSG00000142621.19	199.589	83.0029	0.4159	-1.26569	0.00234089	0.04328	6	1	FHAD1	protein_coding	forkhead associated phosphopeptide binding domain 1
ENSG00000156042.17	458.452	204.057	0.4451	-1.1678	0.00130575	0.030425	6	0	CFAP70	protein_coding	cilia and flagella associated protein 70
ENSG00000273783.1	35.7789	16.8013	0.4696	-1.0905	0.000934194	0.0252746	5	0	CTD-2506P8.6	antisense	.
ENSG00000138400.12	227.934	110.731	0.4858	-1.04157	0.00226027	0.0427209	7	1	MDH1B	protein_coding	malate dehydrogenase 1B
ENSG00000103021.9	515.68	222.547	0.4316	-1.21223	0.000207012	0.00926009	6	0	CCDC113	protein_coding	coiled-coil domain containing 113
ENSG00000174607.10	309.688	135.561	0.4377	-1.19199	0.00230664	0.0429699	6	0	UGT8	protein_coding	UDP glycosyltransferase 8
ENSG00000188672.17	31.9102	13.7878	0.4321	-1.21056	0.00292061	0.0491529	6	0	RHCE	protein_coding	Rh blood group CcEe antigens
ENSG00000106078.17	589.931	282.686	0.4792	-1.0613	0.00286751	0.0486126	5	2	COBL	protein_coding	cordon-bleu WH2 repeat protein
ENSG00000156463.17	557.093	277.092	0.4974	-1.00752	0.000262263	0.0107986	5	0	SH3RF2	protein_coding	SH3 domain containing ring finger 2
ENSG00000160183.13	1294.45	547.71	0.4231	-1.24093	0.00157461	0.0340309	5	0	TMPRSS3	protein_coding	transmembrane protease, serine 3
ENSG00000135378.3	538.607	250.122	0.4644	-1.10656	0.00125132	0.0297775	4	0	PRRG4	protein_coding	proline rich and Gla domain 4
ENSG00000081181.7	201.576	95.4588	0.4736	-1.07826	0.000390347	0.0141157	4	0	ARG2	protein_coding	arginase 2
ENSG00000159915.12	62.4274	30.1129	0.4824	-1.0517	0.00103029	0.0268751	3	0	ZNF233	protein_coding	zinc finger protein 233
ENSG00000269680.1	43.8488	20.6322	0.4705	-1.08773	0.00206844	0.0405462	4	0	CTD-3128G10.6	antisense	.
ENSG00000170959.14	71.9072	35.3957	0.4922	-1.02268	5.22214e-05	0.00398645	4	0	DCDC1	protein_coding	doublecortin domain containing 1
ENSG00000198185.11	753.02	371.173	0.4929	-1.02063	0.00204313	0.0401925	4	1	ZNF334	protein_coding	zinc finger protein 334
ENSG00000101276.14	315.437	155.481	0.4929	-1.02063	0.000547349	0.0177096	5	0	SLC52A3	protein_coding	solute carrier family 52 member 3
ENSG00000114279.13	249.621	110.078	0.441	-1.18115	0.0014122	0.0317292	6	0	FGF12	protein_coding	fibroblast growth factor 12
ENSG00000160111.12	872.189	355.357	0.4074	-1.29548	0.00186375	0.0379803	5	0	CPAMD8	protein_coding	C3 and PZP like, alpha-2-macroglobulin domain containing 8
ENSG00000187676.7	183.252	387.841	2.1164	1.08161	0.000843385	0.0237166	0	6	B3GLCT	protein_coding	beta 3-glucosyltransferase
ENSG00000135454.13	77.4248	177.9	2.2977	1.20019	0.00177719	0.036758	1	6	B4GALNT1	protein_coding	beta-1,4-N-acetyl-galactosaminyltransferase 1
ENSG00000118473.21	54.6627	109.705	2.0069	1.00497	0.000978563	0.0262058	0	6	SGIP1	protein_coding	SH3 domain GRB2 like endophilin interacting protein 1
ENSG00000223749.8	177.425	371.408	2.0933	1.06578	0.00205626	0.0404149	0	3	MIR503HG	lincRNA	MIR503 host gene
ENSG00000213977.7	333.252	698.046	2.0946	1.06667	0.00164338	0.0348702	1	6	TAX1BP3	protein_coding	Tax1 binding protein 3
ENSG00000133466.13	895.473	1866.67	2.0846	1.05977	0.00286351	0.0486126	1	7	C1QTNF6	protein_coding	C1q and tumor necrosis factor related protein 6
ENSG00000231367.5	28.3494	56.803	2.0037	1.00267	0.00214321	0.0415435	0	5	AC016995.3	lincRNA	.
ENSG00000139211.6	319.155	847.823	2.6565	1.40953	0.00290997	0.0490857	1	5	AMIGO2	protein_coding	adhesion molecule with Ig like domain 2
ENSG00000184985.16	320.941	663.699	2.068	1.04824	0.00236502	0.0435443	1	7	SORCS2	protein_coding	sortilin related VPS10 domain containing receptor 2
ENSG00000272168.6	77.5885	160.168	2.0643	1.04565	0.000119506	0.00649823	0	5	CASC15	lincRNA	cancer susceptibility candidate 15 (non-protein coding)
ENSG00000197256.10	2009.14	5417.06	2.6962	1.43093	0.00184541	0.0377805	1	6	KANK2	protein_coding	KN motif and ankyrin repeat domains 2
ENSG00000089692.8	268.047	536.406	2.0012	1.00087	0.00170429	0.0356499	1	7	LAG3	protein_coding	lymphocyte activating 3
ENSG00000087076.8	323.548	687.252	2.1241	1.08685	0.000554607	0.0178401	0	5	HSD17B14	protein_coding	hydroxysteroid 17-beta dehydrogenase 14
ENSG00000225756.1	61.0072	136.047	2.23	1.15704	0.000542738	0.0176378	0	6	DBH-AS1	antisense	DBH antisense RNA 1
ENSG00000179715.12	245.546	493.28	2.0089	1.00641	0.000223081	0.00960507	0	6	PCED1B	protein_coding	PC-esterase domain containing 1B
ENSG00000237187.8	159.173	338.556	2.127	1.08882	0.00262377	0.0462697	1	6	NR2F1-AS1	antisense	NR2F1 antisense RNA 1
ENSG00000122786.19	6290.56	14854.5	2.3614	1.23964	0.00171335	0.0358057	1	6	CALD1	protein_coding	caldesmon 1
ENSG00000161677.11	555.602	1142.86	2.057	1.04054	0.00162487	0.0346712	1	8	JOSD2	protein_coding	Josephin domain containing 2
ENSG00000050165.17	866.985	2205.08	2.5434	1.34676	0.00199461	0.039519	1	5	DKK3	protein_coding	dickkopf WNT signaling pathway inhibitor 3
ENSG00000089472.16	470.094	968.069	2.0593	1.04215	3.9678e-05	0.00326437	0	7	HEPH	protein_coding	hephaestin
ENSG00000189419.6	14.8151	31.2437	2.1089	1.07649	0.0019855	0.0394604	0	6	SPATA41	lincRNA	spermatogenesis associated 41 (non-protein coding)
ENSG00000167711.13	145.909	313.237	2.1468	1.10219	0.00281913	0.0483391	0	7	SERPINF2	protein_coding	serpin family F member 2
ENSG00000147166.10	44.1916	117.031	2.6483	1.40507	0.000168193	0.00827171	0	6	ITGB1BP2	protein_coding	integrin subunit beta 1 binding protein 2
ENSG00000166086.12	578.577	1392.35	2.4065	1.26694	0.000306275	0.0118707	1	6	JAM3	protein_coding	junctional adhesion molecule 3
ENSG00000196329.11	33.4145	69.0293	2.0658	1.0467	0.00290289	0.0490276	1	7	GIMAP5	protein_coding	GTPase, IMAP family member 5
ENSG00000137124.7	911.428	2432.9	2.6693	1.41646	1.14809e-05	0.00144504	0	5	ALDH1B1	protein_coding	aldehyde dehydrogenase 1 family member B1
ENSG00000281103.1	38.4375	77.661	2.0204	1.01464	0.000981505	0.0262058	1	6	TRG-AS1	antisense	T cell receptor gamma locus antisense RNA 1
ENSG00000164776.9	38.4107	87.8748	2.2878	1.19396	8.28369e-05	0.00526207	0	7	PHKG1	protein_coding	phosphorylase kinase catalytic subunit gamma 1
ENSG00000121577.13	111.338	288.193	2.5885	1.37212	0.000903483	0.0248684	0	6	POPDC2	protein_coding	popeye domain containing 2
ENSG00000101298.13	144.326	376.596	2.6093	1.38366	0.000370738	0.01359	0	7	SNPH	protein_coding	syntaphilin
ENSG00000215386.11	115.087	292.025	2.5374	1.34335	0.000126393	0.00675651	0	6	MIR99AHG	lincRNA	mir-99a-let-7c cluster host gene
ENSG00000197093.10	315.116	691.27	2.1937	1.13337	6.61014e-06	0.00100889	0	6	GAL3ST4	protein_coding	galactose-3-O-sulfotransferase 4
ENSG00000105270.14	701.722	1494.34	2.1295	1.09051	1.22556e-05	0.00150683	0	7	CLIP3	protein_coding	CAP-Gly domain containing linker protein 3
ENSG00000155254.12	1455.27	3086.32	2.1208	1.08461	2.01133e-08	1.64862e-05	0	5	MARVELD1	protein_coding	MARVEL domain containing 1
ENSG00000196381.10	30.9897	83.0349	2.6794	1.42191	0.0022966	0.0429699	1	7	ZNF781	protein_coding	zinc finger protein 781
ENSG00000198483.12	62.8541	150.793	2.3991	1.26249	0.00266598	0.0466042	0	6	ANKRD35	protein_coding	ankyrin repeat domain 35
ENSG00000274565.1	127.33	276.267	2.1697	1.1175	0.000216494	0.00946881	0	6	CTD-3035K23.7	antisense	.
ENSG00000196557.11	317.364	1153.68	3.6352	1.86203	0.00156796	0.0339536	0	4	CACNA1H	protein_coding	calcium voltage-gated channel subunit alpha1 H
ENSG00000145335.15	99.8934	224.299	2.2454	1.16697	0.00209717	0.0408921	1	8	SNCA	protein_coding	synuclein alpha
ENSG00000157680.15	29.6917	68.0628	2.2923	1.1968	0.00110616	0.0277871	0	7	DGKI	protein_coding	diacylglycerol kinase iota
ENSG00000183092.16	61.4712	141.059	2.2947	1.19831	0.00217189	0.0417966	1	8	BEGAIN	protein_coding	brain enriched guanylate kinase associated
ENSG00000160097.15	62.2415	148.036	2.3784	1.24999	0.000994702	0.0263322	1	8	FNDC5	protein_coding	fibronectin type III domain containing 5
ENSG00000224003.1	10.1025	24.3672	2.412	1.27023	9.72835e-05	0.00578758	0	7	YES1P1	processed_pseudogene	YES1 pseudogene 1
ENSG00000204851.6	111.464	261.797	2.3487	1.23186	4.58108e-06	0.000750992	0	8	PNMAL2	protein_coding	paraneoplastic Ma antigen family like 2
ENSG00000168487.17	1623.35	3306.79	2.037	1.02645	5.94656e-05	0.00427717	0	6	BMP1	protein_coding	bone morphogenetic protein 1
ENSG00000157570.11	459.535	1037.24	2.2572	1.17453	0.000954786	0.0257263	2	8	TSPAN18	protein_coding	tetraspanin 18
ENSG00000266835.5	10.1224	26.2698	2.5952	1.37585	0.0010641	0.0272089	1	8	GAPLINC	lincRNA	gastric adenocarcinoma associated, positive CD44 regulator, long intergenic non-coding RNA
ENSG00000257242.7	10.6056	21.4741	2.0248	1.01778	0.00143509	0.0320943	0	7	LINC01619	processed_transcript	long intergenic non-protein coding RNA 1619
ENSG00000183386.9	620.458	1343.21	2.1649	1.1143	7.19681e-07	0.000196633	0	8	FHL3	protein_coding	four and a half LIM domains 3
ENSG00000135835.10	123.772	277.669	2.2434	1.16569	1.84362e-06	0.000388582	0	7	KIAA1614	protein_coding	KIAA1614
ENSG00000019991.15	90.8258	210.257	2.315	1.21101	0.000674856	0.0203269	2	7	HGF	protein_coding	hepatocyte growth factor
ENSG00000196923.13	3356.99	8326.12	2.4802	1.31046	1.38643e-05	0.00164963	0	7	PDLIM7	protein_coding	PDZ and LIM domain 7
ENSG00000153012.11	211.947	584.036	2.7556	1.46237	0.00226625	0.0427209	1	6	LGI2	protein_coding	leucine rich repeat LGI family member 2
ENSG00000142694.6	938.58	3152.55	3.3588	1.74795	0.00150871	0.0331571	1	6	EVA1B	protein_coding	eva-1 homolog B
ENSG00000122861.15	1904.49	4681.97	2.4584	1.29772	3.48833e-05	0.00299226	1	7	PLAU	protein_coding	plasminogen activator, urokinase
ENSG00000100097.11	10198.6	21498.2	2.108	1.07587	8.58594e-05	0.00536032	0	7	LGALS1	protein_coding	galectin 1
ENSG00000009790.14	257.815	518.141	2.0097	1.00698	0.0023861	0.0436781	1	8	TRAF3IP3	protein_coding	TRAF3 interacting protein 3
ENSG00000166341.7	844.771	1824.65	2.1599	1.11096	0.000111342	0.0062068	1	8	DCHS1	protein_coding	dachsous cadherin-related 1
ENSG00000133561.15	311.384	707.703	2.2728	1.18447	0.000345537	0.0129542	1	9	GIMAP6	protein_coding	GTPase, IMAP family member 6
ENSG00000157613.10	507.35	1212.37	2.3896	1.25677	0.00190578	0.0384825	1	6	CREB3L1	protein_coding	cAMP responsive element binding protein 3 like 1
ENSG00000166831.8	158.651	386.99	2.4393	1.28647	0.000211694	0.00938509	1	8	RBPMS2	protein_coding	RNA binding protein with multiple splicing 2
ENSG00000115414.18	33303.2	67204.3	2.018	1.01293	0.00047886	0.016456	0	6	FN1	protein_coding	fibronectin 1
ENSG00000183963.18	2118.1	5884.13	2.778	1.47405	7.65182e-05	0.00495153	1	9	SMTN	protein_coding	smoothelin
ENSG00000223551.1	175.081	369.982	2.1132	1.07943	0.000417889	0.0148687	1	7	TMSB4XP4	processed_pseudogene	thymosin beta 4, X-linked pseudogene 4
ENSG00000069431.11	369.238	818.785	2.2175	1.14893	0.00152837	0.0333903	1	6	ABCC9	protein_coding	ATP binding cassette subfamily C member 9
ENSG00000168743.12	831.715	1752.09	2.1066	1.07492	0.00165776	0.0350874	1	8	NPNT	protein_coding	nephronectin
ENSG00000274341.1	12.3066	25.8683	2.102	1.07176	0.000406682	0.01454	0	8	RP11-227G15.10	lincRNA	.
ENSG00000224086.5	45.3038	103.994	2.2955	1.19881	1.22996e-07	5.54018e-05	0	7	LL22NC03-86G7.1	antisense	.
ENSG00000168405.14	344.482	784.535	2.2774	1.18739	0.00146715	0.0325671	1	7	CMAHP	unitary_pseudogene	cytidine monophospho-N-acetylneuraminic acid hydroxylase, pseudogene
ENSG00000278983.1	7.05667	17.4525	2.4732	1.30638	0.00102151	0.0268227	0	7	RP11-426J5.3	TEC	.
ENSG00000090539.15	309.964	640.463	2.0662	1.04698	0.000241029	0.0101604	1	7	CHRD	protein_coding	chordin
ENSG00000119632.3	642.058	1445.02	2.2506	1.17031	0.000675846	0.0203269	1	8	IFI27L2	protein_coding	interferon alpha inducible protein 27 like 2
ENSG00000090554.12	10.3443	26.6433	2.5757	1.36496	0.000212035	0.00938509	0	7	FLT3LG	protein_coding	fms related tyrosine kinase 3 ligand
ENSG00000110811.19	1320.77	3081.02	2.3327	1.222	3.06058e-06	0.000564447	0	8	P3H3	protein_coding	prolyl 3-hydroxylase 3
ENSG00000171476.21	431.644	1225.62	2.8394	1.50559	0.000163273	0.00817511	0	5	HOPX	protein_coding	HOP homeobox
ENSG00000234456.7	392.744	929.999	2.368	1.24367	0.000442531	0.015506	1	8	MAGI2-AS3	processed_transcript	MAGI2 antisense RNA 3
ENSG00000143028.8	28.8641	106.293	3.6825	1.88069	0.00198551	0.0394604	1	6	SYPL2	protein_coding	synaptophysin like 2
ENSG00000145861.7	57.7789	129.019	2.233	1.15898	0.000778687	0.0222076	1	8	C1QTNF2	protein_coding	C1q and tumor necrosis factor related protein 2
ENSG00000278058.1	13.8392	34.4397	2.4886	1.31533	0.000320624	0.012234	0	7	RP11-70D24.2	lincRNA	.
ENSG00000236824.2	119.418	546.984	4.5804	2.19547	0.00292649	0.0492143	1	6	BCYRN1	scRNA	brain cytoplasmic RNA 1
ENSG00000249388.1	4.16685	11.8019	2.8323	1.50197	0.00215918	0.0416607	0	7	RP11-834C11.6	lincRNA	.
ENSG00000224238.2	10.5729	23.1527	2.1898	1.1308	0.00265181	0.046536	1	8	WARS2-IT1	antisense	WARS2 intronic transcript 1
ENSG00000266274.2	16.6598	36.1283	2.1686	1.11676	0.0023112	0.0429825	1	8	RN7SL138P	misc_RNA	RNA, 7SL, cytoplasmic 138, pseudogene
ENSG00000165617.14	208.499	655.26	3.1427	1.652	0.00282457	0.0483391	1	6	DACT1	protein_coding	dishevelled binding antagonist of beta catenin 1
ENSG00000226338.1	6.64957	16.6432	2.5029	1.3236	0.00272438	0.0474004	1	8	AC079150.2	processed_pseudogene	.
ENSG00000214575.9	48.032	98.6502	2.0538	1.0383	0.000576116	0.0183925	1	7	CPEB1	protein_coding	cytoplasmic polyadenylation element binding protein 1
ENSG00000071205.11	265.524	583.857	2.1989	1.13678	0.000122709	0.00665604	1	7	ARHGAP10	protein_coding	Rho GTPase activating protein 10
ENSG00000244486.8	498.864	1169.02	2.3434	1.2286	8.4995e-05	0.00534609	0	8	SCARF2	protein_coding	scavenger receptor class F member 2
ENSG00000119630.13	270.321	552.149	2.0426	1.03041	0.000105668	0.00605839	1	8	PGF	protein_coding	placental growth factor
ENSG00000133574.9	525.371	1097.57	2.0891	1.06288	1.82343e-06	0.000388022	0	9	GIMAP4	protein_coding	GTPase, IMAP family member 4
ENSG00000137225.12	22.9305	52.0442	2.2696	1.18244	0.0018663	0.0379973	1	8	CAPN11	protein_coding	calpain 11
ENSG00000233429.9	65.0206	135.365	2.0819	1.0579	0.000294426	0.0116869	0	7	HOTAIRM1	antisense	HOXA transcript antisense RNA, myeloid-specific 1
ENSG00000112619.7	22.1953	49.2841	2.2205	1.15088	0.000320199	0.012234	1	8	PRPH2	protein_coding	peripherin 2
ENSG00000213225.7	4.9339	13.4079	2.7175	1.44228	0.00145537	0.0323707	1	7	NOC2LP1	transcribed_processed_pseudogene	NOC2 like nucleolar associated transcriptional repressor pseudogene 1
ENSG00000105499.13	185.399	377.193	2.0345	1.02467	7.75932e-07	0.000209417	0	7	PLA2G4C	protein_coding	phospholipase A2 group IVC
ENSG00000253552.7	151.427	307.318	2.0295	1.02112	0.00133198	0.0308824	0	5	HOXA-AS2	antisense	HOXA cluster antisense RNA 2
ENSG00000116132.11	1189.38	2430.79	2.0437	1.03118	0.000338786	0.0128165	1	8	PRRX1	protein_coding	paired related homeobox 1
ENSG00000007129.17	32.5569	77.498	2.3804	1.2512	0.000719238	0.0212625	2	8	CEACAM21	protein_coding	carcinoembryonic antigen related cell adhesion molecule 21
ENSG00000206828.1	9.38458	32.9543	3.5115	1.81209	0.00183294	0.0375599	1	6	U1	snRNA	.
ENSG00000106991.13	3682.64	7372.69	2.002	1.00144	5.41871e-05	0.00407896	1	9	ENG	protein_coding	endoglin
ENSG00000086991.12	201.023	494.164	2.4582	1.2976	9.50994e-06	0.00128637	0	7	NOX4	protein_coding	NADPH oxidase 4
ENSG00000099337.4	731.471	1744.86	2.3854	1.25423	1.08456e-05	0.00138743	0	7	KCNK6	protein_coding	potassium two pore domain channel subfamily K member 6
ENSG00000112769.18	2641.86	5654.85	2.1405	1.09795	0.000683769	0.0205047	1	7	LAMA4	protein_coding	laminin subunit alpha 4
ENSG00000197594.11	344.693	917.677	2.6623	1.41267	7.2972e-05	0.00482065	0	7	ENPP1	protein_coding	ectonucleotide pyrophosphatase/phosphodiesterase 1
ENSG00000152377.13	188.396	544.346	2.8894	1.53077	0.00150607	0.033132	1	8	SPOCK1	protein_coding	SPARC/osteonectin, cwcv and kazal like domains proteoglycan 1
ENSG00000135596.17	1172.44	2526.43	2.1548	1.10755	4.53331e-07	0.00015201	0	6	MICAL1	protein_coding	microtubule associated monooxygenase, calponin and LIM domain containing 1
ENSG00000182218.9	155.422	328.384	2.1128	1.07916	0.000110744	0.0062068	0	7	HHIPL1	protein_coding	HHIP like 1
ENSG00000130307.11	150.515	311.737	2.0711	1.0504	0.0001183	0.0064485	1	7	USHBP1	protein_coding	USH1 protein network component harmonin binding protein 1
ENSG00000086717.18	11.3581	29.6833	2.6134	1.38593	0.00132187	0.0307169	0	7	PPEF1	protein_coding	protein phosphatase with EF-hand domain 1
ENSG00000135502.17	200.774	479.078	2.3862	1.25471	0.000292263	0.0116542	0	7	SLC26A10	protein_coding	solute carrier family 26 member 10
ENSG00000175745.11	532.836	1537.88	2.8862	1.52917	0.00194306	0.039057	1	8	NR2F1	protein_coding	nuclear receptor subfamily 2 group F member 1
ENSG00000185271.7	10.1369	29.4908	2.9092	1.54062	0.0024517	0.0443704	1	7	KLHL33	protein_coding	kelch like family member 33
ENSG00000249992.1	249.617	564.039	2.2596	1.17607	2.40912e-05	0.00239659	0	6	TMEM158	protein_coding	transmembrane protein 158 (gene/pseudogene)
ENSG00000138185.17	370.84	913.507	2.4633	1.30059	1.38955e-07	5.80228e-05	0	7	ENTPD1	protein_coding	ectonucleoside triphosphate diphosphohydrolase 1
ENSG00000138741.10	11.6366	31.4384	2.7017	1.43387	0.00136126	0.0312066	0	7	TRPC3	protein_coding	transient receptor potential cation channel subfamily C member 3
ENSG00000167641.10	523.119	1436.73	2.7465	1.45759	2.49048e-06	0.000487737	1	8	PPP1R14A	protein_coding	protein phosphatase 1 regulatory inhibitor subunit 14A
ENSG00000169314.14	8.93579	24.6535	2.759	1.46415	0.000311256	0.0120426	0	7	C22orf15	protein_coding	chromosome 22 open reading frame 15
ENSG00000162267.12	75.2132	292.348	3.8869	1.95862	0.00178254	0.0367997	0	6	ITIH3	protein_coding	inter-alpha-trypsin inhibitor heavy chain 3
ENSG00000131097.6	55.8988	125.021	2.2366	1.16131	0.00074754	0.0217112	1	7	HIGD1B	protein_coding	HIG1 hypoxia inducible domain family member 1B
ENSG00000130635.15	8609.72	19420.6	2.2557	1.17358	0.000577069	0.0183925	0	7	COL5A1	protein_coding	collagen type V alpha 1 chain
ENSG00000162520.14	134.784	453.869	3.3674	1.75164	0.000457658	0.0158753	1	7	SYNC	protein_coding	syncoilin, intermediate filament protein
ENSG00000122824.10	47.3761	124.763	2.6335	1.39698	0.00026676	0.0109053	0	6	NUDT10	protein_coding	nudix hydrolase 10
ENSG00000140416.19	5094.58	17016.7	3.3402	1.73993	3.59257e-05	0.00305796	0	8	TPM1	protein_coding	tropomyosin 1 (alpha)
ENSG00000273341.1	10.6232	22.8451	2.1505	1.10467	0.00166914	0.0351923	1	9	RP5-899E9.1	lincRNA	.
ENSG00000187688.14	352.616	711.539	2.0179	1.01285	3.42038e-06	0.000620462	1	9	TRPV2	protein_coding	transient receptor potential cation channel subfamily V member 2
ENSG00000078596.10	253.14	686.844	2.7133	1.44005	0.00203621	0.0401277	1	7	ITM2A	protein_coding	integral membrane protein 2A
ENSG00000198467.13	9330.24	27836.2	2.9834	1.57696	8.32192e-05	0.00526207	0	7	TPM2	protein_coding	tropomyosin 2 (beta)
ENSG00000182636.5	664.116	1370.86	2.0642	1.04558	5.22299e-05	0.00398645	0	8	NDN	protein_coding	necdin, MAGE family member
ENSG00000088320.3	102.806	235.629	2.292	1.19661	0.000633909	0.0195663	0	6	REM1	protein_coding	RRAD and GEM like GTPase 1
ENSG00000159674.11	1616.55	3448.32	2.1331	1.09295	0.000106051	0.00606466	0	7	SPON2	protein_coding	spondin 2
ENSG00000187955.11	2041.49	4562.94	2.2351	1.16034	0.002263	0.0427209	1	8	COL14A1	protein_coding	collagen type XIV alpha 1 chain
ENSG00000174680.9	3.24489	9.35777	2.8838	1.52797	0.00248458	0.0447043	0	7	GRIK1-AS1	antisense	GRIK1 antisense RNA 1
ENSG00000197859.9	180.22	458.076	2.5418	1.34585	1.81985e-05	0.00199382	0	7	ADAMTSL2	protein_coding	ADAMTS like 2
ENSG00000162576.16	3007.52	6295.34	2.0932	1.06571	5.87886e-05	0.0042699	0	8	MXRA8	protein_coding	matrix remodeling associated 8
ENSG00000271447.5	157.227	377.549	2.4013	1.26382	0.00264841	0.0465174	1	7	MMP28	protein_coding	matrix metallopeptidase 28
ENSG00000113140.10	44401.7	98573.1	2.22	1.15056	0.000518655	0.0172327	1	8	SPARC	protein_coding	secreted protein acidic and cysteine rich
ENSG00000132000.11	341.528	929.433	2.7214	1.44435	0.00216609	0.0417576	2	8	PODNL1	protein_coding	podocan like 1
ENSG00000072163.19	1048.11	3293.28	3.1421	1.65173	0.000640449	0.0196671	1	7	LIMS2	protein_coding	LIM zinc finger domain containing 2
ENSG00000239697.10	527.646	1109.39	2.1025	1.07211	8.2917e-06	0.00116142	0	7	TNFSF12	protein_coding	tumor necrosis factor superfamily member 12
ENSG00000131634.13	308.404	675.258	2.1895	1.1306	0.00011316	0.00628358	1	8	TMEM204	protein_coding	transmembrane protein 204
ENSG00000163508.12	29.182	72.0691	2.4696	1.30428	0.00139325	0.0315379	1	7	EOMES	protein_coding	eomesodermin
ENSG00000253304.1	294.318	720.108	2.4467	1.29084	0.000604076	0.0189189	1	7	TMEM200B	protein_coding	transmembrane protein 200B
ENSG00000170801.9	868.868	1861.21	2.1421	1.09903	0.000573031	0.0183388	0	7	HTRA3	protein_coding	HtrA serine peptidase 3
ENSG00000020181.17	1118.56	2649.19	2.3684	1.24391	0.000295788	0.0117028	1	8	ADGRA2	protein_coding	adhesion G protein-coupled receptor A2
ENSG00000167286.9	183.292	397.369	2.168	1.11636	0.00289655	0.0490088	1	8	CD3D	protein_coding	CD3d molecule
ENSG00000117122.13	1822.27	4472.05	2.4541	1.29519	0.000114406	0.00629829	1	8	MFAP2	protein_coding	microfibrillar associated protein 2
ENSG00000263155.5	64.355	219.405	3.4093	1.76948	0.00298925	0.0499661	1	8	MYZAP	protein_coding	myocardial zonula adherens protein
ENSG00000139329.4	7733.69	17207.8	2.2251	1.15387	0.00189481	0.0383988	1	7	LUM	protein_coding	lumican
ENSG00000142303.13	583.208	1222.59	2.0963	1.06785	0.000220595	0.00953513	1	7	ADAMTS10	protein_coding	ADAM metallopeptidase with thrombospondin type 1 motif 10
ENSG00000163297.16	787.153	2058.45	2.6151	1.38687	9.771e-05	0.00579737	1	6	ANTXR2	protein_coding	anthrax toxin receptor 2
ENSG00000129009.12	2530.71	5835.87	2.306	1.20539	8.87295e-05	0.00550048	0	6	ISLR	protein_coding	immunoglobulin superfamily containing leucine rich repeat
ENSG00000113721.13	2560.8	5175.71	2.0211	1.01514	0.000233592	0.00992251	1	7	PDGFRB	protein_coding	platelet derived growth factor receptor beta
ENSG00000111664.10	110.128	292.413	2.6552	1.40882	6.86213e-10	1.1682e-06	0	8	GNB3	protein_coding	G protein subunit beta 3
ENSG00000117318.8	1746.31	4119.77	2.3591	1.23824	0.000302888	0.0118152	1	8	ID3	protein_coding	inhibitor of DNA binding 3, HLH protein
ENSG00000162882.14	119.979	266.71	2.223	1.15251	2.1687e-05	0.00223235	0	6	HAAO	protein_coding	3-hydroxyanthranilate 3,4-dioxygenase
ENSG00000120820.12	377.398	896.14	2.3745	1.24762	0.00017731	0.00853599	1	7	GLT8D2	protein_coding	glycosyltransferase 8 domain containing 2
ENSG00000229214.1	4.73522	15.8664	3.3507	1.74446	0.00129546	0.0302761	0	7	LINC00242	lincRNA	long intergenic non-protein coding RNA 242
ENSG00000101000.5	591.259	1310.94	2.2172	1.14874	0.00132272	0.0307169	1	8	PROCR	protein_coding	protein C receptor
ENSG00000183722.7	919.062	2351.86	2.559	1.35558	0.000998134	0.0263915	1	7	LHFP	protein_coding	lipoma HMGIC fusion partner
ENSG00000175600.15	78.3944	223.173	2.8468	1.50934	4.94622e-07	0.000162895	0	7	SUGCT	protein_coding	succinyl-CoA:glutarate-CoA transferase
ENSG00000124019.9	19.5341	58.5929	2.9995	1.58472	0.000326656	0.0124	2	7	FAM124B	protein_coding	family with sequence similarity 124 member B
ENSG00000169169.14	200.608	507.205	2.5283	1.33817	1.056e-06	0.000265573	0	8	CPT1C	protein_coding	carnitine palmitoyltransferase 1C
ENSG00000196376.10	14.407	99.6785	6.9187	2.7905	0.00227957	0.0428261	1	8	SLC35F1	protein_coding	solute carrier family 35 member F1
ENSG00000264963.2	4.5276	16.4443	3.632	1.86076	0.00266284	0.0466042	1	8	RN7SL440P	misc_RNA	RNA, 7SL, cytoplasmic 440, pseudogene
ENSG00000038295.7	53.5603	149.449	2.7903	1.48042	0.00103068	0.0268751	1	8	TLL1	protein_coding	tolloid like 1
ENSG00000137078.8	37.7061	103.502	2.745	1.45681	0.00160119	0.0343372	1	8	SIT1	protein_coding	signaling threshold regulating transmembrane adaptor 1
ENSG00000135406.13	49.1361	111.324	2.2656	1.17989	0.00111959	0.0279658	0	7	PRPH	protein_coding	peripherin
ENSG00000108821.13	116312	283186	2.4347	1.28374	0.00115784	0.0285984	1	8	COL1A1	protein_coding	collagen type I alpha 1 chain
ENSG00000024422.11	2126.88	4816.42	2.2646	1.17926	0.000263279	0.0108048	1	7	EHD2	protein_coding	EH domain containing 2
ENSG00000134594.4	20.7184	47.0254	2.2697	1.1825	2.80243e-06	0.000521181	0	9	RAB33A	protein_coding	RAB33A, member RAS oncogene family
ENSG00000169184.5	249.2	732.849	2.9408	1.55621	0.00065308	0.0199081	1	6	MN1	protein_coding	MN1 proto-oncogene, transcriptional regulator
ENSG00000268027.5	17.0165	39.0686	2.2959	1.19906	0.000716087	0.0212152	0	7	AC006129.2	lincRNA	.
ENSG00000215218.3	51.7486	135.092	2.6105	1.38433	0.000247176	0.0103258	0	7	UBE2QL1	protein_coding	ubiquitin conjugating enzyme E2 Q family like 1
ENSG00000182575.7	120.042	405.203	3.3755	1.7551	0.000769806	0.0220745	1	7	NXPH3	protein_coding	neurexophilin 3
ENSG00000178033.5	142.23	335.164	2.3565	1.23665	1.93192e-06	0.000403351	0	8	FAM26E	protein_coding	family with sequence similarity 26 member E
ENSG00000145757.15	13.1853	38.5637	2.9247	1.54829	0.000767853	0.0220693	1	7	SPATA9	protein_coding	spermatogenesis associated 9
ENSG00000147145.12	16.7606	36.5784	2.1824	1.12592	0.000247286	0.0103258	0	6	LPAR4	protein_coding	lysophosphatidic acid receptor 4
ENSG00000129038.15	1285.02	3587.1	2.7915	1.48104	2.32561e-05	0.00236092	1	8	LOXL1	protein_coding	lysyl oxidase like 1
ENSG00000261269.1	58.2545	125.97	2.1624	1.11263	0.000251376	0.0104572	1	9	RP11-389C8.2	sense_overlapping	.
ENSG00000266074.8	191.874	496.366	2.5869	1.37122	9.13905e-05	0.0055718	1	8	BAHCC1	protein_coding	BAH domain and coiled-coil containing 1
ENSG00000109099.13	1651.52	3354.56	2.0312	1.02233	4.77356e-05	0.00375956	1	8	PMP22	protein_coding	peripheral myelin protein 22
ENSG00000185518.11	38.3291	83.6448	2.1823	1.12585	0.00278318	0.0480082	1	7	SV2B	protein_coding	synaptic vesicle glycoprotein 2B
ENSG00000154553.13	1529.39	4177.95	2.7318	1.44985	0.00044281	0.015506	1	7	PDLIM3	protein_coding	PDZ and LIM domain 3
ENSG00000238057.8	16.4406	32.9163	2.0021	1.00151	0.000250896	0.0104568	0	8	ZEB2-AS1	antisense	ZEB2 antisense RNA 1
ENSG00000267532.4	71.4227	143.685	2.0118	1.00849	0.000371557	0.0135916	1	8	MIR497HG	antisense	mir-497-195 cluster host gene
ENSG00000250320.5	2.94116	10.062	3.4211	1.77446	0.00119282	0.0289401	0	7	CTD-2269F5.1	antisense	.
ENSG00000120658.13	55.5756	140.983	2.5368	1.34301	2.25904e-05	0.00230391	1	9	ENOX1	protein_coding	ecto-NOX disulfide-thiol exchanger 1
ENSG00000182916.7	65.3813	190.183	2.9088	1.54042	0.000702558	0.0209546	1	7	TCEAL7	protein_coding	transcription elongation factor A like 7
ENSG00000172260.14	153.967	341.536	2.2182	1.14939	0.000968116	0.0260017	1	8	NEGR1	protein_coding	neuronal growth regulator 1
ENSG00000277351.1	7.05773	24.8234	3.5172	1.81443	0.000499605	0.0167889	0	6	RP11-325L12.6	antisense	.
ENSG00000067113.16	1219.01	2526.52	2.0726	1.05144	0.000573424	0.0183388	1	8	PLPP1	protein_coding	phospholipid phosphatase 1
ENSG00000135426.15	54.2737	114.699	2.1133	1.0795	0.000369785	0.01359	1	9	TESPA1	protein_coding	thymocyte expressed, positive selection associated 1
ENSG00000128262.8	48.6725	102.538	2.1067	1.07498	5.68489e-05	0.00420966	0	7	POM121L9P	transcribed_unprocessed_pseudogene	POM121 transmembrane nucleoporin like 9, pseudogene
ENSG00000138061.11	709.603	2207.33	3.1107	1.63724	5.58551e-05	0.00417611	1	7	CYP1B1	protein_coding	cytochrome P450 family 1 subfamily B member 1
ENSG00000230630.3	292.219	961.19	3.2893	1.71778	2.5124e-06	0.000487737	0	8	DNM3OS	antisense	DNM3 opposite strand/antisense RNA
ENSG00000245164.6	44.0554	125.622	2.8514	1.51167	0.00139885	0.0315379	2	7	LINC00861	lincRNA	long intergenic non-protein coding RNA 861
ENSG00000237797.1	5.33649	15.5618	2.9161	1.54404	0.000175849	0.00853124	1	8	RP11-472N13.3	lincRNA	.
ENSG00000087245.12	12501	25454.5	2.0362	1.02588	0.000201027	0.00913539	1	8	MMP2	protein_coding	matrix metallopeptidase 2
ENSG00000177234.7	5.01777	16.1006	3.2087	1.68199	0.00128897	0.0302256	0	8	LINC01561	lincRNA	long intergenic non-protein coding RNA 1561
ENSG00000141338.13	437.443	1008.1	2.3045	1.20445	0.00262752	0.0462975	1	8	ABCA8	protein_coding	ATP binding cassette subfamily A member 8
ENSG00000166033.11	5234.19	17111	3.2691	1.70889	3.1895e-05	0.00286939	1	8	HTRA1	protein_coding	HtrA serine peptidase 1
ENSG00000259134.5	24.4471	61.7509	2.5259	1.3368	0.000262513	0.0107986	1	8	LINC00924	lincRNA	long intergenic non-protein coding RNA 924
ENSG00000122592.7	52.9493	137.198	2.5911	1.37356	0.000908451	0.0249148	1	8	HOXA7	protein_coding	homeobox A7
ENSG00000079102.16	178.764	406.345	2.2731	1.18466	3.47167e-05	0.00298956	1	8	RUNX1T1	protein_coding	RUNX1 translocation partner 1
ENSG00000142552.7	1736.21	4437.48	2.5559	1.35383	1.26771e-05	0.0015331	1	8	RCN3	protein_coding	reticulocalbin 3
ENSG00000022267.16	3239.87	10800.6	3.3337	1.73712	0.00166933	0.0351923	1	8	FHL1	protein_coding	four and a half LIM domains 1
ENSG00000269194.1	8.25692	26.2377	3.1777	1.66798	0.000126367	0.00675651	0	7	AC006942.4	antisense	.
ENSG00000183549.10	58.1383	149.434	2.5703	1.36194	0.00166981	0.0351923	2	8	ACSM5	protein_coding	acyl-CoA synthetase medium-chain family member 5
ENSG00000179772.7	87.0741	297.701	3.4189	1.77353	2.74009e-05	0.00260261	0	7	FOXS1	protein_coding	forkhead box S1
ENSG00000106018.13	135.817	393.709	2.8988	1.53546	0.0021365	0.0415127	1	6	VIPR2	protein_coding	vasoactive intestinal peptide receptor 2
ENSG00000077522.12	18.4259	154.658	8.3935	3.06927	0.00176092	0.0365238	0	7	ACTN2	protein_coding	actinin alpha 2
ENSG00000241158.5	69.6893	300.668	4.3144	2.10916	0.00117677	0.0287816	1	8	ADAMTS9-AS1	antisense	ADAMTS9 antisense RNA 1
ENSG00000261496.1	4.85881	21.6808	4.4622	2.15776	0.00239153	0.0437122	2	7	RP13-514E23.1	sense_overlapping	.
ENSG00000153902.13	211.301	433.331	2.0508	1.03619	0.000525442	0.0173221	1	8	LGI4	protein_coding	leucine rich repeat LGI family member 4
ENSG00000139567.12	537.879	1158.87	2.1545	1.10735	1.87127e-05	0.00204005	0	8	ACVRL1	protein_coding	activin A receptor like type 1
ENSG00000171115.3	227.764	607.263	2.6662	1.41479	4.79323e-08	2.867e-05	1	10	GIMAP8	protein_coding	GTPase, IMAP family member 8
ENSG00000165995.18	50.273	138.761	2.7602	1.46477	0.000137625	0.00721747	1	8	CACNB2	protein_coding	calcium voltage-gated channel auxiliary subunit beta 2
ENSG00000154065.16	146.272	409.649	2.8006	1.48574	0.000639239	0.0196671	1	8	ANKRD29	protein_coding	ankyrin repeat domain 29
ENSG00000227591.5	31.8459	114.239	3.5873	1.8429	0.00233649	0.0432348	2	9	RP1-28O10.1	antisense	.
ENSG00000178882.14	321.743	822.072	2.5551	1.35338	0.0013673	0.0312278	1	9	FAM101A	protein_coding	refilin A
ENSG00000185739.13	38.3685	90.3229	2.3541	1.23518	0.00123909	0.0296457	1	8	SRL	protein_coding	sarcalumenin
ENSG00000148053.15	257.101	708.165	2.7544	1.46174	0.00121915	0.0292955	1	8	NTRK2	protein_coding	neurotrophic receptor tyrosine kinase 2
ENSG00000054803.3	38.7832	101.747	2.6235	1.39149	0.00198631	0.0394604	1	8	CBLN4	protein_coding	cerebellin 4 precursor
ENSG00000246985.7	41.3454	97.6415	2.3616	1.23976	9.58349e-05	0.00571867	1	8	SOCS2-AS1	processed_transcript	SOCS2 antisense RNA 1
ENSG00000132329.10	518.339	1742.69	3.3621	1.74936	4.4189e-05	0.00356915	1	7	RAMP1	protein_coding	receptor activity modifying protein 1
ENSG00000070808.15	28.212	78.7428	2.7911	1.48083	0.000155945	0.00789753	0	8	CAMK2A	protein_coding	calcium/calmodulin dependent protein kinase II alpha
ENSG00000256508.2	7.99261	30.4765	3.8131	1.93096	0.000564702	0.0181385	1	9	MRGPRF-AS1	antisense	MRGPRF antisense RNA 1
ENSG00000078098.13	876.875	1871.41	2.1342	1.0937	0.000133607	0.00704013	0	7	FAP	protein_coding	fibroblast activation protein alpha
ENSG00000189409.13	173.115	418.436	2.4171	1.27328	4.4575e-05	0.00358724	1	8	MMP23B	protein_coding	matrix metallopeptidase 23B
ENSG00000269933.1	9.23884	33.2476	3.5987	1.84748	0.00241762	0.0439984	1	9	RP3-333A15.2	sense_intronic	.
ENSG00000054938.15	37.5557	236.047	6.2852	2.65196	0.00135292	0.0310895	2	8	CHRDL2	protein_coding	chordin like 2
ENSG00000186340.14	4203.12	10327	2.457	1.2969	0.000128444	0.00683313	0	7	THBS2	protein_coding	thrombospondin 2
ENSG00000280048.1	4.48685	16.4034	3.6559	1.87023	0.000542442	0.0176378	1	9	RP11-327J17.7	TEC	.
ENSG00000160161.9	443.916	1287.46	2.9002	1.53615	0.000325371	0.0123725	1	8	CILP2	protein_coding	cartilage intermediate layer protein 2
ENSG00000111339.10	17.7402	49.1169	2.7687	1.46921	0.00147784	0.0326409	1	8	ART4	protein_coding	ADP-ribosyltransferase 4 (Dombrock blood group)
ENSG00000268941.2	13.3611	46.6546	3.4918	1.80397	6.68009e-05	0.00452101	0	8	RP5-907D15.4	lincRNA	long intergenic non-protein coding RNA 1711
ENSG00000036448.9	29.8449	63.5454	2.1292	1.09031	1.59576e-06	0.000364081	0	8	MYOM2	protein_coding	myomesin 2
ENSG00000228651.1	3.67839	16.3716	4.4508	2.15406	0.00174649	0.0362926	2	8	RP11-556E13.1	antisense	.
ENSG00000183801.7	378.51	829.84	2.1924	1.13251	0.000178582	0.00855456	1	8	OLFML1	protein_coding	olfactomedin like 1
ENSG00000166250.11	491.952	1378.84	2.8028	1.48687	0.000192872	0.0089298	1	8	CLMP	protein_coding	CXADR like membrane protein
ENSG00000106823.12	373.443	1028.93	2.7553	1.46221	0.000348733	0.0130154	1	8	ECM2	protein_coding	extracellular matrix protein 2
ENSG00000113319.11	198.294	548.375	2.7655	1.46754	2.47841e-05	0.00242156	0	9	RASGRF2	protein_coding	Ras protein specific guanine nucleotide releasing factor 2
ENSG00000267287.1	7.83892	32.2089	4.1089	2.03875	2.05629e-05	0.00213652	1	9	RP11-567M16.1	processed_transcript	.
ENSG00000151617.15	255.057	790.281	3.0985	1.63157	5.30278e-06	0.000832311	0	8	EDNRA	protein_coding	endothelin receptor type A
ENSG00000149968.11	6.18143	160.526	25.969	4.69872	0.00223001	0.0425571	1	7	MMP3	protein_coding	matrix metallopeptidase 3
ENSG00000102359.5	401.899	1175.02	2.9237	1.5478	4.12112e-05	0.00336548	1	8	SRPX2	protein_coding	sushi repeat containing protein, X-linked 2
ENSG00000228401.4	5.57829	14.0264	2.5145	1.33027	0.00240486	0.0438763	1	9	HSPC324	antisense	.
ENSG00000260105.6	15.9288	48.134	3.0218	1.59541	0.00167287	0.0351923	2	9	AOC4P	transcribed_unprocessed_pseudogene	amine oxidase, copper containing 4, pseudogene
ENSG00000279384.1	11.82	37.4802	3.1709	1.66489	4.66158e-05	0.00369768	0	8	RP11-635L1.2	TEC	.
ENSG00000165424.6	968.02	2182.82	2.2549	1.17306	4.6875e-06	0.000751732	1	8	ZCCHC24	protein_coding	zinc finger CCHC-type containing 24
ENSG00000166923.10	387.573	1371	3.5374	1.82269	0.00167132	0.0351923	2	7	GREM1	protein_coding	gremlin 1, DAN family BMP antagonist
ENSG00000134201.10	132.719	379.68	2.8608	1.51642	0.000370898	0.01359	1	7	GSTM5	protein_coding	glutathione S-transferase mu 5
ENSG00000101335.9	11431.3	36318	3.1771	1.66771	4.26989e-06	0.000720574	0	8	MYL9	protein_coding	myosin light chain 9
ENSG00000158008.9	53.6396	154.831	2.8865	1.52932	2.34604e-06	0.000463574	0	7	EXTL1	protein_coding	exostosin like glycosyltransferase 1
ENSG00000100234.11	7048.8	16645.5	2.3615	1.2397	0.000124321	0.00672702	1	8	TIMP3	protein_coding	TIMP metallopeptidase inhibitor 3
ENSG00000249669.8	1076.25	5471.13	5.0835	2.34582	0.000177945	0.00854251	1	6	CARMN	lincRNA	cardiac mesoderm enhancer-associated non-coding RNA
ENSG00000256164.1	22.2043	52.0328	2.3434	1.2286	3.70857e-05	0.00310887	0	7	CCND2-AS1	antisense	CCND2 antisense RNA 1
ENSG00000198832.10	2339.29	5433.76	2.3228	1.21586	2.40785e-05	0.00239659	1	9	SELM	protein_coding	selenoprotein M
ENSG00000151067.21	224.075	708.679	3.1627	1.66116	1.79136e-05	0.00198223	1	8	CACNA1C	protein_coding	calcium voltage-gated channel subunit alpha1 C
ENSG00000254369.6	3.35112	11.9988	3.5805	1.84016	0.00158817	0.0342905	0	9	HOXA-AS3	antisense	HOXA cluster antisense RNA 3
ENSG00000172346.14	185.427	732.612	3.951	1.98222	3.10485e-05	0.0028394	1	9	CSDC2	protein_coding	cold shock domain containing C2
ENSG00000277152.1	5.62672	19.9917	3.553	1.82904	3.26481e-05	0.00290174	0	9	RP11-622C24.2	lincRNA	.
ENSG00000197520.10	4.36217	11.3598	2.6042	1.38084	0.00156062	0.0339273	1	9	FAM177B	protein_coding	family with sequence similarity 177 member B
ENSG00000185532.15	168.941	589.897	3.4917	1.80393	5.22272e-05	0.00398645	1	6	PRKG1	protein_coding	protein kinase, cGMP-dependent, type I
ENSG00000127920.5	1016.86	2450.36	2.4097	1.26885	4.14342e-05	0.00337125	1	8	GNG11	protein_coding	G protein subunit gamma 11
ENSG00000103710.10	210.476	796.238	3.783	1.91953	1.57236e-06	0.000362479	1	8	RASL12	protein_coding	RAS like family 12
ENSG00000241644.2	1081.12	2224.23	2.0573	1.04075	0.00149002	0.0328117	2	8	INMT	protein_coding	indolethylamine N-methyltransferase
ENSG00000182747.4	3.41358	14.5755	4.2699	2.0942	0.000901488	0.0248684	1	8	SLC35D3	protein_coding	solute carrier family 35 member D3
ENSG00000179639.10	34.3351	79.3421	2.3108	1.20839	0.00136229	0.0312066	1	9	FCER1A	protein_coding	Fc fragment of IgE receptor Ia
ENSG00000151892.14	236.393	1012.94	4.285	2.0993	0.00052137	0.0172731	1	7	GFRA1	protein_coding	GDNF family receptor alpha 1
ENSG00000131401.11	207.479	421.801	2.033	1.02361	0.000276165	0.0112143	1	8	NAPSB	transcribed_unprocessed_pseudogene	napsin B aspartic peptidase, pseudogene
ENSG00000010295.19	558.742	1318.95	2.3606	1.23915	2.05496e-09	2.8128e-06	0	9	IFFO1	protein_coding	intermediate filament family orphan 1
ENSG00000170955.9	749.773	1926.55	2.5695	1.36149	9.38517e-09	9.44106e-06	0	9	PRKCDBP	protein_coding	protein kinase C delta binding protein
ENSG00000278934.1	5.69039	22.9893	4.04	2.01436	0.000724232	0.0213223	2	9	CTD-2006M22.2	TEC	.
ENSG00000017427.15	1092.12	2329.61	2.1331	1.09295	0.00021993	0.00953513	2	8	IGF1	protein_coding	insulin like growth factor 1
ENSG00000160013.8	143.093	372.715	2.6047	1.38112	2.21303e-05	0.00226743	1	7	PTGIR	protein_coding	prostaglandin I2 (prostacyclin) receptor (IP)
ENSG00000119865.8	322.521	742.223	2.3013	1.20245	2.18393e-06	0.000438954	1	9	CNRIP1	protein_coding	cannabinoid receptor interacting protein 1
ENSG00000262877.4	62.6433	162.187	2.5891	1.37245	9.75595e-06	0.00129954	1	9	RP11-1055B8.4	lincRNA	.
ENSG00000154678.16	55.3361	463.382	8.3739	3.0659	0.000693899	0.0207523	1	7	PDE1C	protein_coding	phosphodiesterase 1C
ENSG00000116774.11	1528.93	3463.72	2.2655	1.17983	4.22678e-06	0.00071956	0	9	OLFML3	protein_coding	olfactomedin like 3
ENSG00000281852.1	24.1968	102.491	4.2357	2.0826	1.92687e-05	0.00204582	1	8	LINC00891	lincRNA	long intergenic non-protein coding RNA 891
ENSG00000239961.2	9.8444	22.4106	2.2765	1.18682	0.00134318	0.0309645	1	10	LILRA4	protein_coding	leukocyte immunoglobulin like receptor A4
ENSG00000224594.2	10.0048	38.755	3.8736	1.95367	0.000200838	0.00913539	1	9	RPL29P19	processed_pseudogene	ribosomal protein L29 pseudogene 19
ENSG00000102452.15	39.5999	129.562	3.2718	1.71008	6.304e-06	0.000968847	0	9	NALCN	protein_coding	sodium leak channel, non-selective
ENSG00000235505.7	92.7666	197.082	2.1245	1.08712	2.56393e-06	0.000493413	0	8	RP11-693N9.2	transcribed_unprocessed_pseudogene	.
ENSG00000154721.14	335.211	879.352	2.6233	1.39138	0.000181096	0.00859557	1	9	JAM2	protein_coding	junctional adhesion molecule 2
ENSG00000256576.2	20.533	50.314	2.4504	1.29302	3.43147e-05	0.00296967	1	8	RP13-977J11.2	lincRNA	.
ENSG00000259062.2	12.4441	44.4966	3.5757	1.83823	1.75161e-06	0.000380047	0	8	ACTN1-AS1	antisense	ACTN1 antisense RNA 1
ENSG00000166863.11	2.02486	82.0714	40.532	5.34099	0.00250601	0.0449437	2	6	TAC3	protein_coding	tachykinin 3
ENSG00000006606.8	13.9681	40.6449	2.9098	1.54092	0.000169485	0.00829841	1	9	CCL26	protein_coding	C-C motif chemokine ligand 26
ENSG00000050628.20	452.794	1452.07	3.2069	1.68118	0.000220361	0.00953513	1	8	PTGER3	protein_coding	prostaglandin E receptor 3
ENSG00000139549.2	7.20593	20.5526	2.8522	1.51208	0.000383787	0.0139468	1	8	DHH	protein_coding	desert hedgehog
ENSG00000144837.8	53.4765	182.8	3.4183	1.77328	9.12312e-05	0.0055718	1	8	PLA1A	protein_coding	phospholipase A1 member A
ENSG00000149596.6	173.791	990.474	5.6992	2.51076	0.000101975	0.00590787	1	7	JPH2	protein_coding	junctophilin 2
ENSG00000282057.1	6.27806	24.8309	3.9552	1.98375	8.24212e-05	0.00526207	0	8	RP4-621F18.2	lincRNA	.
ENSG00000261625.1	26.4294	88.2329	3.3384	1.73916	3.23831e-05	0.0029015	1	9	RP11-554A11.4	sense_overlapping	.
ENSG00000161544.9	412.122	961.79	2.3337	1.22262	1.39518e-05	0.00165116	1	9	CYGB	protein_coding	cytoglobin
ENSG00000144810.15	1624.28	5073.08	3.1233	1.64307	6.24264e-05	0.00440382	1	9	COL8A1	protein_coding	collagen type VIII alpha 1 chain
ENSG00000102962.4	22.9881	131.538	5.722	2.51652	0.000638812	0.0196671	1	7	CCL22	protein_coding	C-C motif chemokine ligand 22
ENSG00000143387.12	2221.75	5051	2.2734	1.18485	4.72611e-06	0.000752472	1	8	CTSK	protein_coding	cathepsin K
ENSG00000122133.16	199.369	688.822	3.455	1.78869	1.68582e-06	0.000373089	0	8	PAEP	protein_coding	progestagen associated endometrial protein
ENSG00000005073.5	12.2288	148.707	12.1604	3.60412	0.00136459	0.0312066	2	8	HOXA11	protein_coding	homeobox A11
ENSG00000112562.18	1449.54	5557.06	3.8337	1.93874	6.27274e-05	0.00440382	1	8	SMOC2	protein_coding	SPARC related modular calcium binding 2
ENSG00000268460.1	18.3147	73.6991	4.024	2.00863	5.63359e-05	0.00419788	1	10	AC006262.6	processed_transcript	.
ENSG00000126467.10	10.8667	23.0485	2.121	1.08474	0.000146293	0.00749448	1	9	TSKS	protein_coding	testis specific serine kinase substrate
ENSG00000172889.15	1341.87	3336.34	2.4863	1.314	8.58174e-08	4.31642e-05	0	8	EGFL7	protein_coding	EGF like domain multiple 7
ENSG00000175084.11	2089.59	21020.9	10.0599	3.33054	0.00176909	0.0366245	2	7	DES	protein_coding	desmin
ENSG00000149380.11	108.016	361.861	3.3501	1.7442	1.25168e-07	5.54018e-05	0	9	P4HA3	protein_coding	prolyl 4-hydroxylase subunit alpha 3
ENSG00000177363.4	206.05	484.26	2.3502	1.23278	5.73492e-05	0.00421082	1	10	LRRN4CL	protein_coding	LRRN4 C-terminal like
ENSG00000177469.12	7504.75	18528.9	2.469	1.30393	1.29e-06	0.000313286	0	9	PTRF	protein_coding	polymerase I and transcript release factor
ENSG00000211965.4	63.0325	1640.77	26.0306	4.70214	0.00203512	0.0401277	2	7	IGHV3-49	IG_V_gene	immunoglobulin heavy variable 3-49
ENSG00000104903.4	171.158	459.216	2.683	1.42385	9.63198e-07	0.000248687	1	10	LYL1	protein_coding	LYL1, basic helix-loop-helix family member
ENSG00000164188.8	7.75645	56.2668	7.2542	2.85882	0.000302149	0.0118142	1	8	RANBP3L	protein_coding	RAN binding protein 3 like
ENSG00000172403.10	675.131	4703.74	6.9671	2.80056	0.000240068	0.0101586	1	7	SYNPO2	protein_coding	synaptopodin 2
ENSG00000108001.13	93.1137	229.206	2.4616	1.2996	0.000519372	0.0172327	1	9	EBF3	protein_coding	early B-cell factor 3
ENSG00000179144.4	140.338	481.587	3.4316	1.77888	1.33964e-05	0.00161128	1	9	GIMAP7	protein_coding	GTPase, IMAP family member 7
ENSG00000084636.17	3639.6	13131.2	3.6079	1.85116	5.03309e-06	0.000795624	0	8	COL16A1	protein_coding	collagen type XVI alpha 1 chain
ENSG00000099998.17	917.181	2216.85	2.417	1.27322	3.15785e-05	0.00286939	1	7	GGT5	protein_coding	gamma-glutamyltransferase 5
ENSG00000149633.11	141.599	331.022	2.3377	1.22509	3.18185e-05	0.00286939	1	9	KIAA1755	protein_coding	KIAA1755
ENSG00000236481.1	1.92157	12.285	6.3932	2.67654	0.000764524	0.0220308	1	8	AC002331.1	lincRNA	.
ENSG00000277586.1	4.93253	31.2221	6.3298	2.66216	0.000726909	0.0213359	1	9	NEFL	protein_coding	neurofilament light
ENSG00000178031.16	115.132	480.733	4.1755	2.06195	1.43859e-06	0.000338696	0	8	ADAMTSL1	protein_coding	ADAMTS like 1
ENSG00000161281.10	346.377	805.376	2.3251	1.21729	2.48196e-05	0.00242156	1	8	COX7A1	protein_coding	cytochrome c oxidase subunit 7A1
ENSG00000122679.8	343.982	716.029	2.0816	1.05769	9.87981e-06	0.00129954	0	8	RAMP3	protein_coding	receptor activity modifying protein 3
ENSG00000157399.14	27.9693	75.4931	2.6991	1.43248	1.99304e-06	0.000412224	0	9	ARSE	protein_coding	arylsulfatase E (chondrodysplasia punctata 1)
ENSG00000106538.9	4416.65	13119.2	2.9704	1.57066	9.29391e-06	0.00128552	1	9	RARRES2	protein_coding	retinoic acid receptor responder 2
ENSG00000168229.3	17.9035	56.8041	3.1728	1.66576	1.47713e-05	0.00172055	1	8	PTGDR	protein_coding	prostaglandin D2 receptor
ENSG00000164107.8	163.184	436.333	2.6739	1.41895	0.000158408	0.00796754	1	9	HAND2	protein_coding	heart and neural crest derivatives expressed 2
ENSG00000198848.12	157.575	1815.59	11.5221	3.52633	0.000294454	0.0116869	1	9	CES1	protein_coding	carboxylesterase 1
ENSG00000167549.18	120.466	364.967	3.0296	1.59913	3.46198e-07	0.000125602	1	9	CORO6	protein_coding	coronin 6
ENSG00000180139.11	2.69965	12.0495	4.4633	2.15811	7.15502e-05	0.00475519	0	9	ACTA2-AS1	antisense	ACTA2 antisense RNA 1
ENSG00000160539.4	67.0536	177.451	2.6464	1.40403	1.3435e-07	5.7179e-05	0	9	PLPP7	protein_coding	phospholipid phosphatase 7 (inactive)
ENSG00000124212.5	2124.02	4914.22	2.3136	1.21014	3.95401e-05	0.00326437	1	9	PTGIS	protein_coding	prostaglandin I2 synthase
ENSG00000182667.14	128.568	360.37	2.803	1.48697	7.70811e-06	0.00111496	0	8	NTM	protein_coding	neurotrimin
ENSG00000211950.2	187.728	744.365	3.9651	1.98736	0.000570288	0.0182914	1	10	IGHV1-24	IG_V_gene	immunoglobulin heavy variable 1-24
ENSG00000164694.16	329.044	1647.45	5.0068	2.32389	3.26082e-05	0.00290174	0	8	FNDC1	protein_coding	fibronectin type III domain containing 1
ENSG00000105997.22	106.289	391.332	3.6818	1.88041	1.65935e-05	0.0018547	0	8	HOXA3	protein_coding	homeobox A3
ENSG00000103196.11	2523.44	5402.4	2.1409	1.09822	2.57041e-05	0.00249173	1	9	CRISPLD2	protein_coding	cysteine rich secretory protein LCCL domain containing 2
ENSG00000189129.13	335.003	791.991	2.3641	1.24129	0.000495515	0.0167452	2	9	PLAC9	protein_coding	placenta specific 9
ENSG00000149451.17	896.596	2589.9	2.8886	1.53037	9.90942e-05	0.00585981	1	9	ADAM33	protein_coding	ADAM metallopeptidase domain 33
ENSG00000121361.3	225.218	691.317	3.0696	1.61805	7.44136e-06	0.0010915	1	8	KCNJ8	protein_coding	potassium voltage-gated channel subfamily J member 8
ENSG00000261672.1	1.86997	13.2966	7.1106	2.82997	0.00129606	0.0302761	1	9	RP11-475B2.1	lincRNA	.
ENSG00000257604.1	6.49013	31.3696	4.8334	2.27304	0.000227557	0.00972212	0	8	RP11-359M6.2	processed_pseudogene	.
ENSG00000203805.10	65.1574	271.957	4.1738	2.06136	5.9526e-05	0.00427717	1	9	PLPP4	protein_coding	phospholipid phosphatase 4
ENSG00000237125.8	64.895	198.368	3.0568	1.61202	2.69707e-05	0.0025728	1	9	HAND2-AS1	antisense	HAND2 antisense RNA 1 (head to head)
ENSG00000151789.10	69.6912	142.833	2.0495	1.03527	2.0046e-05	0.00210255	1	9	ZNF385D	protein_coding	zinc finger protein 385D
ENSG00000106483.11	1385.88	5657.9	4.0825	2.02945	0.000108292	0.00616096	1	8	SFRP4	protein_coding	secreted frizzled related protein 4
ENSG00000159556.9	17.5304	35.1501	2.0051	1.00367	0.000342544	0.0129146	1	10	ISL2	protein_coding	ISL LIM homeobox 2
ENSG00000072952.18	547.169	1925.26	3.5186	1.815	2.3038e-08	1.7887e-05	0	9	MRVI1	protein_coding	murine retrovirus integration site 1 homolog
ENSG00000132429.9	5.46332	31.3009	5.7293	2.51836	1.96372e-05	0.00206948	0	7	POPDC3	protein_coding	popeye domain containing 3
ENSG00000172156.3	61.3424	214.6	3.4984	1.8067	6.49901e-05	0.00445979	1	9	CCL11	protein_coding	C-C motif chemokine ligand 11
ENSG00000025423.11	67.6725	317.937	4.6982	2.23211	8.50312e-05	0.00534609	1	8	HSD17B6	protein_coding	hydroxysteroid 17-beta dehydrogenase 6
ENSG00000162614.18	331.606	1457.26	4.3946	2.13573	3.53126e-06	0.000630244	1	9	NEXN	protein_coding	nexilin F-actin binding protein
ENSG00000134817.10	360.792	1123.28	3.1134	1.63849	1.00569e-05	0.00130923	1	9	APLNR	protein_coding	apelin receptor
ENSG00000211667.2	0.96327	24.8488	25.7963	4.68909	0.00106735	0.0272268	1	8	IGLV3-12	IG_V_gene	immunoglobulin lambda variable 3-12
ENSG00000152049.6	309.248	992.982	3.211	1.68302	1.14919e-05	0.00144504	1	9	KCNE4	protein_coding	potassium voltage-gated channel subfamily E regulatory subunit 4
ENSG00000108823.15	51.7785	252.419	4.875	2.2854	0.00028315	0.0114142	2	9	SGCA	protein_coding	sarcoglycan alpha
ENSG00000149591.16	15698.5	58562.5	3.7304	1.89933	1.09093e-05	0.00138755	1	8	TAGLN	protein_coding	transgelin
ENSG00000100721.10	12.6329	36.6369	2.9001	1.5361	0.000323835	0.0123353	1	10	TCL1A	protein_coding	T-cell leukemia/lymphoma 1A
ENSG00000280143.1	1321.97	6347.12	4.8012	2.2634	5.70647e-05	0.00420966	0	7	AP000892.6	TEC	.
ENSG00000109705.7	18.8166	91.2139	4.8475	2.27724	9.92919e-05	0.00585981	1	8	NKX3-2	protein_coding	NK3 homeobox 2
ENSG00000280429.1	2.69356	49.6061	18.4165	4.20293	0.000522455	0.0172832	2	5	AF001548.3	TEC	.
ENSG00000163431.12	722.146	4468.82	6.1882	2.62952	6.14212e-05	0.00438488	1	8	LMOD1	protein_coding	leiomodin 1
ENSG00000183160.8	527.179	1143.95	2.1699	1.11763	7.68898e-06	0.00111496	2	9	TMEM119	protein_coding	transmembrane protein 119
ENSG00000122641.10	441.424	1515.54	3.4333	1.7796	4.11404e-06	0.000711311	0	8	INHBA	protein_coding	inhibin beta A subunit
ENSG00000166482.11	1814.74	4452.18	2.4533	1.29472	1.90388e-05	0.00204582	1	9	MFAP4	protein_coding	microfibrillar associated protein 4
ENSG00000172935.8	543.896	1870.79	3.4396	1.78224	5.61809e-07	0.000168019	1	8	MRGPRF	protein_coding	MAS related GPR family member F
ENSG00000213203.2	180.25	495.116	2.7468	1.45775	6.06517e-09	6.71141e-06	0	9	GIMAP1	protein_coding	GTPase, IMAP family member 1
ENSG00000132031.12	48.9011	244.095	4.9916	2.3195	4.25245e-08	2.68889e-05	0	9	MATN3	protein_coding	matrilin 3
ENSG00000130700.6	44.2154	297.85	6.7363	2.75196	0.00010443	0.0060186	0	8	GATA5	protein_coding	GATA binding protein 5
ENSG00000127083.7	63.4029	276.356	4.3587	2.1239	0.000282305	0.0114142	2	9	OMD	protein_coding	osteomodulin
ENSG00000233117.2	37.0605	182.932	4.936	2.30334	9.89196e-06	0.00129954	1	7	LINC00702	lincRNA	long intergenic non-protein coding RNA 702
ENSG00000197576.13	39.895	117.045	2.9338	1.55277	2.66718e-06	0.000504508	0	9	HOXA4	protein_coding	homeobox A4
ENSG00000252316.1	1.9607	15.7045	8.0096	3.00173	6.27786e-05	0.00440382	0	8	RNY4	misc_RNA	RNA, Ro-associated Y4
ENSG00000164106.7	54.8206	389.969	7.1136	2.83058	0.00019053	0.0088771	1	9	SCRG1	protein_coding	stimulator of chondrogenesis 1
ENSG00000130176.7	1392.4	9961.02	7.1538	2.83871	9.97201e-05	0.00586943	2	9	CNN1	protein_coding	calponin 1
ENSG00000179954.15	522.559	1601.63	3.065	1.61589	9.41755e-06	0.00128637	0	8	SSC5D	protein_coding	scavenger receptor cysteine rich family member with 5 domains
ENSG00000140682.18	847.324	3090.33	3.6472	1.86679	5.4153e-10	1.03611e-06	0	9	TGFB1I1	protein_coding	transforming growth factor beta 1 induced transcript 1
ENSG00000185614.4	35.1001	131.401	3.7436	1.90443	1.53698e-08	1.41729e-05	0	9	FAM212A	protein_coding	family with sequence similarity 212 member A
ENSG00000182492.15	7689.15	31332.7	4.0749	2.02676	3.14562e-08	2.10957e-05	0	8	BGN	protein_coding	biglycan
ENSG00000158488.15	7.75014	29.2783	3.7778	1.91755	1.25624e-05	0.00152957	0	8	CD1E	protein_coding	CD1e molecule
ENSG00000070031.3	14.9301	123.413	8.2661	3.04721	0.000110948	0.0062068	1	8	SCT	protein_coding	secretin
ENSG00000198523.5	82.3714	1484.67	18.0241	4.17186	0.000458702	0.0158866	1	9	PLN	protein_coding	phospholamban
ENSG00000079931.14	236.758	1008.31	4.2588	2.09045	4.12295e-07	0.000144833	1	9	MOXD1	protein_coding	monooxygenase DBH like 1
ENSG00000138080.13	2938.18	9206.55	3.1334	1.64773	2.34387e-08	1.7887e-05	0	9	EMILIN1	protein_coding	elastin microfibril interfacer 1
ENSG00000152932.7	22.1655	61.5499	2.7768	1.47342	0.000101429	0.00589169	2	9	RAB3C	protein_coding	RAB3C, member RAS oncogene family
ENSG00000174403.15	8.84703	215.87	24.4003	4.60883	0.000224561	0.00965002	2	7	C20orf166-AS1	antisense	C20orf166 antisense RNA 1
ENSG00000106004.4	131.05	556.54	4.2468	2.08638	1.07999e-05	0.00138743	1	8	HOXA5	protein_coding	homeobox A5
ENSG00000108381.10	87.4577	245.493	2.807	1.48903	3.69531e-05	0.00310887	1	10	ASPA	protein_coding	aspartoacylase
ENSG00000158747.13	2080.27	7438.16	3.5756	1.83819	1.63008e-07	6.55913e-05	1	10	NBL1	protein_coding	neuroblastoma 1, DAN family BMP antagonist
ENSG00000005243.9	547.099	1522.97	2.7837	1.477	5.88233e-07	0.000171292	1	9	COPZ2	protein_coding	coatomer protein complex subunit zeta 2
ENSG00000143839.14	13.7735	132.201	9.5982	3.26276	3.07698e-05	0.00283736	1	7	REN	protein_coding	renin
ENSG00000100628.11	62.2328	611.448	9.8252	3.29649	4.64186e-06	0.000751732	1	9	ASB2	protein_coding	ankyrin repeat and SOCS box containing 2
ENSG00000261039.2	6.58826	34.0846	5.1735	2.37114	0.000115724	0.0063431	1	9	RP11-417E7.2	lincRNA	.
ENSG00000145936.8	74.3925	752.672	10.1176	3.3388	5.50298e-07	0.000166831	0	8	KCNMB1	protein_coding	potassium calcium-activated channel subfamily M regulatory beta subunit 1
ENSG00000233682.3	13.0717	71.0693	5.4369	2.44278	2.45793e-05	0.00242156	1	9	RP11-13P5.2	antisense	.
ENSG00000204866.8	43.3523	338.938	7.8182	2.96684	1.63575e-05	0.00185262	1	9	IGFL2	protein_coding	IGF like family member 2
ENSG00000271811.1	33.4814	71.6956	2.1414	1.09855	2.53767e-08	1.87204e-05	0	10	RP1-79C4.4	lincRNA	.
ENSG00000105996.6	14.6793	74.3175	5.0628	2.33994	2.20161e-06	0.000438954	0	9	HOXA2	protein_coding	homeobox A2
ENSG00000137809.16	563.548	2575.49	4.5701	2.19223	1.58327e-07	6.48877e-05	0	10	ITGA11	protein_coding	integrin subunit alpha 11
ENSG00000132386.10	4504.94	12042.2	2.6731	1.41851	5.17701e-07	0.000164209	1	9	SERPINF1	protein_coding	serpin family F member 1
ENSG00000123500.9	236.671	933.292	3.9434	1.97944	5.19391e-07	0.000164209	0	9	COL10A1	protein_coding	collagen type X alpha 1 chain
ENSG00000167414.4	3.66115	18.2354	4.9808	2.31638	1.58671e-05	0.00182893	0	9	GNG8	protein_coding	G protein subunit gamma 8
ENSG00000133392.17	1437.85	31870.7	22.1656	4.47025	6.76879e-05	0.00456708	2	8	MYH11	protein_coding	myosin heavy chain 11
ENSG00000223764.2	85.9083	422.673	4.92	2.29866	4.21929e-06	0.00071956	1	10	RP11-54O7.3	lincRNA	.
ENSG00000187634.11	225.256	1071.56	4.7571	2.25008	1.53815e-06	0.000358325	0	9	SAMD11	protein_coding	sterile alpha motif domain containing 11
ENSG00000131471.6	1200.6	3366.16	2.8037	1.48733	9.69157e-06	0.00129954	1	10	AOC3	protein_coding	amine oxidase, copper containing 3
ENSG00000177133.10	20.8492	78.2613	3.7537	1.90831	1.65341e-05	0.0018547	0	9	LINC00982	antisense	long intergenic non-protein coding RNA 982
ENSG00000198542.13	138.858	981.647	7.0694	2.82159	3.76423e-07	0.000134365	0	8	ITGBL1	protein_coding	integrin subunit beta like 1
ENSG00000163017.13	455.611	9525.66	20.9074	4.38594	7.965e-06	0.00113976	1	8	ACTG2	protein_coding	actin, gamma 2, smooth muscle, enteric
ENSG00000197361.6	79.8568	717.504	8.9849	3.1675	3.45478e-07	0.000125602	0	6	FBXL22	protein_coding	F-box and leucine rich repeat protein 22
ENSG00000197380.10	160.813	924.746	5.7504	2.52366	2.82083e-08	1.95087e-05	1	9	DACT3	protein_coding	dishevelled binding antagonist of beta catenin 3
ENSG00000233521.5	12.7049	64.857	5.1049	2.35188	6.14633e-06	0.00095122	1	9	RP5-1172A22.1	lincRNA	long intergenic non-protein coding RNA 1638
ENSG00000106624.9	9265.94	45974.5	4.9617	2.31083	5.61807e-10	1.03611e-06	0	10	AEBP1	protein_coding	AE binding protein 1
ENSG00000255399.3	2.15469	19.5696	9.0824	3.18307	3.67489e-05	0.00310887	0	10	TBX5-AS1	antisense	TBX5 antisense RNA 1
ENSG00000279161.1	2.67101	30.3833	11.3752	3.50782	1.74892e-06	0.000380047	1	9	CTB-12A17.2	TEC	.
ENSG00000172061.8	394.259	1012.83	2.5689	1.36115	4.06485e-08	2.64586e-05	0	10	LRRC15	protein_coding	leucine rich repeat containing 15
ENSG00000106819.11	287.03	1218.58	4.2455	2.08593	2.98584e-07	0.000112	1	9	ASPN	protein_coding	asporin
ENSG00000225670.4	54.7955	191.43	3.4935	1.80467	1.37545e-06	0.000327312	1	10	CADM3-AS1	antisense	CADM3 antisense RNA 1
ENSG00000105419.17	292.022	1201.65	4.1149	2.04086	1.28986e-14	1.42729e-10	0	10	MEIS3	protein_coding	Meis homeobox 3
ENSG00000119714.10	58.4795	350.386	5.9916	2.58294	1.55515e-09	2.29447e-06	0	9	GPR68	protein_coding	G protein-coupled receptor 68
ENSG00000276409.4	21.5345	155.675	7.2291	2.85382	7.44735e-06	0.0010915	1	10	CCL14	protein_coding	C-C motif chemokine ligand 14
ENSG00000107796.13	9240.33	49788.7	5.3882	2.4298	2.16066e-09	2.8128e-06	0	9	ACTA2	protein_coding	actin, alpha 2, smooth muscle, aorta
ENSG00000258537.5	1.46804	80.6339	54.9264	5.77943	1.90647e-05	0.00204582	1	7	FRMD6-AS2	lincRNA	FRMD6 antisense RNA 2
ENSG00000258498.7	196.516	953.955	4.8543	2.27926	1.65717e-08	1.46699e-05	1	10	DIO3OS	lincRNA	DIO3 opposite strand/antisense RNA (head to head)
ENSG00000145423.4	2042.58	8498.84	4.1608	2.05686	8.68142e-07	0.000230738	1	8	SFRP2	protein_coding	secreted frizzled related protein 2
ENSG00000261742.5	5.77669	37.3982	6.474	2.69466	4.46739e-11	1.70785e-07	0	11	LINC00922	lincRNA	long intergenic non-protein coding RNA 922
ENSG00000178776.4	11.0095	101.872	9.2531	3.20994	2.03401e-10	5.52376e-07	0	10	C5orf46	protein_coding	chromosome 5 open reading frame 46
ENSG00000131668.13	139.701	408.361	2.9231	1.5475	1.34249e-07	5.7179e-05	1	9	BARX1	protein_coding	BARX homeobox 1
ENSG00000089225.19	2.25831	26.1973	11.6004	3.5361	6.27718e-08	3.47301e-05	0	10	TBX5	protein_coding	T-box 5
ENSG00000105664.10	500.927	7098.58	14.1709	3.82486	1.26064e-09	1.9928e-06	1	9	COMP	protein_coding	cartilage oligomeric matrix protein
ENSG00000083782.7	18.0689	519.179	28.7332	4.84465	2.77898e-28	6.15016e-24	0	11	EPYC	protein_coding	epiphycan
