# Supplementary material for: Transcriptome Profiling Reveals Matrisome Alteration as a Key Feature of Ovarian Cancer Progression
Source: Cancers (Basel). 2019 Oct 9;11(10):1513. doi: 10.3390/cancers11101513 (PMC6826756; doi:10.3390/cancers11101513)
Supplement: Supplementary file 1 [file cancers-11-01513-s001.zip › Supplementary Table S4 P_vs_FT_common_304genes.xlsx]

## Sheet: P_vs_FT_common_304genes.txt
id	Average FT	Average Primary	Fold Change	log2fc	pvalue	padj	Number of individuals with P/FT >= 2	Number of individuals with FT/P >= 2	Gene Name	Gene Type	full name
ENSG00000009790.14	181.125	76.1328	0.4203	-1.25051	0.000275643	0.00402217	0	5	TRAF3IP3	protein_coding	TRAF3 interacting protein 3
ENSG00000017427.15	1227.18	254.85	0.2077	-2.26743	2.9709e-09	2.05309e-07	0	7	IGF1	protein_coding	insulin like growth factor 1
ENSG00000019186.9	3.18512	46.0685	14.4637	3.85436	0.00130246	0.0138882	5	1	CYP24A1	protein_coding	cytochrome P450 family 24 subfamily A member 1
ENSG00000019991.15	321.365	75.668	0.2355	-2.0862	1.09159e-05	0.000270822	0	6	HGF	protein_coding	hepatocyte growth factor
ENSG00000020181.17	4214.97	1111.7	0.2638	-1.92248	7.41403e-06	0.000196552	0	6	ADGRA2	protein_coding	adhesion G protein-coupled receptor A2
ENSG00000022267.16	16424.5	1083.67	0.066	-3.92139	9.05255e-09	5.47201e-07	0	8	FHL1	protein_coding	four and a half LIM domains 1
ENSG00000024422.11	3066.04	1317.33	0.4297	-1.2186	0.00105199	0.0117641	1	6	EHD2	protein_coding	EH domain containing 2
ENSG00000025423.11	288.856	37.6971	0.1305	-2.93788	7.20728e-10	5.91045e-08	0	7	HSD17B6	protein_coding	hydroxysteroid 17-beta dehydrogenase 6
ENSG00000036448.9	140.634	54.8842	0.3903	-1.35734	0.000910866	0.0104912	0	4	MYOM2	protein_coding	myomesin 2
ENSG00000039068.18	2180.93	8479.06	3.8878	1.95895	0.000855064	0.00996981	5	0	CDH1	protein_coding	cadherin 1
ENSG00000046604.12	1005.1	2396.06	2.3839	1.25332	0.000495372	0.00646533	5	0	DSG2	protein_coding	desmoglein 2
ENSG00000054803.3	301.953	8.96474	0.0297	-5.07339	2.01125e-23	1.54627e-20	0	8	CBLN4	protein_coding	cerebellin 4 precursor
ENSG00000054938.15	121.587	5.06622	0.0417	-4.58381	1.59e-17	4.88963e-15	0	8	CHRDL2	protein_coding	chordin like 2
ENSG00000067113.16	1942.42	605.458	0.3117	-1.68177	0.000191448	0.00302568	0	5	PLPP1	protein_coding	phospholipid phosphatase 1
ENSG00000069431.11	1382.41	168.912	0.1222	-3.03268	7.41549e-10	6.04092e-08	0	6	ABCC9	protein_coding	ATP binding cassette subfamily C member 9
ENSG00000070808.15	173.027	8.14354	0.0471	-4.40813	2.54021e-15	5.63012e-13	0	7	CAMK2A	protein_coding	calcium/calmodulin dependent protein kinase II alpha
ENSG00000071205.11	989.601	315.92	0.3192	-1.64747	1.80957e-06	5.85776e-05	0	7	ARHGAP10	protein_coding	Rho GTPase activating protein 10
ENSG00000072163.19	4075.4	715.138	0.1755	-2.51046	3.80553e-08	2.01775e-06	0	8	LIMS2	protein_coding	LIM zinc finger domain containing 2
ENSG00000072952.18	4311.43	616.281	0.1429	-2.80692	5.44423e-08	2.80421e-06	0	7	MRVI1	protein_coding	murine retrovirus integration site 1 homolog
ENSG00000076554.15	704.481	1875.49	2.6622	1.41262	0.000232998	0.00351455	6	0	TPD52	protein_coding	tumor protein D52
ENSG00000077522.12	88.6266	37.6454	0.4248	-1.23514	0.00282499	0.0255986	0	7	ACTN2	protein_coding	actinin alpha 2
ENSG00000078098.13	476.499	101.79	0.2136	-2.22702	6.59218e-07	2.42423e-05	1	7	FAP	protein_coding	fibroblast activation protein alpha
ENSG00000078596.10	1449.92	147.191	0.1015	-3.30045	1.98999e-09	1.45707e-07	0	8	ITM2A	protein_coding	integral membrane protein 2A
ENSG00000079102.16	627.846	208.738	0.3325	-1.58857	0.00359393	0.0306504	0	5	RUNX1T1	protein_coding	RUNX1 translocation partner 1
ENSG00000083782.7	1.70556	10.9711	6.4326	2.6854	0.00162976	0.0165615	4	0	EPYC	protein_coding	epiphycan
ENSG00000086159.12	12.7152	80.5307	6.3334	2.66298	0.000790754	0.00940788	5	0	AQP6	protein_coding	aquaporin 6
ENSG00000088320.3	319.797	31.2183	0.0976	-3.35698	3.85484e-16	1.03083e-13	0	8	REM1	protein_coding	RRAD and GEM like GTPase 1
ENSG00000096696.13	1535.9	5314.72	3.4603	1.7909	9.6136e-05	0.00173143	6	1	DSP	protein_coding	desmoplakin
ENSG00000099337.4	1959.48	716.655	0.3657	-1.45127	9.67421e-07	3.36641e-05	0	5	KCNK6	protein_coding	potassium two pore domain channel subfamily K member 6
ENSG00000099998.17	1125.05	424.677	0.3775	-1.40545	2.23292e-05	0.000498044	0	6	GGT5	protein_coding	gamma-glutamyltransferase 5
ENSG00000100234.11	15333	1408.37	0.0919	-3.44379	6.66177e-15	1.37725e-12	0	8	TIMP3	protein_coding	TIMP metallopeptidase inhibitor 3
ENSG00000100628.11	1392.05	42.9893	0.0309	-5.01625	1.86957e-21	1.17936e-18	0	8	ASB2	protein_coding	ankyrin repeat and SOCS box containing 2
ENSG00000101276.14	87.6137	240.457	2.7445	1.45654	0.000421028	0.00564476	5	0	SLC52A3	protein_coding	solute carrier family 52 member 3
ENSG00000101335.9	44988	7630.68	0.1696	-2.55979	1.4083e-06	4.68835e-05	0	7	MYL9	protein_coding	myosin light chain 9
ENSG00000103067.12	283.227	880.075	3.1073	1.63566	0.00241657	0.0226322	4	0	ESRP2	protein_coding	epithelial splicing regulatory protein 2
ENSG00000103196.11	3095.28	320.159	0.1034	-3.27369	3.32865e-07	1.3381e-05	0	5	CRISPLD2	protein_coding	cysteine rich secretory protein LCCL domain containing 2
ENSG00000103710.10	2293.53	177.532	0.0774	-3.69152	5.42357e-22	3.70641e-19	0	8	RASL12	protein_coding	RAS like family 12
ENSG00000104369.4	22.7112	80.2991	3.5357	1.822	0.00192022	0.0188363	4	0	JPH1	protein_coding	junctophilin 1
ENSG00000104549.11	534.798	1539.59	2.8788	1.52547	2.31749e-05	0.000513185	7	0	SQLE	protein_coding	squalene epoxidase
ENSG00000104903.4	167.47	82.837	0.4946	-1.01567	0.00581287	0.0436799	1	5	LYL1	protein_coding	LYL1, basic helix-loop-helix family member
ENSG00000105376.4	23.9461	80.1075	3.3453	1.74214	0.00643692	0.0471313	5	1	ICAM5	protein_coding	intercellular adhesion molecule 5
ENSG00000105419.17	1506.16	247.705	0.1645	-2.60384	3.82315e-09	2.52842e-07	0	7	MEIS3	protein_coding	Meis homeobox 3
ENSG00000105499.13	438.876	108.822	0.248	-2.01159	2.62202e-09	1.86368e-07	0	7	PLA2G4C	protein_coding	phospholipase A2 group IVC
ENSG00000105997.22	592.545	151.143	0.2551	-1.97087	0.000399358	0.0054043	0	6	HOXA3	protein_coding	homeobox A3
ENSG00000106004.4	970.571	287.195	0.2959	-1.75682	2.75553e-07	1.14001e-05	1	7	HOXA5	protein_coding	homeobox A5
ENSG00000106018.13	271.771	79.7693	0.2935	-1.76857	0.00267137	0.024468	0	6	VIPR2	protein_coding	vasoactive intestinal peptide receptor 2
ENSG00000106483.11	12730.4	907.46	0.0713	-3.80995	1.90362e-17	5.71133e-15	0	8	SFRP4	protein_coding	secreted frizzled related protein 4
ENSG00000106819.11	1990.53	49.965	0.0251	-5.31617	1.31305e-30	2.15358e-27	0	8	ASPN	protein_coding	asporin
ENSG00000106823.12	1688.35	391.711	0.232	-2.1078	0.00015994	0.00260069	1	7	ECM2	protein_coding	extracellular matrix protein 2
ENSG00000107159.12	32.3159	1175.07	36.362	5.18436	2.30567e-14	4.35895e-12	7	0	CA9	protein_coding	carbonic anhydrase 9
ENSG00000107796.13	82807	4901.5	0.0592	-4.07826	3.91627e-16	1.03341e-13	0	8	ACTA2	protein_coding	actin, alpha 2, smooth muscle, aorta
ENSG00000108001.13	272.958	20.1228	0.0737	-3.76219	1.50042e-11	1.72492e-09	0	8	EBF3	protein_coding	early B-cell factor 3
ENSG00000108381.10	661.242	44.2857	0.067	-3.8997	2.6728e-11	2.85897e-09	0	7	ASPA	protein_coding	aspartoacylase
ENSG00000108823.15	713.621	7.01468	0.0098	-6.673	2.41683e-32	4.9549e-29	0	8	SGCA	protein_coding	sarcoglycan alpha
ENSG00000109099.13	3950.06	1017.87	0.2577	-1.95624	8.10996e-07	2.91272e-05	1	7	PMP22	protein_coding	peripheral myelin protein 22
ENSG00000111339.10	103.725	3.18546	0.0307	-5.02562	4.32362e-13	6.64811e-11	0	8	ART4	protein_coding	ADP-ribosyltransferase 4 (Dombrock blood group)
ENSG00000112562.18	7684.52	964.525	0.1255	-2.99424	1.54811e-12	2.1397e-10	0	8	SMOC2	protein_coding	SPARC related modular calcium binding 2
ENSG00000112769.18	7071.82	2162.79	0.3058	-1.70934	0.000270459	0.00397244	0	5	LAMA4	protein_coding	laminin subunit alpha 4
ENSG00000112812.15	207.762	488.423	2.3509	1.23321	0.00340153	0.0293465	5	0	PRSS16	protein_coding	protease, serine 16
ENSG00000113721.13	5955.38	1352.68	0.2271	-2.1386	9.17507e-06	0.000235867	0	6	PDGFRB	protein_coding	platelet derived growth factor receptor beta
ENSG00000114279.13	78.4122	428.624	5.4663	2.45056	0.000691556	0.00849294	5	1	FGF12	protein_coding	fibroblast growth factor 12
ENSG00000116132.11	3977.3	239.924	0.0603	-4.0517	5.55591e-17	1.60808e-14	0	8	PRRX1	protein_coding	paired related homeobox 1
ENSG00000116774.11	2985.19	575.643	0.1928	-2.37482	1.68606e-20	9.42735e-18	0	8	OLFML3	protein_coding	olfactomedin like 3
ENSG00000116990.10	125.381	487.773	3.8903	1.95988	1.82846e-07	8.16404e-06	6	0	MYCL	protein_coding	v-myc avian myelocytomatosis viral oncogene lung carcinoma derived homolog
ENSG00000118473.21	261.15	40.0513	0.1534	-2.70463	4.85502e-06	0.000134964	0	6	SGIP1	protein_coding	SH3 domain GRB2 like endophilin interacting protein 1
ENSG00000118492.16	210.386	32.6303	0.1551	-2.68873	0.00512905	0.0397934	2	5	ADGB	protein_coding	androglobin
ENSG00000119630.13	482.99	214.663	0.4444	-1.17007	2.04371e-07	8.97844e-06	0	7	PGF	protein_coding	placental growth factor
ENSG00000119865.8	796.105	225.567	0.2833	-1.8196	1.91816e-06	6.16066e-05	0	5	CNRIP1	protein_coding	cannabinoid receptor interacting protein 1
ENSG00000120820.12	928.227	347.535	0.3744	-1.41735	0.00201821	0.0196331	1	6	GLT8D2	protein_coding	glycosyltransferase 8 domain containing 2
ENSG00000121577.13	360.016	98.199	0.2728	-1.87408	5.88371e-07	2.20321e-05	0	6	POPDC2	protein_coding	popeye domain containing 2
ENSG00000122592.7	406.366	85.2088	0.2097	-2.2536	0.000473517	0.00620643	0	7	HOXA7	protein_coding	homeobox A7
ENSG00000122679.8	522.606	151.653	0.2902	-1.78488	2.59343e-05	0.000564133	0	6	RAMP3	protein_coding	receptor activity modifying protein 3
ENSG00000122786.19	22324	4981.01	0.2231	-2.16424	3.0949e-05	0.000659798	0	6	CALD1	protein_coding	caldesmon 1
ENSG00000123500.9	14.4264	200.387	13.8903	3.79601	4.3853e-07	1.72069e-05	6	0	COL10A1	protein_coding	collagen type X alpha 1 chain
ENSG00000124019.9	39.2368	10.431	0.2658	-1.91159	0.000840215	0.00984332	0	5	FAM124B	protein_coding	family with sequence similarity 124 member B
ENSG00000124212.5	6416.08	1523.28	0.2374	-2.07461	1.0289e-05	0.000259088	1	7	PTGIS	protein_coding	prostaglandin I2 synthase
ENSG00000126467.10	31.2704	3.26216	0.1043	-3.26119	6.39439e-08	3.17276e-06	0	8	TSKS	protein_coding	testis specific serine kinase substrate
ENSG00000127083.7	384.283	17.5196	0.0456	-4.45482	1.45697e-19	6.63783e-17	0	8	OMD	protein_coding	osteomodulin
ENSG00000127920.5	2343.28	925.006	0.3947	-1.34117	0.000209523	0.00324807	1	6	GNG11	protein_coding	G protein subunit gamma 11
ENSG00000128262.8	96.1229	18.6514	0.194	-2.36587	6.1991e-06	0.000167963	0	7	POM121L9P	transcribed_unprocessed_pseudogene	POM121 transmembrane nucleoporin like 9, pseudogene
ENSG00000129009.12	4362.03	1894.91	0.4344	-1.2029	0.000384527	0.00523817	0	5	ISLR	protein_coding	immunoglobulin superfamily containing leucine rich repeat
ENSG00000130176.7	27958.1	183.534	0.0066	-7.24332	5.30261e-53	1.30455e-48	0	8	CNN1	protein_coding	calponin 1
ENSG00000130307.11	294.125	93.2741	0.3171	-1.65699	1.00419e-06	3.46983e-05	0	7	USHBP1	protein_coding	USH1 protein network component harmonin binding protein 1
ENSG00000130700.6	284.61	3.19682	0.0112	-6.48036	1.48169e-27	1.65694e-24	0	8	GATA5	protein_coding	GATA binding protein 5
ENSG00000131471.6	6789.23	105.853	0.0156	-6.00231	3.93989e-31	6.92351e-28	0	8	AOC3	protein_coding	amine oxidase, copper containing 3
ENSG00000131634.13	423.731	201.381	0.4753	-1.07309	0.000310076	0.00440699	0	5	TMEM204	protein_coding	transmembrane protein 204
ENSG00000132000.11	43.1923	177.034	4.0987	2.03517	2.52577e-05	0.000550879	6	0	PODNL1	protein_coding	podocan like 1
ENSG00000132329.10	2964.09	747.896	0.2523	-1.98679	5.72725e-05	0.00110772	0	6	RAMP1	protein_coding	receptor activity modifying protein 1
ENSG00000132386.10	9818.49	1154.61	0.1176	-3.08804	7.07174e-12	8.78682e-10	0	8	SERPINF1	protein_coding	serpin family F member 1
ENSG00000133392.17	110580	697.823	0.0063	-7.31043	1.3293e-26	1.36264e-23	0	8	MYH11	protein_coding	myosin heavy chain 11
ENSG00000133561.15	724.298	210.332	0.2904	-1.78389	6.76259e-06	0.000181432	1	7	GIMAP6	protein_coding	GTPase, IMAP family member 6
ENSG00000133574.9	810.823	251.626	0.3103	-1.68826	2.75712e-07	1.14001e-05	0	7	GIMAP4	protein_coding	GTPase, IMAP family member 4
ENSG00000134201.10	1500.24	154.705	0.1031	-3.27788	9.41654e-12	1.11378e-09	0	8	GSTM5	protein_coding	glutathione S-transferase mu 5
ENSG00000134709.10	302.447	887.999	2.936	1.55385	0.000276775	0.0040339	6	0	HOOK1	protein_coding	hook microtubule tethering protein 1
ENSG00000135426.15	83.7448	20.1272	0.2403	-2.05709	7.91572e-08	3.84108e-06	0	7	TESPA1	protein_coding	thymocyte expressed, positive selection associated 1
ENSG00000135502.17	719.56	298.819	0.4153	-1.26777	0.00125225	0.0134709	0	5	SLC26A10	protein_coding	solute carrier family 26 member 10
ENSG00000135960.9	6.01005	69.4993	11.5638	3.53154	0.00203227	0.0197464	5	2	EDAR	protein_coding	ectodysplasin A receptor
ENSG00000136918.7	793.514	94.9227	0.1196	-3.06371	0.00610423	0.0453275	2	5	WDR38	protein_coding	WD repeat domain 38
ENSG00000137124.7	3420.13	853.874	0.2497	-2.00173	0.000524532	0.00675277	1	5	ALDH1B1	protein_coding	aldehyde dehydrogenase 1 family member B1
ENSG00000137225.12	30.4313	10.7179	0.3522	-1.50553	0.000283119	0.00410448	1	7	CAPN11	protein_coding	calpain 11
ENSG00000137460.8	179.098	540.816	3.0197	1.59441	8.93787e-06	0.000230492	4	0	FHDC1	protein_coding	FH2 domain containing 1
ENSG00000137809.16	1379.79	325.425	0.2359	-2.08375	0.000221032	0.00336916	0	5	ITGA11	protein_coding	integrin subunit alpha 11
ENSG00000138061.11	3188.56	102.127	0.032	-4.96578	5.94525e-30	9.14157e-27	0	8	CYP1B1	protein_coding	cytochrome P450 family 1 subfamily B member 1
ENSG00000138080.13	4189.29	1787.72	0.4267	-1.22871	0.00513711	0.0398308	0	5	EMILIN1	protein_coding	elastin microfibril interfacer 1
ENSG00000138185.17	1271.42	219.731	0.1728	-2.53282	2.52505e-07	1.06009e-05	0	6	ENTPD1	protein_coding	ectonucleoside triphosphate diphosphohydrolase 1
ENSG00000138741.10	51.674	10.2713	0.1988	-2.33061	0.00117695	0.0128633	1	6	TRPC3	protein_coding	transient receptor potential cation channel subfamily C member 3
ENSG00000139211.6	2373.02	1183.17	0.4986	-1.00405	0.00331041	0.0287479	0	5	AMIGO2	protein_coding	adhesion molecule with Ig like domain 2
ENSG00000139219.17	20.0758	930.965	46.3724	5.53519	2.09466e-17	6.20877e-15	8	0	COL2A1	protein_coding	collagen type II alpha 1 chain
ENSG00000139329.4	8810.93	1572.04	0.1784	-2.48681	4.14724e-09	2.72081e-07	0	7	LUM	protein_coding	lumican
ENSG00000139567.12	993.441	271.555	0.2733	-1.87144	1.74998e-07	7.87434e-06	0	6	ACVRL1	protein_coding	activin A receptor like type 1
ENSG00000140416.19	26170	5694.74	0.2176	-2.20025	2.51519e-06	7.76396e-05	0	6	TPM1	protein_coding	tropomyosin 1 (alpha)
ENSG00000140682.18	3622.31	571.566	0.1578	-2.66383	4.27308e-10	3.70163e-08	0	7	TGFB1I1	protein_coding	transforming growth factor beta 1 induced transcript 1
ENSG00000141338.13	2591.62	274.972	0.1061	-3.2365	9.43462e-06	0.000241279	0	7	ABCA8	protein_coding	ATP binding cassette subfamily A member 8
ENSG00000142303.13	868.81	342.425	0.3941	-1.34337	0.00275362	0.0250627	0	5	ADAMTS10	protein_coding	ADAM metallopeptidase with thrombospondin type 1 motif 10
ENSG00000143387.12	3189.37	547.567	0.1717	-2.54204	1.49236e-12	2.12225e-10	0	7	CTSK	protein_coding	cathepsin K
ENSG00000143882.10	68.1569	443.966	6.5139	2.70352	7.21903e-15	1.46779e-12	8	0	ATP6V1C2	protein_coding	ATPase H+ transporting V1 subunit C2
ENSG00000144837.8	143.974	45.9083	0.3189	-1.64882	0.000488166	0.0063868	1	6	PLA1A	protein_coding	phospholipase A1 member A
ENSG00000145423.4	3724.4	96.2156	0.0258	-5.27649	1.12069e-14	2.22349e-12	1	7	SFRP2	protein_coding	secreted frizzled related protein 2
ENSG00000145861.7	205.023	16.6734	0.0813	-3.6206	3.37489e-11	3.51818e-09	0	8	C1QTNF2	protein_coding	C1q and tumor necrosis factor related protein 2
ENSG00000145936.8	1680.76	49.4212	0.0294	-5.08804	1.02994e-28	1.4077e-25	0	8	KCNMB1	protein_coding	potassium calcium-activated channel subfamily M regulatory beta subunit 1
ENSG00000147166.10	132.194	47.4159	0.3587	-1.47915	0.000216944	0.00333356	0	5	ITGB1BP2	protein_coding	integrin subunit beta 1 binding protein 2
ENSG00000147465.11	110.376	1029.77	9.3296	3.22182	0.000104758	0.00185414	5	1	STAR	protein_coding	steroidogenic acute regulatory protein
ENSG00000147592.8	219.599	646.825	2.9455	1.55851	5.77439e-06	0.000157846	5	0	LACTB2	protein_coding	lactamase beta 2
ENSG00000148053.15	1012.32	237.445	0.2346	-2.09173	0.000101212	0.00180425	1	7	NTRK2	protein_coding	neurotrophic receptor tyrosine kinase 2
ENSG00000149451.17	6990.22	337.713	0.0483	-4.37183	8.20931e-28	1.00983e-24	0	8	ADAM33	protein_coding	ADAM metallopeptidase domain 33
ENSG00000149591.16	89494.7	6747.44	0.0754	-3.72929	6.89954e-11	6.9001e-09	0	7	TAGLN	protein_coding	transgelin
ENSG00000149596.6	2164.58	126.555	0.0585	-4.09542	7.65555e-12	9.32386e-10	0	7	JPH2	protein_coding	junctophilin 2
ENSG00000149633.11	685.966	39.3935	0.0574	-4.12281	1.82515e-17	5.5435e-15	0	8	KIAA1755	protein_coding	KIAA1755
ENSG00000151067.21	952.375	228.398	0.2398	-2.0601	0.00116	0.012729	0	5	CACNA1C	protein_coding	calcium voltage-gated channel subunit alpha1 C
ENSG00000151617.15	1541.77	256.593	0.1664	-2.58727	4.24803e-10	3.69293e-08	0	7	EDNRA	protein_coding	endothelin receptor type A
ENSG00000151789.10	140.638	22.2174	0.158	-2.662	7.70852e-08	3.75534e-06	0	7	ZNF385D	protein_coding	zinc finger protein 385D
ENSG00000151892.14	2888.57	434.206	0.1503	-2.73408	1.15551e-07	5.39429e-06	0	7	GFRA1	protein_coding	GDNF family receptor alpha 1
ENSG00000152049.6	636.671	111.065	0.1744	-2.51953	1.79977e-06	5.83372e-05	1	7	KCNE4	protein_coding	potassium voltage-gated channel subfamily E regulatory subunit 4
ENSG00000152932.7	42.4799	3.70955	0.0873	-3.51787	1.56176e-05	0.000368031	0	7	RAB3C	protein_coding	RAB3C, member RAS oncogene family
ENSG00000153012.11	1272.55	95.8912	0.0754	-3.72929	1.08432e-09	8.41527e-08	0	7	LGI2	protein_coding	leucine rich repeat LGI family member 2
ENSG00000153902.13	1136.07	67.4916	0.0594	-4.07339	4.50008e-19	1.75732e-16	0	7	LGI4	protein_coding	leucine rich repeat LGI family member 4
ENSG00000154065.16	761.718	106.588	0.1399	-2.83753	2.17657e-08	1.21149e-06	0	7	ANKRD29	protein_coding	ankyrin repeat domain 29
ENSG00000154319.14	63.1271	393.766	6.2377	2.64101	0.000274485	0.00401241	5	0	FAM167A	protein_coding	family with sequence similarity 167 member A
ENSG00000154553.13	7487.68	499.585	0.0667	-3.90617	2.81704e-14	5.21089e-12	0	7	PDLIM3	protein_coding	PDZ and LIM domain 3
ENSG00000154678.16	1641.94	91.6083	0.0558	-4.16359	5.79417e-10	4.88179e-08	0	8	PDE1C	protein_coding	phosphodiesterase 1C
ENSG00000154721.14	1301.93	177.237	0.1361	-2.87726	2.58521e-12	3.40114e-10	0	8	JAM2	protein_coding	junctional adhesion molecule 2
ENSG00000157570.11	1433.32	357.408	0.2494	-2.00347	0.000251419	0.00374193	1	6	TSPAN18	protein_coding	tetraspanin 18
ENSG00000160013.8	128.127	46.0213	0.3592	-1.47714	7.28921e-05	0.00136476	0	6	PTGIR	protein_coding	prostaglandin I2 (prostacyclin) receptor (IP)
ENSG00000160097.15	378.994	79.4777	0.2097	-2.2536	5.22081e-09	3.34485e-07	0	6	FNDC5	protein_coding	fibronectin type III domain containing 5
ENSG00000160161.9	29.446	173.161	5.8806	2.55596	5.36099e-05	0.00104925	6	0	CILP2	protein_coding	cartilage intermediate layer protein 2
ENSG00000160539.4	156.776	67.7421	0.4321	-1.21056	0.00408077	0.0335433	0	5	PLPP7	protein_coding	phospholipid phosphatase 7 (inactive)
ENSG00000161281.10	860.766	267.938	0.3113	-1.68362	6.11257e-05	0.00117028	1	7	COX7A1	protein_coding	cytochrome c oxidase subunit 7A1
ENSG00000162520.14	786.354	123.984	0.1577	-2.66475	1.88807e-08	1.06782e-06	0	7	SYNC	protein_coding	syncoilin, intermediate filament protein
ENSG00000162576.16	3135.18	1288.58	0.411	-1.28279	0.000215997	0.0033233	0	6	MXRA8	protein_coding	matrix remodeling associated 8
ENSG00000162614.18	2493.22	224.225	0.0899	-3.47554	1.3864e-07	6.37537e-06	0	6	NEXN	protein_coding	nexilin F-actin binding protein
ENSG00000162882.14	308.858	118.727	0.3844	-1.37932	1.17064e-05	0.000286283	0	6	HAAO	protein_coding	3-hydroxyanthranilate 3,4-dioxygenase
ENSG00000162949.16	47.6617	254.921	5.3485	2.41913	0.00251654	0.0233718	6	1	CAPN13	protein_coding	calpain 13
ENSG00000163017.13	22581.4	359.229	0.0159	-5.97483	2.22816e-38	1.37043e-34	0	8	ACTG2	protein_coding	actin, gamma 2, smooth muscle, enteric
ENSG00000163075.12	642.162	130.6	0.2034	-2.29761	0.00468717	0.0371501	1	5	CFAP221	protein_coding	cilia and flagella associated protein 221
ENSG00000163297.16	2781.06	709.766	0.2552	-1.9703	4.24451e-05	0.000862442	1	7	ANTXR2	protein_coding	anthrax toxin receptor 2
ENSG00000163431.12	12421.5	402.418	0.0324	-4.94786	6.42445e-19	2.4316e-16	0	8	LMOD1	protein_coding	leiomodin 1
ENSG00000163508.12	26.6215	10.4233	0.3915	-1.35292	0.00652611	0.0476099	0	5	EOMES	protein_coding	eomesodermin
ENSG00000163689.19	53.8896	115.984	2.1523	1.10588	0.00599677	0.0447414	5	1	C3orf67	protein_coding	chromosome 3 open reading frame 67
ENSG00000164106.7	428.266	5.03059	0.0117	-6.41735	2.46356e-13	4.04056e-11	0	7	SCRG1	protein_coding	stimulator of chondrogenesis 1
ENSG00000164107.8	746.147	136.116	0.1824	-2.45482	1.7613e-08	1.00771e-06	0	7	HAND2	protein_coding	heart and neural crest derivatives expressed 2
ENSG00000164188.8	40.9827	7.08426	0.1729	-2.53199	0.000103782	0.00184217	1	7	RANBP3L	protein_coding	RAN binding protein 3 like
ENSG00000164283.12	36.4052	482.604	13.2565	3.72863	5.26013e-27	5.62651e-24	8	0	ESM1	protein_coding	endothelial cell specific molecule 1
ENSG00000164694.16	105.528	805.177	7.63	2.93168	0.000106631	0.00187783	5	1	FNDC1	protein_coding	fibronectin type III domain containing 1
ENSG00000164776.9	153.244	33.6459	0.2196	-2.18705	0.00198195	0.0193415	0	3	PHKG1	protein_coding	phosphorylase kinase catalytic subunit gamma 1
ENSG00000165424.6	2804.32	561.066	0.2001	-2.32121	6.5693e-08	3.24534e-06	0	7	ZCCHC24	protein_coding	zinc finger CCHC-type containing 24
ENSG00000165995.18	421.186	113.903	0.2704	-1.88683	0.000193614	0.00305143	0	6	CACNB2	protein_coding	calcium voltage-gated channel auxiliary subunit beta 2
ENSG00000166250.11	1048.09	412.356	0.3934	-1.34593	0.00404985	0.0333449	1	7	CLMP	protein_coding	CXADR like membrane protein
ENSG00000166482.11	8265.9	344.135	0.0416	-4.58727	1.73274e-23	1.37512e-20	0	8	MFAP4	protein_coding	microfibrillar associated protein 4
ENSG00000166596.14	892.545	114.841	0.1287	-2.95792	0.00296075	0.0264586	2	5	CFAP52	protein_coding	cilia and flagella associated protein 52
ENSG00000166831.8	638.028	119.953	0.188	-2.4112	1.08897e-08	6.48687e-07	0	7	RBPMS2	protein_coding	RNA binding protein with multiple splicing 2
ENSG00000166923.10	1671.83	24.4771	0.0146	-6.09789	0.0005123	0.00663697	1	5	GREM1	protein_coding	gremlin 1, DAN family BMP antagonist
ENSG00000167414.4	17.1944	3.72757	0.2168	-2.20556	0.000923266	0.0105993	0	7	GNG8	protein_coding	G protein subunit gamma 8
ENSG00000167549.18	783.526	177.55	0.2266	-2.14178	2.18623e-07	9.48601e-06	0	6	CORO6	protein_coding	coronin 6
ENSG00000167641.10	951.154	258.063	0.2713	-1.88204	3.48789e-06	0.000101429	0	8	PPP1R14A	protein_coding	protein phosphatase 1 regulatory inhibitor subunit 14A
ENSG00000167711.13	298.408	81.4043	0.2728	-1.87408	1.01837e-05	0.00025734	0	6	SERPINF2	protein_coding	serpin family F member 2
ENSG00000168229.3	68.8964	17.1646	0.2491	-2.0052	3.4806e-05	0.000726257	0	7	PTGDR	protein_coding	prostaglandin D2 receptor
ENSG00000169184.5	492.486	90.4208	0.1836	-2.44536	6.7204e-05	0.00127181	1	6	MN1	protein_coding	MN1 proto-oncogene, transcriptional regulator
ENSG00000169297.7	18.2783	374.787	20.5044	4.35786	9.31526e-07	3.25994e-05	7	0	NR0B1	protein_coding	nuclear receptor subfamily 0 group B member 1
ENSG00000169314.14	281.228	62.4976	0.2222	-2.17007	0.000976614	0.0110824	1	7	C22orf15	protein_coding	chromosome 22 open reading frame 15
ENSG00000170801.9	1883.57	782.772	0.4156	-1.26673	5.08824e-06	0.000140653	1	7	HTRA3	protein_coding	HtrA serine peptidase 3
ENSG00000170927.14	16.4146	275.467	16.7818	4.06883	0.000879727	0.0101946	3	3	PKHD1	protein_coding	polycystic kidney and hepatic disease 1 (autosomal recessive)
ENSG00000171115.3	646.882	155.589	0.2405	-2.05589	6.21918e-07	2.31824e-05	0	7	GIMAP8	protein_coding	GTPase, IMAP family member 8
ENSG00000171126.7	2.60342	18.3089	7.0327	2.81408	0.00527827	0.0407072	7	1	KCNG3	protein_coding	potassium voltage-gated channel modifier subfamily G member 3
ENSG00000171316.11	479.018	1321.09	2.7579	1.46357	0.000915023	0.0105292	7	1	CHD7	protein_coding	chromodomain helicase DNA binding protein 7
ENSG00000171388.11	44.6411	294.878	6.6055	2.72367	0.00260804	0.0240774	5	1	APLN	protein_coding	apelin
ENSG00000172260.14	713.53	243.537	0.3413	-1.55089	6.84102e-06	0.000183134	1	7	NEGR1	protein_coding	neuronal growth regulator 1
ENSG00000172403.10	12484.9	1283.58	0.1028	-3.28209	5.02324e-08	2.62382e-06	0	6	SYNPO2	protein_coding	synaptopodin 2
ENSG00000172889.15	2523	1021.58	0.4049	-1.30436	2.32926e-07	9.9487e-06	0	6	EGFL7	protein_coding	EGF like domain multiple 7
ENSG00000172935.8	3292.18	548.816	0.1667	-2.58467	8.6258e-09	5.2789e-07	0	7	MRGPRF	protein_coding	MAS related GPR family member F
ENSG00000173467.8	1266.84	141.418	0.1116	-3.16359	0.000804137	0.0095204	2	6	AGR3	protein_coding	anterior gradient 3, protein disulphide isomerase family member
ENSG00000174403.15	572.125	7.13854	0.0125	-6.32193	1.88688e-25	1.78542e-22	0	8	C20orf166-AS1	antisense	C20orf166 antisense RNA 1
ENSG00000174607.10	137.313	448.354	3.2652	1.70717	0.000714337	0.00869576	6	0	UGT8	protein_coding	UDP glycosyltransferase 8
ENSG00000175084.11	75563.2	329.445	0.0044	-7.82828	2.85554e-38	1.40504e-34	0	8	DES	protein_coding	desmin
ENSG00000177133.10	154.968	13.3647	0.0862	-3.53617	3.86435e-05	0.000794907	0	7	LINC00982	antisense	long intergenic non-protein coding RNA 982
ENSG00000177363.4	545.248	91.1146	0.1671	-2.58122	1.17374e-15	2.75014e-13	0	8	LRRN4CL	protein_coding	LRRN4 C-terminal like
ENSG00000177469.12	16660.8	5955.11	0.3574	-1.48439	9.03174e-05	0.00163743	1	7	PTRF	protein_coding	polymerase I and transcript release factor
ENSG00000178031.16	797.575	58.6851	0.0736	-3.76415	8.62646e-13	1.27083e-10	0	7	ADAMTSL1	protein_coding	ADAMTS like 1
ENSG00000178538.9	117.55	482.636	4.1058	2.03766	0.000932082	0.0106805	6	1	CA8	protein_coding	carbonic anhydrase 8
ENSG00000179144.4	366.8	81.3582	0.2218	-2.17267	5.53345e-08	2.84204e-06	0	7	GIMAP7	protein_coding	GTPase, IMAP family member 7
ENSG00000179639.10	84.7497	19.9178	0.235	-2.08927	3.22863e-05	0.000681224	0	7	FCER1A	protein_coding	Fc fragment of IgE receptor Ia
ENSG00000179954.15	1242.89	229.839	0.1849	-2.43518	2.20423e-08	1.22223e-06	0	7	SSC5D	protein_coding	scavenger receptor cysteine rich family member with 5 domains
ENSG00000180139.11	25.034	4.12692	0.1649	-2.60034	0.00412217	0.0337708	1	7	ACTA2-AS1	antisense	ACTA2 antisense RNA 1
ENSG00000182379.9	20.1009	564.336	28.0752	4.81122	1.43954e-14	2.81076e-12	7	0	NXPH4	protein_coding	neurexophilin 4
ENSG00000182575.7	859.671	155.078	0.1804	-2.47073	1.53998e-06	5.09229e-05	0	7	NXPH3	protein_coding	neurexophilin 3
ENSG00000182636.5	1639.82	613.578	0.3742	-1.41812	0.000239039	0.00357933	0	7	NDN	protein_coding	necdin, MAGE family member
ENSG00000182667.14	153.18	28.5451	0.1864	-2.42353	0.000341327	0.00476038	0	6	NTM	protein_coding	neurotrimin
ENSG00000182747.4	3.59713	50.5743	14.0596	3.81348	0.00170574	0.0171495	4	0	SLC35D3	protein_coding	solute carrier family 35 member D3
ENSG00000182916.7	335.01	85.6975	0.2558	-1.96691	1.1299e-05	0.000277701	0	6	TCEAL7	protein_coding	transcription elongation factor A like 7
ENSG00000183160.8	577.925	86.771	0.1501	-2.736	1.37239e-12	1.97448e-10	0	7	TMEM119	protein_coding	transmembrane protein 119
ENSG00000183549.10	73.6501	22.5143	0.3057	-1.70981	0.00148477	0.015348	1	5	ACSM5	protein_coding	acyl-CoA synthetase medium-chain family member 5
ENSG00000183722.7	4414.39	702.754	0.1592	-2.65109	7.18183e-06	0.00019122	0	6	LHFP	protein_coding	lipoma HMGIC fusion partner
ENSG00000183742.12	96.9956	557.218	5.7448	2.52226	0.000213847	0.00329959	6	0	MACC1	protein_coding	MACC1, MET transcriptional regulator
ENSG00000183801.7	1065.14	269.115	0.2527	-1.9845	0.000233822	0.00352187	0	5	OLFML1	protein_coding	olfactomedin like 1
ENSG00000183963.18	10430.6	1802.34	0.1728	-2.53282	5.62644e-10	4.75676e-08	0	7	SMTN	protein_coding	smoothelin
ENSG00000185271.7	84.6817	7.07006	0.0835	-3.58208	2.89978e-18	9.64059e-16	0	8	KLHL33	protein_coding	kelch like family member 33
ENSG00000185532.15	1034.45	145.57	0.1407	-2.82931	6.7924e-08	3.34213e-06	0	7	PRKG1	protein_coding	protein kinase, cGMP-dependent, type I
ENSG00000185739.13	247.858	23.9327	0.0966	-3.37183	1.13905e-07	5.32754e-06	0	7	SRL	protein_coding	sarcalumenin
ENSG00000186340.14	4050.71	1792.89	0.4426	-1.17592	0.00652327	0.0476099	1	5	THBS2	protein_coding	thrombospondin 2
ENSG00000186603.5	13.9974	124.192	8.8725	3.14934	4.14599e-06	0.000117693	6	1	HPDL	protein_coding	4-hydroxyphenylpyruvate dioxygenase like
ENSG00000187634.11	838.072	107.795	0.1286	-2.95904	1.18399e-12	1.71344e-10	0	7	SAMD11	protein_coding	sterile alpha motif domain containing 11
ENSG00000187801.14	18.9949	46.9995	2.4743	1.30702	0.000446932	0.00593385	6	0	ZFP69B	protein_coding	ZFP69 zinc finger protein B
ENSG00000187955.11	5417.17	1706.41	0.315	-1.66658	0.00180994	0.0179912	1	6	COL14A1	protein_coding	collagen type XIV alpha 1 chain
ENSG00000188039.13	679.227	117.201	0.1726	-2.5345	0.00473864	0.0374134	2	5	NWD1	protein_coding	NACHT and WD repeat domain containing 1
ENSG00000188505.4	16.2728	251.195	15.4365	3.94827	5.48263e-05	0.00106966	5	1	NCCRP1	protein_coding	non-specific cytotoxic cell receptor protein 1 homolog (zebrafish)
ENSG00000188817.7	1120.96	115.948	0.1034	-3.27369	0.00123723	0.013356	1	5	SNTN	protein_coding	sentan, cilia apical structure protein
ENSG00000189129.13	859.715	76.3558	0.0888	-3.4933	7.49396e-10	6.07269e-08	0	8	PLAC9	protein_coding	placenta specific 9
ENSG00000196329.11	74.6373	19.4673	0.2608	-1.93898	0.00307071	0.0271356	1	7	GIMAP5	protein_coding	GTPase, IMAP family member 5
ENSG00000196376.10	97.4623	19.3186	0.1982	-2.33497	0.000378727	0.00517237	1	5	SLC35F1	protein_coding	solute carrier family 35 member F1
ENSG00000196381.10	124.131	45.8133	0.3691	-1.43792	0.00455941	0.0363482	1	7	ZNF781	protein_coding	zinc finger protein 781
ENSG00000196557.11	2750.68	992.689	0.3609	-1.47033	0.00175216	0.017516	1	6	CACNA1H	protein_coding	calcium voltage-gated channel subunit alpha1 H
ENSG00000196923.13	7643.93	1724.76	0.2256	-2.14816	2.64851e-09	1.86701e-07	0	7	PDLIM7	protein_coding	PDZ and LIM domain 7
ENSG00000197256.10	9195.73	2554.95	0.2778	-1.84788	2.18822e-09	1.57873e-07	0	7	KANK2	protein_coding	KN motif and ankyrin repeat domains 2
ENSG00000197361.6	694.174	179.967	0.2593	-1.94731	5.74266e-06	0.000157201	1	6	FBXL22	protein_coding	F-box and leucine rich repeat protein 22
ENSG00000197380.10	1344.96	97.3836	0.0724	-3.78787	2.15379e-14	4.17224e-12	0	8	DACT3	protein_coding	dishevelled binding antagonist of beta catenin 3
ENSG00000197576.13	213.025	59.711	0.2803	-1.83496	0.000410865	0.00554476	1	7	HOXA4	protein_coding	homeobox A4
ENSG00000197594.11	983.764	327.267	0.3327	-1.58771	0.000233906	0.00352187	0	6	ENPP1	protein_coding	ectonucleotide pyrophosphatase/phosphodiesterase 1
ENSG00000198467.13	40497.1	7706.49	0.1903	-2.39365	2.28738e-05	0.000507431	1	7	TPM2	protein_coding	tropomyosin 2 (beta)
ENSG00000198483.12	316.158	71.2913	0.2255	-2.1488	1.94292e-06	6.1997e-05	0	7	ANKRD35	protein_coding	ankyrin repeat domain 35
ENSG00000198523.5	4936.23	19.9945	0.0041	-7.93016	9.16393e-34	2.25451e-30	0	8	PLN	protein_coding	phospholamban
ENSG00000198542.13	436.052	45.0262	0.1033	-3.27509	9.95674e-06	0.000252532	0	7	ITGBL1	protein_coding	integrin subunit beta like 1
ENSG00000198832.10	3424.7	953.353	0.2784	-1.84477	0.000198036	0.00310127	1	6	SELM	protein_coding	selenoprotein M
ENSG00000198848.12	992.029	38.309	0.0386	-4.69526	9.33945e-15	1.88335e-12	0	7	CES1	protein_coding	carboxylesterase 1
ENSG00000203805.10	5.14616	63.4956	12.3384	3.62508	0.00451205	0.0360913	4	3	PLPP4	protein_coding	phospholipid phosphatase 4
ENSG00000206199.9	66.0309	3.10615	0.047	-4.4112	0.000237715	0.00356601	1	5	ANKUB1	protein_coding	ankyrin repeat and ubiquitin domain containing 1
ENSG00000211950.2	189.612	1.58055	0.0083	-6.91267	9.72853e-07	3.37818e-05	0	6	IGHV1-24	IG_V_gene	immunoglobulin heavy variable 1-24
ENSG00000211965.4	31.5381	1.05181	0.0334	-4.90401	0.000279361	0.00405957	0	5	IGHV3-49	IG_V_gene	immunoglobulin heavy variable 3-49
ENSG00000213203.2	254.525	66.5527	0.2615	-1.93512	2.95561e-10	2.67331e-08	0	8	GIMAP1	protein_coding	GTPase, IMAP family member 1
ENSG00000214575.9	248.133	86.3339	0.3479	-1.52326	0.000114393	0.00198891	1	7	CPEB1	protein_coding	cytoplasmic polyadenylation element binding protein 1
ENSG00000215018.9	348.29	100.109	0.2874	-1.79887	0.0013763	0.0145009	1	5	COL28A1	protein_coding	collagen type XXVIII alpha 1 chain
ENSG00000215182.8	0.821399	50.5365	61.5249	5.9431	0.000389517	0.00528566	5	1	MUC5AC	protein_coding	mucin 5AC, oligomeric mucus/gel-forming
ENSG00000215187.9	816.281	118.311	0.1449	-2.78687	0.00255358	0.0236801	1	5	FAM166B	protein_coding	family with sequence similarity 166 member B
ENSG00000221947.7	11.7523	48.7924	4.1517	2.0537	0.000206892	0.00321539	6	0	XKR9	protein_coding	XK related 9
ENSG00000222046.2	467.507	15.6905	0.0336	-4.89539	5.49895e-05	0.00107199	1	5	DCDC2B	protein_coding	doublecortin domain containing 2B
ENSG00000223749.8	1959.98	508.781	0.2596	-1.94564	0.000113298	0.00197127	1	7	MIR503HG	lincRNA	MIR503 host gene
ENSG00000223764.2	527.957	47.4709	0.0899	-3.47554	2.48619e-13	4.05068e-11	0	7	RP11-54O7.3	lincRNA	.
ENSG00000223813.2	9.75724	64.9701	6.6587	2.73524	0.00310642	0.0273922	6	2	AC007255.8	antisense	.
ENSG00000224003.1	22.7781	8.10195	0.3557	-1.49127	0.00177909	0.017749	0	5	YES1P1	processed_pseudogene	YES1 pseudogene 1
ENSG00000224086.5	113.634	40.1423	0.3533	-1.50103	1.03414e-05	0.000259348	0	6	LL22NC03-86G7.1	antisense	.
ENSG00000224238.2	57.0551	16.6912	0.2925	-1.77349	9.59944e-07	3.34986e-05	0	7	WARS2-IT1	antisense	WARS2 intronic transcript 1
ENSG00000225670.4	284.628	11.048	0.0388	-4.6878	2.65705e-20	1.39526e-17	0	8	CADM3-AS1	antisense	CADM3 antisense RNA 1
ENSG00000226476.3	5.6103	86.8288	15.4767	3.95203	0.0037919	0.0317956	3	2	RP11-776H12.1	lincRNA	long intergenic non-protein coding RNA 1748
ENSG00000226887.7	23.4463	535.344	22.8328	4.51304	2.1235e-05	0.000478203	7	1	ERVMER34-1	protein_coding	endogenous retrovirus group MER34 member 1
ENSG00000228401.4	10.2151	2.1039	0.206	-2.27928	0.000629392	0.0078481	0	8	HSPC324	antisense	.
ENSG00000229267.2	0.871158	6.04406	6.938	2.79452	0.00434952	0.0351073	8	0	AC072062.1	antisense	.
ENSG00000230937.10	24.5648	305.524	12.4375	3.63662	0.000463392	0.00610298	5	2	MIR205HG	processed_transcript	MIR205 host gene
ENSG00000232006.8	9.39374	63.5156	6.7615	2.75734	0.00161008	0.0163886	5	1	AC005537.2	lincRNA	.
ENSG00000232164.1	22.6336	120.753	5.3351	2.41552	0.00645943	0.0472398	5	2	AC092669.3	lincRNA	long intergenic non-protein coding RNA 1873
ENSG00000233117.2	257.375	11.6671	0.0453	-4.46435	2.52057e-08	1.3811e-06	0	7	LINC00702	lincRNA	long intergenic non-protein coding RNA 702
ENSG00000233682.3	2.27507	18.5843	8.1687	3.03011	0.00224128	0.0213515	5	1	RP11-13P5.2	antisense	.
ENSG00000234685.1	41.8666	603.137	14.4062	3.84862	0.00171399	0.0172042	5	2	NUS1P2	processed_pseudogene	NUS1 dehydrodolichyl diphosphate synthase subunit pseudogene 2
ENSG00000235505.7	198.194	63.0793	0.3183	-1.65154	5.75737e-05	0.00111267	0	6	RP11-693N9.2	transcribed_unprocessed_pseudogene	.
ENSG00000237125.8	635.924	96.3565	0.1515	-2.72261	2.14988e-07	9.37788e-06	0	7	HAND2-AS1	antisense	HAND2 antisense RNA 1 (head to head)
ENSG00000238057.8	21.4381	6.42448	0.2997	-1.73841	0.00418724	0.0340995	1	6	ZEB2-AS1	antisense	ZEB2 antisense RNA 1
ENSG00000239697.10	897.603	344.273	0.3835	-1.3827	0.00021707	0.00333356	0	6	TNFSF12	protein_coding	tumor necrosis factor superfamily member 12
ENSG00000241644.2	2011.27	888.926	0.442	-1.17788	1.76766e-06	5.76e-05	1	7	INMT	protein_coding	indolethylamine N-methyltransferase
ENSG00000242265.5	733.721	1904.34	2.5954	1.37596	0.00165535	0.0167385	6	1	PEG10	protein_coding	paternally expressed 10
ENSG00000245164.6	45.3962	11.8808	0.2617	-1.93401	8.0985e-06	0.000211981	0	7	LINC00861	lincRNA	long intergenic non-protein coding RNA 861
ENSG00000249669.8	10037.7	1222.74	0.1218	-3.03741	9.3649e-10	7.36087e-08	0	7	CARMN	lincRNA	cardiac mesoderm enhancer-associated non-coding RNA
ENSG00000253304.1	628.311	244.8	0.3896	-1.35993	0.00225032	0.0214085	0	5	TMEM200B	protein_coding	transmembrane protein 200B
ENSG00000253552.7	699.308	247.206	0.3535	-1.50022	0.000511299	0.00662749	0	6	HOXA-AS2	antisense	HOXA cluster antisense RNA 2
ENSG00000254369.6	42.3549	10.921	0.2578	-1.95568	0.000533584	0.00684423	1	7	HOXA-AS3	antisense	HOXA cluster antisense RNA 3
ENSG00000256417.1	1.82786	26.978	14.7594	3.88356	0.0032904	0.0285978	4	1	RP11-1038A11.3	lincRNA	.
ENSG00000258498.7	1979	241.094	0.1218	-3.03741	7.23343e-07	2.61468e-05	0	7	DIO3OS	lincRNA	DIO3 opposite strand/antisense RNA (head to head)
ENSG00000258537.5	109.188	0.789681	0.0072	-7.11779	2.074e-18	7.08674e-16	0	8	FRMD6-AS2	lincRNA	FRMD6 antisense RNA 2
ENSG00000258592.1	3.30109	16.4476	4.9825	2.31687	0.00667133	0.0484582	5	0	RP11-108M12.3	lincRNA	.
ENSG00000258752.1	528.12	23.3483	0.0442	-4.49981	0.00341746	0.0294591	2	6	RP11-356K23.1	antisense	.
ENSG00000260105.6	84.5466	2.38401	0.0282	-5.14816	2.1652e-11	2.37805e-09	0	7	AOC4P	transcribed_unprocessed_pseudogene	amine oxidase, copper containing 4, pseudogene
ENSG00000261269.1	124.874	37.6745	0.3017	-1.72881	3.1155e-05	0.000661325	0	6	RP11-389C8.2	sense_overlapping	.
ENSG00000261496.1	43.219	13.6543	0.3159	-1.66246	0.000971693	0.0110367	0	6	RP13-514E23.1	sense_overlapping	.
ENSG00000261625.1	172.592	28.0192	0.1623	-2.62327	0.000147971	0.0024334	0	6	RP11-554A11.4	sense_overlapping	.
ENSG00000261672.1	36.2902	10.18	0.2805	-1.83393	0.000234614	0.00353026	1	7	RP11-475B2.1	lincRNA	.
ENSG00000266074.8	811.804	336.539	0.4146	-1.27021	0.00495905	0.0387433	0	5	BAHCC1	protein_coding	BAH domain and coiled-coil containing 1
ENSG00000267532.4	205.879	44.6116	0.2167	-2.20623	2.64317e-06	8.05379e-05	0	6	MIR497HG	antisense	mir-497-195 cluster host gene
ENSG00000268204.1	15.2856	67.7317	4.4311	2.14766	0.00368802	0.0311549	5	1	CTD-3214H19.6	antisense	.
ENSG00000271811.1	58.151	3.74275	0.0644	-3.9568	3.44542e-09	2.32869e-07	0	7	RP1-79C4.4	lincRNA	.
ENSG00000276409.4	173.022	4.32775	0.025	-5.32193	5.37139e-18	1.76196e-15	0	8	CCL14	protein_coding	C-C motif chemokine ligand 14
ENSG00000277351.1	35.3785	9.8943	0.2797	-1.83805	2.24598e-06	7.04791e-05	0	7	RP11-325L12.6	antisense	.
ENSG00000277586.1	219.8	20.3339	0.0925	-3.4344	0.00118427	0.0129318	0	5	NEFL	protein_coding	neurofilament light
ENSG00000279161.1	47.1881	5.68674	0.1205	-3.05289	0.000198482	0.00310627	1	7	CTB-12A17.2	TEC	.
ENSG00000280143.1	8125.48	718.354	0.0884	-3.49981	2.84486e-07	1.17039e-05	0	6	AP000892.6	TEC	.
ENSG00000280429.1	83.4219	2.68431	0.0322	-4.9568	1.11405e-18	4.03055e-16	0	8	AF001548.3	TEC	.
ENSG00000281641.2	2.33779	12.7835	5.4682	2.45107	0.00132134	0.0140543	7	0	SAMD12-AS1	lincRNA	SAMD12 antisense RNA 1
ENSG00000281852.1	349.37	44.416	0.1271	-2.97596	4.60934e-07	1.78581e-05	1	7	LINC00891	lincRNA	long intergenic non-protein coding RNA 891
ENSG00000282057.1	24.2947	4.81515	0.1982	-2.33497	0.000183652	0.00293389	1	7	RP4-621F18.2	lincRNA	.
