# Supplementary material for: Transcriptome Profiling Reveals Matrisome Alteration as a Key Feature of Ovarian Cancer Progression
Source: Cancers (Basel). 2019 Oct 9;11(10):1513. doi: 10.3390/cancers11101513 (PMC6826756; doi:10.3390/cancers11101513)
Supplement: Supplementary file 1 [file cancers-11-01513-s001.zip › Supplementary Table S5 Met_vs_Pri_common_304genes.xlsx]

## Sheet: Met_vs_Pri_common_304genes.txt
id	Average Primary	Average Metastasis	Fold Change	log2fc	pvalue	padj	Number of individuals with Pri/Met >= 2	Number of individuals with Met/Pri >= 2	Gene Name	Gene Type	full name
ENSG00000009790.14	257.815	518.141	2.0097	1.00698	0.0023861	0.0436781	1	8	TRAF3IP3	protein_coding	TRAF3 interacting protein 3
ENSG00000017427.15	1092.12	2329.61	2.1331	1.09295	0.00021993	0.00953513	2	8	IGF1	protein_coding	insulin like growth factor 1
ENSG00000019186.9	306.001	46.4571	0.1518	-2.71976	0.00105921	0.027208	6	1	CYP24A1	protein_coding	cytochrome P450 family 24 subfamily A member 1
ENSG00000019991.15	90.8258	210.257	2.315	1.21101	0.000674856	0.0203269	2	7	HGF	protein_coding	hepatocyte growth factor
ENSG00000020181.17	1118.56	2649.19	2.3684	1.24391	0.000295788	0.0117028	1	8	ADGRA2	protein_coding	adhesion G protein-coupled receptor A2
ENSG00000022267.16	3239.87	10800.6	3.3337	1.73712	0.00166933	0.0351923	1	8	FHL1	protein_coding	four and a half LIM domains 1
ENSG00000024422.11	2126.88	4816.42	2.2646	1.17926	0.000263279	0.0108048	1	7	EHD2	protein_coding	EH domain containing 2
ENSG00000025423.11	67.6725	317.937	4.6982	2.23211	8.50312e-05	0.00534609	1	8	HSD17B6	protein_coding	hydroxysteroid 17-beta dehydrogenase 6
ENSG00000036448.9	29.8449	63.5454	2.1292	1.09031	1.59576e-06	0.000364081	0	8	MYOM2	protein_coding	myomesin 2
ENSG00000039068.18	6347.36	2410.42	0.3798	-1.39669	0.00116481	0.0287064	6	1	CDH1	protein_coding	cadherin 1
ENSG00000046604.12	3262.98	1189.16	0.3644	-1.45641	0.00103531	0.0268751	5	0	DSG2	protein_coding	desmoglein 2
ENSG00000054803.3	38.7832	101.747	2.6235	1.39149	0.00198631	0.0394604	1	8	CBLN4	protein_coding	cerebellin 4 precursor
ENSG00000054938.15	37.5557	236.047	6.2852	2.65196	0.00135292	0.0310895	2	8	CHRDL2	protein_coding	chordin like 2
ENSG00000067113.16	1219.01	2526.52	2.0726	1.05144	0.000573424	0.0183388	1	8	PLPP1	protein_coding	phospholipid phosphatase 1
ENSG00000069431.11	369.238	818.785	2.2175	1.14893	0.00152837	0.0333903	1	6	ABCC9	protein_coding	ATP binding cassette subfamily C member 9
ENSG00000070808.15	28.212	78.7428	2.7911	1.48083	0.000155945	0.00789753	0	8	CAMK2A	protein_coding	calcium/calmodulin dependent protein kinase II alpha
ENSG00000071205.11	265.524	583.857	2.1989	1.13678	0.000122709	0.00665604	1	7	ARHGAP10	protein_coding	Rho GTPase activating protein 10
ENSG00000072163.19	1048.11	3293.28	3.1421	1.65173	0.000640449	0.0196671	1	7	LIMS2	protein_coding	LIM zinc finger domain containing 2
ENSG00000072952.18	547.169	1925.26	3.5186	1.815	2.3038e-08	1.7887e-05	0	9	MRVI1	protein_coding	murine retrovirus integration site 1 homolog
ENSG00000076554.15	2225.03	1076.96	0.484	-1.04692	0.00185606	0.0378935	6	0	TPD52	protein_coding	tumor protein D52
ENSG00000077522.12	18.4259	154.658	8.3935	3.06927	0.00176092	0.0365238	0	7	ACTN2	protein_coding	actinin alpha 2
ENSG00000078098.13	876.875	1871.41	2.1342	1.0937	0.000133607	0.00704013	0	7	FAP	protein_coding	fibroblast activation protein alpha
ENSG00000078596.10	253.14	686.844	2.7133	1.44005	0.00203621	0.0401277	1	7	ITM2A	protein_coding	integral membrane protein 2A
ENSG00000079102.16	178.764	406.345	2.2731	1.18466	3.47167e-05	0.00298956	1	8	RUNX1T1	protein_coding	RUNX1 translocation partner 1
ENSG00000083782.7	18.0689	519.179	28.7332	4.84465	2.77898e-28	6.15016e-24	0	11	EPYC	protein_coding	epiphycan
ENSG00000086159.12	109.793	39.6042	0.3607	-1.47113	0.00110748	0.0277888	6	0	AQP6	protein_coding	aquaporin 6
ENSG00000088320.3	102.806	235.629	2.292	1.19661	0.000633909	0.0195663	0	6	REM1	protein_coding	RRAD and GEM like GTPase 1
ENSG00000096696.13	8894.47	3258.13	0.3663	-1.4489	0.00182297	0.037425	7	1	DSP	protein_coding	desmoplakin
ENSG00000099337.4	731.471	1744.86	2.3854	1.25423	1.08456e-05	0.00138743	0	7	KCNK6	protein_coding	potassium two pore domain channel subfamily K member 6
ENSG00000099998.17	917.181	2216.85	2.417	1.27322	3.15785e-05	0.00286939	1	7	GGT5	protein_coding	gamma-glutamyltransferase 5
ENSG00000100234.11	7048.8	16645.5	2.3615	1.2397	0.000124321	0.00672702	1	8	TIMP3	protein_coding	TIMP metallopeptidase inhibitor 3
ENSG00000100628.11	62.2328	611.448	9.8252	3.29649	4.64186e-06	0.000751732	1	9	ASB2	protein_coding	ankyrin repeat and SOCS box containing 2
ENSG00000101276.14	315.437	155.481	0.4929	-1.02063	0.000547349	0.0177096	5	0	SLC52A3	protein_coding	solute carrier family 52 member 3
ENSG00000101335.9	11431.3	36318	3.1771	1.66771	4.26989e-06	0.000720574	0	8	MYL9	protein_coding	myosin light chain 9
ENSG00000103067.12	1218.12	470.196	0.386	-1.37333	0.00103147	0.0268751	4	1	ESRP2	protein_coding	epithelial splicing regulatory protein 2
ENSG00000103196.11	2523.44	5402.4	2.1409	1.09822	2.57041e-05	0.00249173	1	9	CRISPLD2	protein_coding	cysteine rich secretory protein LCCL domain containing 2
ENSG00000103710.10	210.476	796.238	3.783	1.91953	1.57236e-06	0.000362479	1	8	RASL12	protein_coding	RAS like family 12
ENSG00000104369.4	224.315	72.9252	0.3251	-1.62104	0.000184667	0.00864338	7	0	JPH1	protein_coding	junctophilin 1
ENSG00000104549.11	2453.03	1019.83	0.4157	-1.26639	0.00217033	0.0417966	5	0	SQLE	protein_coding	squalene epoxidase
ENSG00000104903.4	171.158	459.216	2.683	1.42385	9.63198e-07	0.000248687	1	10	LYL1	protein_coding	LYL1, basic helix-loop-helix family member
ENSG00000105376.4	330.45	71.559	0.2165	-2.20756	0.000280133	0.0113546	6	0	ICAM5	protein_coding	intercellular adhesion molecule 5
ENSG00000105419.17	292.022	1201.65	4.1149	2.04086	1.28986e-14	1.42729e-10	0	10	MEIS3	protein_coding	Meis homeobox 3
ENSG00000105499.13	185.399	377.193	2.0345	1.02467	7.75932e-07	0.000209417	0	7	PLA2G4C	protein_coding	phospholipase A2 group IVC
ENSG00000105997.22	106.289	391.332	3.6818	1.88041	1.65935e-05	0.0018547	0	8	HOXA3	protein_coding	homeobox A3
ENSG00000106004.4	131.05	556.54	4.2468	2.08638	1.07999e-05	0.00138743	1	8	HOXA5	protein_coding	homeobox A5
ENSG00000106018.13	135.817	393.709	2.8988	1.53546	0.0021365	0.0415127	1	6	VIPR2	protein_coding	vasoactive intestinal peptide receptor 2
ENSG00000106483.11	1385.88	5657.9	4.0825	2.02945	0.000108292	0.00616096	1	8	SFRP4	protein_coding	secreted frizzled related protein 4
ENSG00000106819.11	287.03	1218.58	4.2455	2.08593	2.98584e-07	0.000112	1	9	ASPN	protein_coding	asporin
ENSG00000106823.12	373.443	1028.93	2.7553	1.46221	0.000348733	0.0130154	1	8	ECM2	protein_coding	extracellular matrix protein 2
ENSG00000107159.12	447.224	169.526	0.3791	-1.39935	0.00169033	0.0354249	6	0	CA9	protein_coding	carbonic anhydrase 9
ENSG00000107796.13	9240.33	49788.7	5.3882	2.4298	2.16066e-09	2.8128e-06	0	9	ACTA2	protein_coding	actin, alpha 2, smooth muscle, aorta
ENSG00000108001.13	93.1137	229.206	2.4616	1.2996	0.000519372	0.0172327	1	9	EBF3	protein_coding	early B-cell factor 3
ENSG00000108381.10	87.4577	245.493	2.807	1.48903	3.69531e-05	0.00310887	1	10	ASPA	protein_coding	aspartoacylase
ENSG00000108823.15	51.7785	252.419	4.875	2.2854	0.00028315	0.0114142	2	9	SGCA	protein_coding	sarcoglycan alpha
ENSG00000109099.13	1651.52	3354.56	2.0312	1.02233	4.77356e-05	0.00375956	1	8	PMP22	protein_coding	peripheral myelin protein 22
ENSG00000111339.10	17.7402	49.1169	2.7687	1.46921	0.00147784	0.0326409	1	8	ART4	protein_coding	ADP-ribosyltransferase 4 (Dombrock blood group)
ENSG00000112562.18	1449.54	5557.06	3.8337	1.93874	6.27274e-05	0.00440382	1	8	SMOC2	protein_coding	SPARC related modular calcium binding 2
ENSG00000112769.18	2641.86	5654.85	2.1405	1.09795	0.000683769	0.0205047	1	7	LAMA4	protein_coding	laminin subunit alpha 4
ENSG00000112812.15	583.218	264.628	0.4537	-1.14019	3.01688e-05	0.00280531	8	1	PRSS16	protein_coding	protease, serine 16
ENSG00000113721.13	2560.8	5175.71	2.0211	1.01514	0.000233592	0.00992251	1	7	PDGFRB	protein_coding	platelet derived growth factor receptor beta
ENSG00000114279.13	249.621	110.078	0.441	-1.18115	0.0014122	0.0317292	6	0	FGF12	protein_coding	fibroblast growth factor 12
ENSG00000116132.11	1189.38	2430.79	2.0437	1.03118	0.000338786	0.0128165	1	8	PRRX1	protein_coding	paired related homeobox 1
ENSG00000116774.11	1528.93	3463.72	2.2655	1.17983	4.22678e-06	0.00071956	0	9	OLFML3	protein_coding	olfactomedin like 3
ENSG00000116990.10	820.695	338.293	0.4122	-1.27858	0.000497085	0.0167698	7	1	MYCL	protein_coding	v-myc avian myelocytomatosis viral oncogene lung carcinoma derived homolog
ENSG00000118473.21	54.6627	109.705	2.0069	1.00497	0.000978563	0.0262058	0	6	SGIP1	protein_coding	SH3 domain GRB2 like endophilin interacting protein 1
ENSG00000118492.16	11.5872	1.72712	0.1491	-2.74565	0.000667261	0.0202664	7	1	ADGB	protein_coding	androglobin
ENSG00000119630.13	270.321	552.149	2.0426	1.03041	0.000105668	0.00605839	1	8	PGF	protein_coding	placental growth factor
ENSG00000119865.8	322.521	742.223	2.3013	1.20245	2.18393e-06	0.000438954	1	9	CNRIP1	protein_coding	cannabinoid receptor interacting protein 1
ENSG00000120820.12	377.398	896.14	2.3745	1.24762	0.00017731	0.00853599	1	7	GLT8D2	protein_coding	glycosyltransferase 8 domain containing 2
ENSG00000121577.13	111.338	288.193	2.5885	1.37212	0.000903483	0.0248684	0	6	POPDC2	protein_coding	popeye domain containing 2
ENSG00000122592.7	52.9493	137.198	2.5911	1.37356	0.000908451	0.0249148	1	8	HOXA7	protein_coding	homeobox A7
ENSG00000122679.8	343.982	716.029	2.0816	1.05769	9.87981e-06	0.00129954	0	8	RAMP3	protein_coding	receptor activity modifying protein 3
ENSG00000122786.19	6290.56	14854.5	2.3614	1.23964	0.00171335	0.0358057	1	6	CALD1	protein_coding	caldesmon 1
ENSG00000123500.9	236.671	933.292	3.9434	1.97944	5.19391e-07	0.000164209	0	9	COL10A1	protein_coding	collagen type X alpha 1 chain
ENSG00000124019.9	19.5341	58.5929	2.9995	1.58472	0.000326656	0.0124	2	7	FAM124B	protein_coding	family with sequence similarity 124 member B
ENSG00000124212.5	2124.02	4914.22	2.3136	1.21014	3.95401e-05	0.00326437	1	9	PTGIS	protein_coding	prostaglandin I2 synthase
ENSG00000126467.10	10.8667	23.0485	2.121	1.08474	0.000146293	0.00749448	1	9	TSKS	protein_coding	testis specific serine kinase substrate
ENSG00000127083.7	63.4029	276.356	4.3587	2.1239	0.000282305	0.0114142	2	9	OMD	protein_coding	osteomodulin
ENSG00000127920.5	1016.86	2450.36	2.4097	1.26885	4.14342e-05	0.00337125	1	8	GNG11	protein_coding	G protein subunit gamma 11
ENSG00000128262.8	48.6725	102.538	2.1067	1.07498	5.68489e-05	0.00420966	0	7	POM121L9P	transcribed_unprocessed_pseudogene	POM121 transmembrane nucleoporin like 9, pseudogene
ENSG00000129009.12	2530.71	5835.87	2.306	1.20539	8.87295e-05	0.00550048	0	6	ISLR	protein_coding	immunoglobulin superfamily containing leucine rich repeat
ENSG00000130176.7	1392.4	9961.02	7.1538	2.83871	9.97201e-05	0.00586943	2	9	CNN1	protein_coding	calponin 1
ENSG00000130307.11	150.515	311.737	2.0711	1.0504	0.0001183	0.0064485	1	7	USHBP1	protein_coding	USH1 protein network component harmonin binding protein 1
ENSG00000130700.6	44.2154	297.85	6.7363	2.75196	0.00010443	0.0060186	0	8	GATA5	protein_coding	GATA binding protein 5
ENSG00000131471.6	1200.6	3366.16	2.8037	1.48733	9.69157e-06	0.00129954	1	10	AOC3	protein_coding	amine oxidase, copper containing 3
ENSG00000131634.13	308.404	675.258	2.1895	1.1306	0.00011316	0.00628358	1	8	TMEM204	protein_coding	transmembrane protein 204
ENSG00000132000.11	341.528	929.433	2.7214	1.44435	0.00216609	0.0417576	2	8	PODNL1	protein_coding	podocan like 1
ENSG00000132329.10	518.339	1742.69	3.3621	1.74936	4.4189e-05	0.00356915	1	7	RAMP1	protein_coding	receptor activity modifying protein 1
ENSG00000132386.10	4504.94	12042.2	2.6731	1.41851	5.17701e-07	0.000164209	1	9	SERPINF1	protein_coding	serpin family F member 1
ENSG00000133392.17	1437.85	31870.7	22.1656	4.47025	6.76879e-05	0.00456708	2	8	MYH11	protein_coding	myosin heavy chain 11
ENSG00000133561.15	311.384	707.703	2.2728	1.18447	0.000345537	0.0129542	1	9	GIMAP6	protein_coding	GTPase, IMAP family member 6
ENSG00000133574.9	525.371	1097.57	2.0891	1.06288	1.82343e-06	0.000388022	0	9	GIMAP4	protein_coding	GTPase, IMAP family member 4
ENSG00000134201.10	132.719	379.68	2.8608	1.51642	0.000370898	0.01359	1	7	GSTM5	protein_coding	glutathione S-transferase mu 5
ENSG00000134709.10	844.681	286.724	0.3394	-1.55894	1.93203e-05	0.00204582	7	0	HOOK1	protein_coding	hook microtubule tethering protein 1
ENSG00000135426.15	54.2737	114.699	2.1133	1.0795	0.000369785	0.01359	1	9	TESPA1	protein_coding	thymocyte expressed, positive selection associated 1
ENSG00000135502.17	200.774	479.078	2.3862	1.25471	0.000292263	0.0116542	0	7	SLC26A10	protein_coding	solute carrier family 26 member 10
ENSG00000135960.9	140.003	32.9889	0.2356	-2.08559	0.00226017	0.0427209	7	2	EDAR	protein_coding	ectodysplasin A receptor
ENSG00000136918.7	92.4308	32.895	0.3559	-1.49046	8.59841e-05	0.00536032	6	0	WDR38	protein_coding	WD repeat domain 38
ENSG00000137124.7	911.428	2432.9	2.6693	1.41646	1.14809e-05	0.00144504	0	5	ALDH1B1	protein_coding	aldehyde dehydrogenase 1 family member B1
ENSG00000137225.12	22.9305	52.0442	2.2696	1.18244	0.0018663	0.0379973	1	8	CAPN11	protein_coding	calpain 11
ENSG00000137460.8	506.636	252.746	0.4989	-1.00318	1.21961e-05	0.00150683	4	0	FHDC1	protein_coding	FH2 domain containing 1
ENSG00000137809.16	563.548	2575.49	4.5701	2.19223	1.58327e-07	6.48877e-05	0	10	ITGA11	protein_coding	integrin subunit alpha 11
ENSG00000138061.11	709.603	2207.33	3.1107	1.63724	5.58551e-05	0.00417611	1	7	CYP1B1	protein_coding	cytochrome P450 family 1 subfamily B member 1
ENSG00000138080.13	2938.18	9206.55	3.1334	1.64773	2.34387e-08	1.7887e-05	0	9	EMILIN1	protein_coding	elastin microfibril interfacer 1
ENSG00000138185.17	370.84	913.507	2.4633	1.30059	1.38955e-07	5.80228e-05	0	7	ENTPD1	protein_coding	ectonucleoside triphosphate diphosphohydrolase 1
ENSG00000138741.10	11.6366	31.4384	2.7017	1.43387	0.00136126	0.0312066	0	7	TRPC3	protein_coding	transient receptor potential cation channel subfamily C member 3
ENSG00000139211.6	319.155	847.823	2.6565	1.40953	0.00290997	0.0490857	1	5	AMIGO2	protein_coding	adhesion molecule with Ig like domain 2
ENSG00000139219.17	357.591	109.279	0.3056	-1.71028	3.79751e-05	0.0031595	7	1	COL2A1	protein_coding	collagen type II alpha 1 chain
ENSG00000139329.4	7733.69	17207.8	2.2251	1.15387	0.00189481	0.0383988	1	7	LUM	protein_coding	lumican
ENSG00000139567.12	537.879	1158.87	2.1545	1.10735	1.87127e-05	0.00204005	0	8	ACVRL1	protein_coding	activin A receptor like type 1
ENSG00000140416.19	5094.58	17016.7	3.3402	1.73993	3.59257e-05	0.00305796	0	8	TPM1	protein_coding	tropomyosin 1 (alpha)
ENSG00000140682.18	847.324	3090.33	3.6472	1.86679	5.4153e-10	1.03611e-06	0	9	TGFB1I1	protein_coding	transforming growth factor beta 1 induced transcript 1
ENSG00000141338.13	437.443	1008.1	2.3045	1.20445	0.00262752	0.0462975	1	8	ABCA8	protein_coding	ATP binding cassette subfamily A member 8
ENSG00000142303.13	583.208	1222.59	2.0963	1.06785	0.000220595	0.00953513	1	7	ADAMTS10	protein_coding	ADAM metallopeptidase with thrombospondin type 1 motif 10
ENSG00000143387.12	2221.75	5051	2.2734	1.18485	4.72611e-06	0.000752472	1	8	CTSK	protein_coding	cathepsin K
ENSG00000143882.10	790.696	238.372	0.3015	-1.72977	6.82656e-07	0.000193309	8	0	ATP6V1C2	protein_coding	ATPase H+ transporting V1 subunit C2
ENSG00000144837.8	53.4765	182.8	3.4183	1.77328	9.12312e-05	0.0055718	1	8	PLA1A	protein_coding	phospholipase A1 member A
ENSG00000145423.4	2042.58	8498.84	4.1608	2.05686	8.68142e-07	0.000230738	1	8	SFRP2	protein_coding	secreted frizzled related protein 2
ENSG00000145861.7	57.7789	129.019	2.233	1.15898	0.000778687	0.0222076	1	8	C1QTNF2	protein_coding	C1q and tumor necrosis factor related protein 2
ENSG00000145936.8	74.3925	752.672	10.1176	3.3388	5.50298e-07	0.000166831	0	8	KCNMB1	protein_coding	potassium calcium-activated channel subfamily M regulatory beta subunit 1
ENSG00000147166.10	44.1916	117.031	2.6483	1.40507	0.000168193	0.00827171	0	6	ITGB1BP2	protein_coding	integrin subunit beta 1 binding protein 2
ENSG00000147465.11	214.971	67.5958	0.3144	-1.66933	4.38037e-08	2.69283e-05	8	0	STAR	protein_coding	steroidogenic acute regulatory protein
ENSG00000147592.8	731.26	275.586	0.3769	-1.40775	0.00115098	0.0285884	6	1	LACTB2	protein_coding	lactamase beta 2
ENSG00000148053.15	257.101	708.165	2.7544	1.46174	0.00121915	0.0292955	1	8	NTRK2	protein_coding	neurotrophic receptor tyrosine kinase 2
ENSG00000149451.17	896.596	2589.9	2.8886	1.53037	9.90942e-05	0.00585981	1	9	ADAM33	protein_coding	ADAM metallopeptidase domain 33
ENSG00000149591.16	15698.5	58562.5	3.7304	1.89933	1.09093e-05	0.00138755	1	8	TAGLN	protein_coding	transgelin
ENSG00000149596.6	173.791	990.474	5.6992	2.51076	0.000101975	0.00590787	1	7	JPH2	protein_coding	junctophilin 2
ENSG00000149633.11	141.599	331.022	2.3377	1.22509	3.18185e-05	0.00286939	1	9	KIAA1755	protein_coding	KIAA1755
ENSG00000151067.21	224.075	708.679	3.1627	1.66116	1.79136e-05	0.00198223	1	8	CACNA1C	protein_coding	calcium voltage-gated channel subunit alpha1 C
ENSG00000151617.15	255.057	790.281	3.0985	1.63157	5.30278e-06	0.000832311	0	8	EDNRA	protein_coding	endothelin receptor type A
ENSG00000151789.10	69.6912	142.833	2.0495	1.03527	2.0046e-05	0.00210255	1	9	ZNF385D	protein_coding	zinc finger protein 385D
ENSG00000151892.14	236.393	1012.94	4.285	2.0993	0.00052137	0.0172731	1	7	GFRA1	protein_coding	GDNF family receptor alpha 1
ENSG00000152049.6	309.248	992.982	3.211	1.68302	1.14919e-05	0.00144504	1	9	KCNE4	protein_coding	potassium voltage-gated channel subfamily E regulatory subunit 4
ENSG00000152932.7	22.1655	61.5499	2.7768	1.47342	0.000101429	0.00589169	2	9	RAB3C	protein_coding	RAB3C, member RAS oncogene family
ENSG00000153012.11	211.947	584.036	2.7556	1.46237	0.00226625	0.0427209	1	6	LGI2	protein_coding	leucine rich repeat LGI family member 2
ENSG00000153902.13	211.301	433.331	2.0508	1.03619	0.000525442	0.0173221	1	8	LGI4	protein_coding	leucine rich repeat LGI family member 4
ENSG00000154065.16	146.272	409.649	2.8006	1.48574	0.000639239	0.0196671	1	8	ANKRD29	protein_coding	ankyrin repeat domain 29
ENSG00000154319.14	110.315	40.3292	0.3656	-1.45166	6.30912e-05	0.00440382	8	1	FAM167A	protein_coding	family with sequence similarity 167 member A
ENSG00000154553.13	1529.39	4177.95	2.7318	1.44985	0.00044281	0.015506	1	7	PDLIM3	protein_coding	PDZ and LIM domain 3
ENSG00000154678.16	55.3361	463.382	8.3739	3.0659	0.000693899	0.0207523	1	7	PDE1C	protein_coding	phosphodiesterase 1C
ENSG00000154721.14	335.211	879.352	2.6233	1.39138	0.000181096	0.00859557	1	9	JAM2	protein_coding	junctional adhesion molecule 2
ENSG00000157570.11	459.535	1037.24	2.2572	1.17453	0.000954786	0.0257263	2	8	TSPAN18	protein_coding	tetraspanin 18
ENSG00000160013.8	143.093	372.715	2.6047	1.38112	2.21303e-05	0.00226743	1	7	PTGIR	protein_coding	prostaglandin I2 (prostacyclin) receptor (IP)
ENSG00000160097.15	62.2415	148.036	2.3784	1.24999	0.000994702	0.0263322	1	8	FNDC5	protein_coding	fibronectin type III domain containing 5
ENSG00000160161.9	443.916	1287.46	2.9002	1.53615	0.000325371	0.0123725	1	8	CILP2	protein_coding	cartilage intermediate layer protein 2
ENSG00000160539.4	67.0536	177.451	2.6464	1.40403	1.3435e-07	5.7179e-05	0	9	PLPP7	protein_coding	phospholipid phosphatase 7 (inactive)
ENSG00000161281.10	346.377	805.376	2.3251	1.21729	2.48196e-05	0.00242156	1	8	COX7A1	protein_coding	cytochrome c oxidase subunit 7A1
ENSG00000162520.14	134.784	453.869	3.3674	1.75164	0.000457658	0.0158753	1	7	SYNC	protein_coding	syncoilin, intermediate filament protein
ENSG00000162576.16	3007.52	6295.34	2.0932	1.06571	5.87886e-05	0.0042699	0	8	MXRA8	protein_coding	matrix remodeling associated 8
ENSG00000162614.18	331.606	1457.26	4.3946	2.13573	3.53126e-06	0.000630244	1	9	NEXN	protein_coding	nexilin F-actin binding protein
ENSG00000162882.14	119.979	266.71	2.223	1.15251	2.1687e-05	0.00223235	0	6	HAAO	protein_coding	3-hydroxyanthranilate 3,4-dioxygenase
ENSG00000162949.16	537.909	182.295	0.3389	-1.56107	0.00126419	0.0299228	5	0	CAPN13	protein_coding	calpain 13
ENSG00000163017.13	455.611	9525.66	20.9074	4.38594	7.965e-06	0.00113976	1	8	ACTG2	protein_coding	actin, gamma 2, smooth muscle, enteric
ENSG00000163075.12	70.6669	30.989	0.4385	-1.18935	0.000604387	0.0189189	6	0	CFAP221	protein_coding	cilia and flagella associated protein 221
ENSG00000163297.16	787.153	2058.45	2.6151	1.38687	9.771e-05	0.00579737	1	6	ANTXR2	protein_coding	anthrax toxin receptor 2
ENSG00000163431.12	722.146	4468.82	6.1882	2.62952	6.14212e-05	0.00438488	1	8	LMOD1	protein_coding	leiomodin 1
ENSG00000163508.12	29.182	72.0691	2.4696	1.30428	0.00139325	0.0315379	1	7	EOMES	protein_coding	eomesodermin
ENSG00000163689.19	125.43	50.9992	0.4066	-1.29832	0.000100491	0.00587747	8	1	C3orf67	protein_coding	chromosome 3 open reading frame 67
ENSG00000164106.7	54.8206	389.969	7.1136	2.83058	0.00019053	0.0088771	1	9	SCRG1	protein_coding	stimulator of chondrogenesis 1
ENSG00000164107.8	163.184	436.333	2.6739	1.41895	0.000158408	0.00796754	1	9	HAND2	protein_coding	heart and neural crest derivatives expressed 2
ENSG00000164188.8	7.75645	56.2668	7.2542	2.85882	0.000302149	0.0118142	1	8	RANBP3L	protein_coding	RAN binding protein 3 like
ENSG00000164283.12	456.155	132.763	0.291	-1.78091	5.89256e-05	0.0042699	7	0	ESM1	protein_coding	endothelial cell specific molecule 1
ENSG00000164694.16	329.044	1647.45	5.0068	2.32389	3.26082e-05	0.00290174	0	8	FNDC1	protein_coding	fibronectin type III domain containing 1
ENSG00000164776.9	38.4107	87.8748	2.2878	1.19396	8.28369e-05	0.00526207	0	7	PHKG1	protein_coding	phosphorylase kinase catalytic subunit gamma 1
ENSG00000165424.6	968.02	2182.82	2.2549	1.17306	4.6875e-06	0.000751732	1	8	ZCCHC24	protein_coding	zinc finger CCHC-type containing 24
ENSG00000165995.18	50.273	138.761	2.7602	1.46477	0.000137625	0.00721747	1	8	CACNB2	protein_coding	calcium voltage-gated channel auxiliary subunit beta 2
ENSG00000166250.11	491.952	1378.84	2.8028	1.48687	0.000192872	0.0089298	1	8	CLMP	protein_coding	CXADR like membrane protein
ENSG00000166482.11	1814.74	4452.18	2.4533	1.29472	1.90388e-05	0.00204582	1	9	MFAP4	protein_coding	microfibrillar associated protein 4
ENSG00000166596.14	36.4785	9.91162	0.2717	-1.87991	1.19228e-05	0.00148237	7	0	CFAP52	protein_coding	cilia and flagella associated protein 52
ENSG00000166831.8	158.651	386.99	2.4393	1.28647	0.000211694	0.00938509	1	8	RBPMS2	protein_coding	RNA binding protein with multiple splicing 2
ENSG00000166923.10	387.573	1371	3.5374	1.82269	0.00167132	0.0351923	2	7	GREM1	protein_coding	gremlin 1, DAN family BMP antagonist
ENSG00000167414.4	3.66115	18.2354	4.9808	2.31638	1.58671e-05	0.00182893	0	9	GNG8	protein_coding	G protein subunit gamma 8
ENSG00000167549.18	120.466	364.967	3.0296	1.59913	3.46198e-07	0.000125602	1	9	CORO6	protein_coding	coronin 6
ENSG00000167641.10	523.119	1436.73	2.7465	1.45759	2.49048e-06	0.000487737	1	8	PPP1R14A	protein_coding	protein phosphatase 1 regulatory inhibitor subunit 14A
ENSG00000167711.13	145.909	313.237	2.1468	1.10219	0.00281913	0.0483391	0	7	SERPINF2	protein_coding	serpin family F member 2
ENSG00000168229.3	17.9035	56.8041	3.1728	1.66576	1.47713e-05	0.00172055	1	8	PTGDR	protein_coding	prostaglandin D2 receptor
ENSG00000169184.5	249.2	732.849	2.9408	1.55621	0.00065308	0.0199081	1	6	MN1	protein_coding	MN1 proto-oncogene, transcriptional regulator
ENSG00000169297.7	26.3134	7.34177	0.279	-1.84166	0.000500687	0.0167889	8	0	NR0B1	protein_coding	nuclear receptor subfamily 0 group B member 1
ENSG00000169314.14	8.93579	24.6535	2.759	1.46415	0.000311256	0.0120426	0	7	C22orf15	protein_coding	chromosome 22 open reading frame 15
ENSG00000170801.9	868.868	1861.21	2.1421	1.09903	0.000573031	0.0183388	0	7	HTRA3	protein_coding	HtrA serine peptidase 3
ENSG00000170927.14	281.757	46.658	0.1656	-2.59423	0.000225552	0.0096551	7	1	PKHD1	protein_coding	polycystic kidney and hepatic disease 1 (autosomal recessive)
ENSG00000171115.3	227.764	607.263	2.6662	1.41479	4.79323e-08	2.867e-05	1	10	GIMAP8	protein_coding	GTPase, IMAP family member 8
ENSG00000171126.7	18.2146	6.11108	0.3355	-1.57562	0.000915973	0.0249517	8	0	KCNG3	protein_coding	potassium voltage-gated channel modifier subfamily G member 3
ENSG00000171316.11	1475.07	664.944	0.4508	-1.14944	5.42778e-07	0.000166831	5	0	CHD7	protein_coding	chromodomain helicase DNA binding protein 7
ENSG00000171388.11	349.328	172.479	0.4937	-1.01829	0.00119846	0.0289401	6	1	APLN	protein_coding	apelin
ENSG00000172260.14	153.967	341.536	2.2182	1.14939	0.000968116	0.0260017	1	8	NEGR1	protein_coding	neuronal growth regulator 1
ENSG00000172403.10	675.131	4703.74	6.9671	2.80056	0.000240068	0.0101586	1	7	SYNPO2	protein_coding	synaptopodin 2
ENSG00000172889.15	1341.87	3336.34	2.4863	1.314	8.58174e-08	4.31642e-05	0	8	EGFL7	protein_coding	EGF like domain multiple 7
ENSG00000172935.8	543.896	1870.79	3.4396	1.78224	5.61809e-07	0.000168019	1	8	MRGPRF	protein_coding	MAS related GPR family member F
ENSG00000173467.8	209.704	49.0937	0.2341	-2.0948	2.24634e-10	5.52376e-07	10	0	AGR3	protein_coding	anterior gradient 3, protein disulphide isomerase family member
ENSG00000174403.15	8.84703	215.87	24.4003	4.60883	0.000224561	0.00965002	2	7	C20orf166-AS1	antisense	C20orf166 antisense RNA 1
ENSG00000174607.10	309.688	135.561	0.4377	-1.19199	0.00230664	0.0429699	6	0	UGT8	protein_coding	UDP glycosyltransferase 8
ENSG00000175084.11	2089.59	21020.9	10.0599	3.33054	0.00176909	0.0366245	2	7	DES	protein_coding	desmin
ENSG00000177133.10	20.8492	78.2613	3.7537	1.90831	1.65341e-05	0.0018547	0	9	LINC00982	antisense	long intergenic non-protein coding RNA 982
ENSG00000177363.4	206.05	484.26	2.3502	1.23278	5.73492e-05	0.00421082	1	10	LRRN4CL	protein_coding	LRRN4 C-terminal like
ENSG00000177469.12	7504.75	18528.9	2.469	1.30393	1.29e-06	0.000313286	0	9	PTRF	protein_coding	polymerase I and transcript release factor
ENSG00000178031.16	115.132	480.733	4.1755	2.06195	1.43859e-06	0.000338696	0	8	ADAMTSL1	protein_coding	ADAMTS like 1
ENSG00000178538.9	571.145	171.331	0.3	-1.73697	5.31815e-07	0.000165769	5	0	CA8	protein_coding	carbonic anhydrase 8
ENSG00000179144.4	140.338	481.587	3.4316	1.77888	1.33964e-05	0.00161128	1	9	GIMAP7	protein_coding	GTPase, IMAP family member 7
ENSG00000179639.10	34.3351	79.3421	2.3108	1.20839	0.00136229	0.0312066	1	9	FCER1A	protein_coding	Fc fragment of IgE receptor Ia
ENSG00000179954.15	522.559	1601.63	3.065	1.61589	9.41755e-06	0.00128637	0	8	SSC5D	protein_coding	scavenger receptor cysteine rich family member with 5 domains
ENSG00000180139.11	2.69965	12.0495	4.4633	2.15811	7.15502e-05	0.00475519	0	9	ACTA2-AS1	antisense	ACTA2 antisense RNA 1
ENSG00000182379.9	227.47	72.8804	0.3204	-1.64205	0.00142818	0.0320219	7	1	NXPH4	protein_coding	neurexophilin 4
ENSG00000182575.7	120.042	405.203	3.3755	1.7551	0.000769806	0.0220745	1	7	NXPH3	protein_coding	neurexophilin 3
ENSG00000182636.5	664.116	1370.86	2.0642	1.04558	5.22299e-05	0.00398645	0	8	NDN	protein_coding	necdin, MAGE family member
ENSG00000182667.14	128.568	360.37	2.803	1.48697	7.70811e-06	0.00111496	0	8	NTM	protein_coding	neurotrimin
ENSG00000182747.4	3.41358	14.5755	4.2699	2.0942	0.000901488	0.0248684	1	8	SLC35D3	protein_coding	solute carrier family 35 member D3
ENSG00000182916.7	65.3813	190.183	2.9088	1.54042	0.000702558	0.0209546	1	7	TCEAL7	protein_coding	transcription elongation factor A like 7
ENSG00000183160.8	527.179	1143.95	2.1699	1.11763	7.68898e-06	0.00111496	2	9	TMEM119	protein_coding	transmembrane protein 119
ENSG00000183549.10	58.1383	149.434	2.5703	1.36194	0.00166981	0.0351923	2	8	ACSM5	protein_coding	acyl-CoA synthetase medium-chain family member 5
ENSG00000183722.7	919.062	2351.86	2.559	1.35558	0.000998134	0.0263915	1	7	LHFP	protein_coding	lipoma HMGIC fusion partner
ENSG00000183742.12	668.774	236.834	0.3541	-1.49777	0.000144695	0.0074298	6	0	MACC1	protein_coding	MACC1, MET transcriptional regulator
ENSG00000183801.7	378.51	829.84	2.1924	1.13251	0.000178582	0.00855456	1	8	OLFML1	protein_coding	olfactomedin like 1
ENSG00000183963.18	2118.1	5884.13	2.778	1.47405	7.65182e-05	0.00495153	1	9	SMTN	protein_coding	smoothelin
ENSG00000185271.7	10.1369	29.4908	2.9092	1.54062	0.0024517	0.0443704	1	7	KLHL33	protein_coding	kelch like family member 33
ENSG00000185532.15	168.941	589.897	3.4917	1.80393	5.22272e-05	0.00398645	1	6	PRKG1	protein_coding	protein kinase, cGMP-dependent, type I
ENSG00000185739.13	38.3685	90.3229	2.3541	1.23518	0.00123909	0.0296457	1	8	SRL	protein_coding	sarcalumenin
ENSG00000186340.14	4203.12	10327	2.457	1.2969	0.000128444	0.00683313	0	7	THBS2	protein_coding	thrombospondin 2
ENSG00000186603.5	185.59	81.346	0.4383	-1.19001	0.000549629	0.0177548	4	0	HPDL	protein_coding	4-hydroxyphenylpyruvate dioxygenase like
ENSG00000187634.11	225.256	1071.56	4.7571	2.25008	1.53815e-06	0.000358325	0	9	SAMD11	protein_coding	sterile alpha motif domain containing 11
ENSG00000187801.14	71.2835	30.2316	0.4241	-1.23752	0.00133543	0.0308824	4	0	ZFP69B	protein_coding	ZFP69 zinc finger protein B
ENSG00000187955.11	2041.49	4562.94	2.2351	1.16034	0.002263	0.0427209	1	8	COL14A1	protein_coding	collagen type XIV alpha 1 chain
ENSG00000188039.13	74.1725	22.4898	0.3032	-1.72166	0.000765862	0.0220407	6	1	NWD1	protein_coding	NACHT and WD repeat domain containing 1
ENSG00000188505.4	167.974	34.9693	0.2082	-2.26396	0.000158231	0.00796754	6	1	NCCRP1	protein_coding	non-specific cytotoxic cell receptor protein 1 homolog (zebrafish)
ENSG00000188817.7	51.5142	6.06613	0.1178	-3.08559	4.80357e-05	0.00376978	9	0	SNTN	protein_coding	sentan, cilia apical structure protein
ENSG00000189129.13	335.003	791.991	2.3641	1.24129	0.000495515	0.0167452	2	9	PLAC9	protein_coding	placenta specific 9
ENSG00000196329.11	33.4145	69.0293	2.0658	1.0467	0.00290289	0.0490276	1	7	GIMAP5	protein_coding	GTPase, IMAP family member 5
ENSG00000196376.10	14.407	99.6785	6.9187	2.7905	0.00227957	0.0428261	1	8	SLC35F1	protein_coding	solute carrier family 35 member F1
ENSG00000196381.10	30.9897	83.0349	2.6794	1.42191	0.0022966	0.0429699	1	7	ZNF781	protein_coding	zinc finger protein 781
ENSG00000196557.11	317.364	1153.68	3.6352	1.86203	0.00156796	0.0339536	0	4	CACNA1H	protein_coding	calcium voltage-gated channel subunit alpha1 H
ENSG00000196923.13	3356.99	8326.12	2.4802	1.31046	1.38643e-05	0.00164963	0	7	PDLIM7	protein_coding	PDZ and LIM domain 7
ENSG00000197256.10	2009.14	5417.06	2.6962	1.43093	0.00184541	0.0377805	1	6	KANK2	protein_coding	KN motif and ankyrin repeat domains 2
ENSG00000197361.6	79.8568	717.504	8.9849	3.1675	3.45478e-07	0.000125602	0	6	FBXL22	protein_coding	F-box and leucine rich repeat protein 22
ENSG00000197380.10	160.813	924.746	5.7504	2.52366	2.82083e-08	1.95087e-05	1	9	DACT3	protein_coding	dishevelled binding antagonist of beta catenin 3
ENSG00000197576.13	39.895	117.045	2.9338	1.55277	2.66718e-06	0.000504508	0	9	HOXA4	protein_coding	homeobox A4
ENSG00000197594.11	344.693	917.677	2.6623	1.41267	7.2972e-05	0.00482065	0	7	ENPP1	protein_coding	ectonucleotide pyrophosphatase/phosphodiesterase 1
ENSG00000198467.13	9330.24	27836.2	2.9834	1.57696	8.32192e-05	0.00526207	0	7	TPM2	protein_coding	tropomyosin 2 (beta)
ENSG00000198483.12	62.8541	150.793	2.3991	1.26249	0.00266598	0.0466042	0	6	ANKRD35	protein_coding	ankyrin repeat domain 35
ENSG00000198523.5	82.3714	1484.67	18.0241	4.17186	0.000458702	0.0158866	1	9	PLN	protein_coding	phospholamban
ENSG00000198542.13	138.858	981.647	7.0694	2.82159	3.76423e-07	0.000134365	0	8	ITGBL1	protein_coding	integrin subunit beta like 1
ENSG00000198832.10	2339.29	5433.76	2.3228	1.21586	2.40785e-05	0.00239659	1	9	SELM	protein_coding	selenoprotein M
ENSG00000198848.12	157.575	1815.59	11.5221	3.52633	0.000294454	0.0116869	1	9	CES1	protein_coding	carboxylesterase 1
ENSG00000203805.10	65.1574	271.957	4.1738	2.06136	5.9526e-05	0.00427717	1	9	PLPP4	protein_coding	phospholipid phosphatase 4
ENSG00000206199.9	17.5269	1.65034	0.0942	-3.40813	1.64074e-05	0.00185262	8	0	ANKUB1	protein_coding	ankyrin repeat and ubiquitin domain containing 1
ENSG00000211950.2	187.728	744.365	3.9651	1.98736	0.000570288	0.0182914	1	10	IGHV1-24	IG_V_gene	immunoglobulin heavy variable 1-24
ENSG00000211965.4	63.0325	1640.77	26.0306	4.70214	0.00203512	0.0401277	2	7	IGHV3-49	IG_V_gene	immunoglobulin heavy variable 3-49
ENSG00000213203.2	180.25	495.116	2.7468	1.45775	6.06517e-09	6.71141e-06	0	9	GIMAP1	protein_coding	GTPase, IMAP family member 1
ENSG00000214575.9	48.032	98.6502	2.0538	1.0383	0.000576116	0.0183925	1	7	CPEB1	protein_coding	cytoplasmic polyadenylation element binding protein 1
ENSG00000215018.9	113.706	46.4392	0.4084	-1.29195	0.000236377	0.0100216	8	1	COL28A1	protein_coding	collagen type XXVIII alpha 1 chain
ENSG00000215182.8	59.52	14.7442	0.2477	-2.01333	0.000720624	0.0212642	6	1	MUC5AC	protein_coding	mucin 5AC, oligomeric mucus/gel-forming
ENSG00000215187.9	110.423	52.4362	0.4749	-1.0743	0.00189242	0.038394	6	0	FAM166B	protein_coding	family with sequence similarity 166 member B
ENSG00000221947.7	111.923	33.028	0.2951	-1.76072	0.00119735	0.0289401	6	0	XKR9	protein_coding	XK related 9
ENSG00000222046.2	14.2009	1.75816	0.1238	-3.01392	0.00121895	0.0292955	8	1	DCDC2B	protein_coding	doublecortin domain containing 2B
ENSG00000223749.8	177.425	371.408	2.0933	1.06578	0.00205626	0.0404149	0	3	MIR503HG	lincRNA	MIR503 host gene
ENSG00000223764.2	85.9083	422.673	4.92	2.29866	4.21929e-06	0.00071956	1	10	RP11-54O7.3	lincRNA	.
ENSG00000223813.2	49.5366	17.7868	0.3591	-1.47754	8.12011e-05	0.00520887	9	0	AC007255.8	antisense	.
ENSG00000224003.1	10.1025	24.3672	2.412	1.27023	9.72835e-05	0.00578758	0	7	YES1P1	processed_pseudogene	YES1 pseudogene 1
ENSG00000224086.5	45.3038	103.994	2.2955	1.19881	1.22996e-07	5.54018e-05	0	7	LL22NC03-86G7.1	antisense	.
ENSG00000224238.2	10.5729	23.1527	2.1898	1.1308	0.00265181	0.046536	1	8	WARS2-IT1	antisense	WARS2 intronic transcript 1
ENSG00000225670.4	54.7955	191.43	3.4935	1.80467	1.37545e-06	0.000327312	1	10	CADM3-AS1	antisense	CADM3 antisense RNA 1
ENSG00000226476.3	102.609	17.7234	0.1727	-2.53366	0.000739992	0.0216338	6	2	RP11-776H12.1	lincRNA	long intergenic non-protein coding RNA 1748
ENSG00000226887.7	82.9405	29.9675	0.3613	-1.46873	0.00152143	0.0333704	5	0	ERVMER34-1	protein_coding	endogenous retrovirus group MER34 member 1
ENSG00000228401.4	5.57829	14.0264	2.5145	1.33027	0.00240486	0.0438763	1	9	HSPC324	antisense	.
ENSG00000229267.2	11.1593	3.1136	0.279	-1.84166	0.000192486	0.0089298	9	0	AC072062.1	antisense	.
ENSG00000230937.10	1339.48	565.54	0.4222	-1.244	0.000353765	0.0131583	9	1	MIR205HG	processed_transcript	MIR205 host gene
ENSG00000232006.8	68.4642	21.1659	0.3092	-1.69339	0.00271973	0.0473566	7	2	AC005537.2	lincRNA	.
ENSG00000232164.1	278.71	43.6869	0.1567	-2.67392	0.000375797	0.0137014	6	2	AC092669.3	lincRNA	long intergenic non-protein coding RNA 1873
ENSG00000233117.2	37.0605	182.932	4.936	2.30334	9.89196e-06	0.00129954	1	7	LINC00702	lincRNA	long intergenic non-protein coding RNA 702
ENSG00000233682.3	13.0717	71.0693	5.4369	2.44278	2.45793e-05	0.00242156	1	9	RP11-13P5.2	antisense	.
ENSG00000234685.1	602.435	176.343	0.2927	-1.77251	0.00212992	0.0414211	7	1	NUS1P2	processed_pseudogene	NUS1 dehydrodolichyl diphosphate synthase subunit pseudogene 2
ENSG00000235505.7	92.7666	197.082	2.1245	1.08712	2.56393e-06	0.000493413	0	8	RP11-693N9.2	transcribed_unprocessed_pseudogene	.
ENSG00000237125.8	64.895	198.368	3.0568	1.61202	2.69707e-05	0.0025728	1	9	HAND2-AS1	antisense	HAND2 antisense RNA 1 (head to head)
ENSG00000238057.8	16.4406	32.9163	2.0021	1.00151	0.000250896	0.0104568	0	8	ZEB2-AS1	antisense	ZEB2 antisense RNA 1
ENSG00000239697.10	527.646	1109.39	2.1025	1.07211	8.2917e-06	0.00116142	0	7	TNFSF12	protein_coding	tumor necrosis factor superfamily member 12
ENSG00000241644.2	1081.12	2224.23	2.0573	1.04075	0.00149002	0.0328117	2	8	INMT	protein_coding	indolethylamine N-methyltransferase
ENSG00000242265.5	2637.25	1041.15	0.3948	-1.34081	6.50903e-05	0.00445979	7	0	PEG10	protein_coding	paternally expressed 10
ENSG00000245164.6	44.0554	125.622	2.8514	1.51167	0.00139885	0.0315379	2	7	LINC00861	lincRNA	long intergenic non-protein coding RNA 861
ENSG00000249669.8	1076.25	5471.13	5.0835	2.34582	0.000177945	0.00854251	1	6	CARMN	lincRNA	cardiac mesoderm enhancer-associated non-coding RNA
ENSG00000253304.1	294.318	720.108	2.4467	1.29084	0.000604076	0.0189189	1	7	TMEM200B	protein_coding	transmembrane protein 200B
ENSG00000253552.7	151.427	307.318	2.0295	1.02112	0.00133198	0.0308824	0	5	HOXA-AS2	antisense	HOXA cluster antisense RNA 2
ENSG00000254369.6	3.35112	11.9988	3.5805	1.84016	0.00158817	0.0342905	0	9	HOXA-AS3	antisense	HOXA cluster antisense RNA 3
ENSG00000256417.1	54.6582	13.3366	0.244	-2.03505	9.92375e-06	0.00129954	9	0	RP11-1038A11.3	lincRNA	.
ENSG00000258498.7	196.516	953.955	4.8543	2.27926	1.65717e-08	1.46699e-05	1	10	DIO3OS	lincRNA	DIO3 opposite strand/antisense RNA (head to head)
ENSG00000258537.5	1.46804	80.6339	54.9264	5.77943	1.90647e-05	0.00204582	1	7	FRMD6-AS2	lincRNA	FRMD6 antisense RNA 2
ENSG00000258592.1	41.6589	11.5599	0.2775	-1.84944	0.000446583	0.0155643	7	1	RP11-108M12.3	lincRNA	.
ENSG00000258752.1	10.846	1.58425	0.1461	-2.77497	0.00199288	0.039519	7	0	RP11-356K23.1	antisense	.
ENSG00000260105.6	15.9288	48.134	3.0218	1.59541	0.00167287	0.0351923	2	9	AOC4P	transcribed_unprocessed_pseudogene	amine oxidase, copper containing 4, pseudogene
ENSG00000261269.1	58.2545	125.97	2.1624	1.11263	0.000251376	0.0104572	1	9	RP11-389C8.2	sense_overlapping	.
ENSG00000261496.1	4.85881	21.6808	4.4622	2.15776	0.00239153	0.0437122	2	7	RP13-514E23.1	sense_overlapping	.
ENSG00000261625.1	26.4294	88.2329	3.3384	1.73916	3.23831e-05	0.0029015	1	9	RP11-554A11.4	sense_overlapping	.
ENSG00000261672.1	1.86997	13.2966	7.1106	2.82997	0.00129606	0.0302761	1	9	RP11-475B2.1	lincRNA	.
ENSG00000266074.8	191.874	496.366	2.5869	1.37122	9.13905e-05	0.0055718	1	8	BAHCC1	protein_coding	BAH domain and coiled-coil containing 1
ENSG00000267532.4	71.4227	143.685	2.0118	1.00849	0.000371557	0.0135916	1	8	MIR497HG	antisense	mir-497-195 cluster host gene
ENSG00000268204.1	31.3574	14.4842	0.4619	-1.11435	0.000170632	0.00831773	6	0	CTD-3214H19.6	antisense	.
ENSG00000271811.1	33.4814	71.6956	2.1414	1.09855	2.53767e-08	1.87204e-05	0	10	RP1-79C4.4	lincRNA	.
ENSG00000276409.4	21.5345	155.675	7.2291	2.85382	7.44735e-06	0.0010915	1	10	CCL14	protein_coding	C-C motif chemokine ligand 14
ENSG00000277351.1	7.05773	24.8234	3.5172	1.81443	0.000499605	0.0167889	0	6	RP11-325L12.6	antisense	.
ENSG00000277586.1	4.93253	31.2221	6.3298	2.66216	0.000726909	0.0213359	1	9	NEFL	protein_coding	neurofilament light
ENSG00000279161.1	2.67101	30.3833	11.3752	3.50782	1.74892e-06	0.000380047	1	9	CTB-12A17.2	TEC	.
ENSG00000280143.1	1321.97	6347.12	4.8012	2.2634	5.70647e-05	0.00420966	0	7	AP000892.6	TEC	.
ENSG00000280429.1	2.69356	49.6061	18.4165	4.20293	0.000522455	0.0172832	2	5	AF001548.3	TEC	.
ENSG00000281641.2	12.1631	4.15417	0.3415	-1.55004	0.000627224	0.019387	8	0	SAMD12-AS1	lincRNA	SAMD12 antisense RNA 1
ENSG00000281852.1	24.1968	102.491	4.2357	2.0826	1.92687e-05	0.00204582	1	8	LINC00891	lincRNA	long intergenic non-protein coding RNA 891
ENSG00000282057.1	6.27806	24.8309	3.9552	1.98375	8.24212e-05	0.00526207	0	8	RP4-621F18.2	lincRNA	.
