# Supplementary material for: Transcriptome Profiling Reveals Matrisome Alteration as a Key Feature of Ovarian Cancer Progression
Source: Cancers (Basel). 2019 Oct 9;11(10):1513. doi: 10.3390/cancers11101513 (PMC6826756; doi:10.3390/cancers11101513)
Supplement: Supplementary file 1 [file cancers-11-01513-s001.zip › Supplementary Table S8 3D vs Cont genes.xlsx]

## Sheet: Sheet1
ENSEMBL ID	Gene Name	Gene Type	Chr	Strand	Kuramochi_3D_vs_Kuramochi_Plast.log2FoldChange	Kuramochi_3D_vs_Kuramochi_Plast.pvalue	Kuramochi_3D_vs_Kuramochi_Plast.padj	Ovcar4_3D_vs_Ovcar4_Plast.log2FoldChange	Ovcar4_3D_vs_Ovcar4_Plast.pvalue	Ovcar4_3D_vs_Ovcar4_Plast.padj	Ovcar8_3D_vs_Ovcar8_Plast.log2FoldChange	Ovcar8_3D_vs_Ovcar8_Plast.pvalue	Ovcar8_3D_vs_Ovcar8_Plast.padj	Average FC
ENSG00000164692.17	COL1A2	protein_coding	chr7	+	12.2742	4.12895e-20	2.84835e-17	6.52588	1.25317e-09	8.17432e-08	15.8724	1.99624e-23	7.51148e-21	11.5575
ENSG00000133110.14	POSTN	protein_coding	chr13	-	10.9277	0.000665391	0.00372178	11.4309	0.000370392	0.00233573	11.2655	0.000450103	0.00532771	11.208
ENSG00000011465.16	DCN	protein_coding	chr12	-	10.6088	0.0029829	0.0130337	10.9922	0.00209155	0.00978995	11.5294	0.00124937	0.0116305	11.0435
ENSG00000186340.14	THBS2	protein_coding	chr6	-	11.7524	6.31005e-14	9.83892e-12	8.87939	2.21065e-11	2.5546e-09	10.5983	3.34201e-13	4.34421e-11	10.41
ENSG00000078098.13	FAP	protein_coding	chr2	-	7.56887	1.08019e-06	1.79481e-05	8.19673	8.30756e-07	1.59596e-05	9.31163	2.14937e-08	1.20051e-06	8.35908
ENSG00000162692.10	VCAM1	protein_coding	chr1	+	7.5139	7.41163e-08	1.87057e-06	7.83515	2.07849e-08	8.07454e-07	9.4735	1.07231e-11	1.19165e-09	8.27419
ENSG00000139329.4	LUM	protein_coding	chr12	-	6.59442	1.97285e-05	0.000204517	7.87624	8.44473e-06	0.000105978	10.2348	3.91632e-08	2.07914e-06	8.23515
ENSG00000163359.15	COL6A3	protein_coding	chr2	-	6.5707	1.19145e-11	1.06785e-09	10.4762	1.92557e-12	3.13112e-10	6.07107	7.17028e-11	7.11983e-09	7.70598
ENSG00000106483.11	SFRP4	protein_coding	chr7	-	8.21327	5.84448e-10	3.22936e-08	8.77695	1.74823e-09	1.09637e-07	5.93293	6.62547e-10	5.36238e-08	7.64105
ENSG00000101825.7	MXRA5	protein_coding	chrX	-	7.23632	5.46501e-17	1.82957e-14	2.11302	0.00468932	0.0187285	12.7487	6.17869e-20	1.76694e-17	7.36602
ENSG00000140937.13	CDH11	protein_coding	chr16	-	9.56283	2.43142e-13	3.43796e-11	9.76028	7.61758e-14	1.8064e-11	2.44344	2.0717e-05	0.000461889	7.25551
ENSG00000162706.12	CADM3	protein_coding	chr1	+	5.76976	0.000200174	0.00138932	6.29913	4.20637e-05	0.000398327	9.26664	1.72939e-08	1.01344e-06	7.11184
ENSG00000102802.9	MEDAG	protein_coding	chr13	+	6.04413	1.37128e-05	0.000151834	6.57981	1.79701e-06	2.95585e-05	8.5897	8.92671e-09	5.54956e-07	7.07121
ENSG00000089472.16	HEPH	protein_coding	chrX	+	6.0074	0.000517783	0.00302151	6.91411	6.39893e-05	0.00055963	8.03689	3.16023e-06	9.4931e-05	6.98613
ENSG00000146477.5	SLC22A3	protein_coding	chr6	+	3.01575	0.00717871	0.0265427	7.54964	4.5918e-07	9.90684e-06	10.1502	2.9866e-10	2.56226e-08	6.9052
ENSG00000117152.13	RGS4	protein_coding	chr1	+	2.95437	0.000147353	0.00108175	9.42559	1.58995e-11	1.93719e-09	7.35631	7.37805e-09	4.70965e-07	6.57876
ENSG00000137809.16	ITGA11	protein_coding	chr15	-	4.13274	0.000610346	0.00346562	9.32694	2.61225e-08	9.66959e-07	6.02532	1.94118e-06	6.21408e-05	6.495
ENSG00000116690.12	PRG4	protein_coding	chr1	+	8.89692	9.26851e-10	4.72566e-08	3.23381	0.00156431	0.00771815	7.20541	7.23451e-07	2.67527e-05	6.44538
ENSG00000123610.4	TNFAIP6	protein_coding	chr2	+	5.31472	0.000524461	0.00305198	5.00999	0.000960769	0.00515798	7.48071	6.64342e-07	2.49541e-05	5.93514
ENSG00000154175.16	ABI3BP	protein_coding	chr3	-	3.11374	0.00243752	0.0110078	5.35598	0.00014995	0.00111593	8.76877	8.46947e-09	5.32707e-07	5.74616
ENSG00000197632.8	SERPINB2	protein_coding	chr18	+	5.27712	7.64536e-09	2.86261e-07	9.34853	9.33692e-13	1.64771e-10	2.47186	2.8554e-05	0.000589439	5.69917
ENSG00000125730.16	C3	protein_coding	chr19	-	6.43808	9.38721e-25	1.33562e-21	2.00121	0.00106486	0.00561919	7.98091	3.7143e-29	1.73183e-26	5.4734
ENSG00000134853.11	PDGFRA	protein_coding	chr4	+	2.56927	0.000318994	0.00203643	7.69588	1.76376e-08	7.08148e-07	6.09696	1.15243e-14	1.83092e-12	5.45404
ENSG00000242550.5	SERPINB10	protein_coding	chr18	+	5.51666	7.54274e-05	0.000621914	7.55367	4.8137e-08	1.60916e-06	2.52417	0.00129211	0.0119169	5.19817
ENSG00000163297.16	ANTXR2	protein_coding	chr4	-	7.9468	1.67657e-10	1.10309e-08	5.86943	8.28147e-08	2.47412e-06	1.03263	0.00669784	0.0406457	4.94962
ENSG00000235649.2	MXRA5Y	unprocessed_pseudogene	chrY	+	5.31012	0.000149767	0.00109663	2.06145	0.00670174	0.024933	7.34994	1.20215e-07	5.50594e-06	4.90717
ENSG00000204291.10	COL15A1	protein_coding	chr9	+	5.52129	9.83846e-09	3.53269e-07	5.04285	9.80049e-08	2.80993e-06	3.30748	9.28444e-05	0.00153415	4.62387
ENSG00000130487.5	KLHDC7B	protein_coding	chr22	+	4.14825	0.00115775	0.00590551	4.14129	0.00341658	0.0145109	5.4024	1.90407e-05	0.000433441	4.56398
ENSG00000111341.9	MGP	protein_coding	chr12	-	2.77798	0.00898206	0.0319945	3.59914	0.00593061	0.0226718	7.28975	2.22038e-06	6.99305e-05	4.55562
ENSG00000148848.14	ADAM12	protein_coding	chr10	-	4.60906	9.27464e-12	8.75605e-10	7.18579	1.61696e-12	2.68688e-10	1.63215	0.00581863	0.036673	4.47567
ENSG00000243649.8	CFB	protein_coding	chr6	+	3.30552	2.20617e-18	1.06858e-15	3.61941	2.26462e-22	2.86412e-19	6.292	1.35099e-47	1.25983e-44	4.40564
ENSG00000244255.5	AL645922.1	protein_coding	chr6	+	3.05589	1.40426e-16	4.31998e-14	3.46258	3.41777e-21	4.09503e-18	6.23826	2.00895e-46	1.72352e-43	4.25225
ENSG00000112769.18	LAMA4	protein_coding	chr6	-	1.66967	0.00502486	0.019901	4.54202	4.03308e-10	3.18796e-08	6.3028	2.02879e-15	3.50916e-13	4.17149
ENSG00000204262.11	COL5A2	protein_coding	chr2	-	2.5687	0.000676147	0.00377175	3.9098	2.82099e-07	6.65067e-06	5.9963	8.96815e-15	1.44623e-12	4.15826
ENSG00000196136.17	SERPINA3	protein_coding	chr14	+	5.84631	9.21205e-11	6.43289e-09	2.2604	0.000158259	0.00116406	4.35967	0.000200474	0.00283251	4.15546
ENSG00000100739.10	BDKRB1	protein_coding	chr14	+	4.9092	0.000669127	0.003739	4.61076	0.000406955	0.00253193	2.37275	0.00497265	0.0328366	3.96424
ENSG00000172137.18	CALB2	protein_coding	chr16	+	6.87401	1.63673e-07	3.63515e-06	3.19827	0.000108183	0.000852472	1.70516	0.00288031	0.0219084	3.92581
ENSG00000182752.9	PAPPA	protein_coding	chr9	+	3.11527	5.12543e-06	6.6371e-05	2.50898	0.00029551	0.00194599	5.87729	3.11903e-11	3.26326e-09	3.83385
ENSG00000140285.9	FGF7	protein_coding	chr15	+	4.31038	0.000565387	0.00325108	2.3149	0.00399498	0.0164757	4.73814	1.94433e-08	1.11218e-06	3.7878
ENSG00000145934.16	TENM2	protein_coding	chr5	+	3.09161	0.00189157	0.00889776	5.47416	1.68157e-06	2.80857e-05	2.71067	0.00334156	0.024444	3.75881
ENSG00000273259.3	AL049839.2	protein_coding	chr14	+	5.208	6.97428e-11	5.05635e-09	2.32846	9.3412e-05	0.000764112	3.2047	0.00051074	0.0058753	3.58038
ENSG00000125735.10	TNFSF14	protein_coding	chr19	-	5.20806	5.64928e-05	0.000488067	1.44028	0.00762893	0.0276109	4.024	0.00237087	0.0190522	3.55745
ENSG00000049249.8	TNFRSF9	protein_coding	chr1	-	1.91152	0.00151101	0.00737207	4.55992	1.62156e-08	6.62743e-07	4.12879	3.57107e-09	2.50302e-07	3.53341
ENSG00000174348.13	PODN	protein_coding	chr1	+	1.78696	0.000393893	0.00241502	2.13929	0.00134805	0.00683635	6.44107	5.65876e-07	2.17898e-05	3.45577
ENSG00000059804.15	SLC2A3	protein_coding	chr12	-	5.88698	1.74132e-06	2.68389e-05	3.45513	9.38068e-10	6.47125e-08	0.966372	0.00172441	0.0148714	3.43616
ENSG00000138080.13	EMILIN1	protein_coding	chr2	+	4.4003	6.02421e-07	1.089e-05	2.45154	0.000978695	0.00523373	3.34166	5.94647e-06	0.000164993	3.39783
ENSG00000124212.5	PTGIS	protein_coding	chr20	-	1.93338	0.000222903	0.00151519	1.80731	0.000456879	0.00278993	5.87002	1.17133e-20	3.53839e-18	3.20357
ENSG00000182463.15	TSHZ2	protein_coding	chr20	+	1.59321	7.96728e-05	0.000651638	1.80572	0.000280783	0.0018712	5.89902	2.62261e-06	8.10515e-05	3.09932
ENSG00000165617.14	DACT1	protein_coding	chr14	+	2.53107	6.43199e-05	0.000543107	4.19602	1.04357e-05	0.000126031	2.31358	0.000322177	0.00410579	3.01356
ENSG00000162552.14	WNT4	protein_coding	chr1	-	2.54738	0.0131187	0.0435665	3.18844	0.000632182	0.00366385	3.21697	0.000730771	0.00768312	2.98426
ENSG00000159674.11	SPON2	protein_coding	chr4	-	2.78482	0.000322426	0.00205603	3.57014	2.66767e-05	0.00027331	2.52111	0.000422205	0.00505892	2.95869
ENSG00000258602.1	LINC01629	lincRNA	chr14	+	3.82813	0.00374873	0.0157402	1.28745	0.0059111	0.0226124	3.60533	0.00805949	0.0465423	2.90697
ENSG00000196628.15	TCF4	protein_coding	chr18	-	0.753183	0.00370113	0.015582	6.93988	1.17768e-08	5.07731e-07	1.00508	0.000372501	0.00459161	2.89938
ENSG00000237596.6	AL138828.1	antisense_RNA	chr6	-	2.84949	0.000773251	0.00422034	1.77211	0.0082603	0.0294835	3.92883	0.00452339	0.0305279	2.85015
ENSG00000118849.9	RARRES1	protein_coding	chr3	-	2.60039	1.64902e-08	5.38593e-07	2.82939	2.84957e-06	4.31033e-05	3.06745	6.50169e-09	4.26447e-07	2.83241
ENSG00000131203.12	IDO1	protein_coding	chr8	+	2.33708	0.000656593	0.00368161	1.74525	0.00283905	0.012465	4.41363	0.00125388	0.0116371	2.83199
ENSG00000082397.17	EPB41L3	protein_coding	chr18	-	5.66131	3.35472e-06	4.61172e-05	2.97122	0.0062196	0.0235003	-0.436476	0.000647285	0.00704004	2.73202
ENSG00000196126.11	HLA-DRB1	protein_coding	chr6	-	3.54622	0.00809224	0.0293297	3.5545	0.00708283	0.0260486	0.959812	0.000108872	0.00173872	2.68684
ENSG00000230479.1	AP000695.1	antisense_RNA	chr21	+	2.08446	1.17223e-05	0.000133096	2.88938	2.97665e-11	3.22683e-09	3.03396	0.00135478	0.0123648	2.66926
ENSG00000171033.12	PKIA	protein_coding	chr8	+	3.96088	0.00270599	0.0120105	2.91054	0.000421557	0.00260747	1.10062	0.000731488	0.00768313	2.65734
ENSG00000154310.16	TNIK	protein_coding	chr3	-	1.60935	2.13553e-11	1.80056e-09	4.86828	7.25076e-05	0.00062124	1.4115	2.13938e-07	9.21393e-06	2.62971
ENSG00000182326.14	C1S	protein_coding	chr12	+	2.05501	9.10244e-10	4.66705e-08	2.83013	1.01282e-15	3.84282e-13	2.91896	5.1184e-18	1.16787e-15	2.60137
ENSG00000170006.11	TMEM154	protein_coding	chr4	-	5.87544	1.81856e-06	2.7841e-05	0.813908	0.002251	0.0103817	1.07028	0.000201174	0.00283518	2.58654
ENSG00000149256.15	TENM4	protein_coding	chr11	-	1.73974	1.16393e-07	2.73041e-06	4.55586	0.000378517	0.0023784	1.45566	9.32904e-05	0.00153915	2.58375
ENSG00000129675.15	ARHGEF6	protein_coding	chrX	-	4.97397	0.000129953	0.00097478	1.31751	0.0158227	0.0494692	1.27974	0.00339788	0.0247799	2.52374
ENSG00000162733.16	DDR2	protein_coding	chr1	+	2.62643	2.62789e-15	6.16741e-13	2.88531	3.68842e-15	1.23481e-12	1.79747	6.31602e-09	4.18105e-07	2.4364
ENSG00000134668.12	SPOCD1	protein_coding	chr1	-	3.15272	3.95133e-05	0.000364031	1.91129	0.0108166	0.0366209	2.22593	0.00323866	0.0238786	2.42998
ENSG00000114270.17	COL7A1	protein_coding	chr3	-	2.77078	4.39529e-12	4.58985e-10	3.32957	9.02161e-17	4.46472e-14	1.14915	0.0039905	0.0278789	2.4165
ENSG00000143341.11	HMCN1	protein_coding	chr1	+	1.72258	0.000681665	0.00379694	2.53079	2.14707e-06	3.41805e-05	2.96865	2.4247e-07	1.0339e-05	2.40734
ENSG00000158352.15	SHROOM4	protein_coding	chrX	-	1.47034	5.0848e-17	1.75387e-14	0.784881	3.73801e-06	5.40003e-05	4.88266	7.4383e-05	0.00128348	2.37929
ENSG00000185567.6	AHNAK2	protein_coding	chr14	-	2.90924	1.00412e-19	6.17804e-17	2.39576	6.97485e-14	1.68917e-11	1.81656	1.50787e-08	8.9093e-07	2.37385
ENSG00000123095.5	BHLHE41	protein_coding	chr12	-	1.31871	0.000244699	0.00163217	2.66517	1.0639e-06	1.95162e-05	3.09879	2.02682e-08	1.14398e-06	2.36089
ENSG00000136542.8	GALNT5	protein_coding	chr2	+	1.16007	0.0140231	0.0459112	3.46441	7.62904e-05	0.000646835	2.4317	1.30014e-05	0.000317239	2.35206
ENSG00000165949.12	IFI27	protein_coding	chr14	+	-0.675952	0.00933861	0.0329909	1.12275	2.03058e-05	0.000217842	6.5979	4.5779e-134	1.22734e-130	2.34823
ENSG00000164171.10	ITGA2	protein_coding	chr5	+	2.13276	3.88412e-08	1.11644e-06	2.568	1.29143e-10	1.2301e-08	2.30423	4.13049e-09	2.8668e-07	2.335
ENSG00000087116.14	ADAMTS2	protein_coding	chr5	-	2.70264	6.86725e-08	1.75852e-06	2.92848	1.53754e-08	6.36403e-07	1.35716	0.00240119	0.0192167	2.32943
ENSG00000108846.15	ABCC3	protein_coding	chr17	+	2.74724	1.2663e-24	1.69573e-21	1.53025	3.76878e-08	1.29602e-06	2.69178	5.34755e-10	4.39441e-08	2.32309
ENSG00000196549.10	MME	protein_coding	chr3	+	1.57576	3.05367e-05	0.000293309	4.54879	0.000270599	0.00181716	0.811085	2.87418e-07	1.20873e-05	2.31188
ENSG00000138131.3	LOXL4	protein_coding	chr10	-	1.29332	0.0105726	0.0365451	3.47992	6.73081e-06	8.81121e-05	2.13959	2.71619e-05	0.000567924	2.30427
ENSG00000162366.7	PDZK1IP1	protein_coding	chr1	-	2.54762	0.000916771	0.004866	2.47749	2.04513e-14	5.81967e-12	1.86406	0.0024891	0.0197507	2.29639
ENSG00000110002.15	VWA5A	protein_coding	chr11	+	0.876896	1.74259e-05	0.000185081	1.57493	0.00123749	0.00636501	4.26175	0.000687167	0.00734714	2.23786
ENSG00000179954.15	SSC5D	protein_coding	chr19	+	1.77321	0.00047649	0.00282629	2.49363	1.66312e-06	2.78137e-05	2.20281	3.03839e-05	0.00062242	2.15655
ENSG00000170160.17	CCDC144A	protein_coding	chr17	+	2.08441	1.92652e-05	0.000200567	2.98584	2.15841e-06	3.4337e-05	1.23446	0.00265318	0.0207004	2.10157
ENSG00000225614.2	ZNF469	protein_coding	chr16	+	2.69188	8.31949e-08	2.06311e-06	2.19685	2.21235e-05	0.000233492	1.41309	0.00208733	0.0172065	2.10061
ENSG00000233818.1	AP000695.2	antisense_RNA	chr21	+	2.16116	5.05649e-05	0.000445821	1.86275	6.16729e-05	0.000543969	2.27371	0.00564652	0.0359047	2.09921
ENSG00000102349.17	KLF8	protein_coding	chrX	+	3.96392	0.00249541	0.0112291	1.10651	5.33136e-05	0.000483539	1.17387	8.85881e-05	0.00148093	2.08143
ENSG00000128342.4	LIF	protein_coding	chr22	-	2.48778	6.26215e-06	7.85876e-05	2.1537	8.8077e-05	0.000731244	1.56091	0.00467476	0.0313033	2.06746
ENSG00000166750.9	SLFN5	protein_coding	chr17	+	1.31408	6.48226e-09	2.50967e-07	1.88392	9.67313e-17	4.68529e-14	2.94374	2.49103e-38	1.66961e-35	2.04725
ENSG00000213058.3	AL365357.1	processed_pseudogene	chr1	+	2.92635	0.0081014	0.0293502	-0.686383	0.000110962	0.000868982	3.83487	0.000313275	0.0040168	2.02494
ENSG00000102359.6	SRPX2	protein_coding	chrX	+	2.35314	2.04074e-10	1.28691e-08	2.25723	2.32475e-12	3.64986e-10	1.37429	1.07818e-05	0.000271099	1.99489
ENSG00000166278.14	C2	protein_coding	chr6	+	1.93436	1.11172e-05	0.000127178	1.39214	0.0019259	0.00915305	2.57777	3.41276e-07	1.41034e-05	1.96809
ENSG00000118503.14	TNFAIP3	protein_coding	chr6	+	1.4634	0.000154386	0.00112259	1.84926	1.71958e-06	2.85947e-05	2.55043	2.40782e-10	2.14286e-08	1.95436
ENSG00000154898.15	CCDC144CP	transcribed_processed_pseudogene	chr17	+	2.31919	2.21596e-07	4.65801e-06	2.31305	3.41235e-06	5.01499e-05	1.05188	0.00256735	0.0202294	1.89471
ENSG00000159403.15	C1R	protein_coding	chr12	-	1.64065	3.19048e-12	3.45864e-10	1.92485	2.26511e-13	4.73075e-11	2.10869	2.85798e-20	8.28349e-18	1.8914
ENSG00000084636.17	COL16A1	protein_coding	chr1	-	1.60768	1.85672e-05	0.000194964	1.92605	1.30301e-07	3.53131e-06	2.11143	6.44754e-09	4.24193e-07	1.88172
ENSG00000205336.11	ADGRG1	protein_coding	chr16	+	2.0423	1.77579e-12	2.07312e-10	1.47209	3.67667e-07	8.2707e-06	2.12994	2.60471e-12	3.17419e-10	1.88145
ENSG00000137501.17	SYTL2	protein_coding	chr11	-	1.4686	2.7496e-08	8.3907e-07	3.12944	3.06581e-31	1.39586e-27	0.976335	0.000560409	0.00630622	1.85812
ENSG00000157214.13	STEAP2	protein_coding	chr7	+	1.57684	6.95049e-09	2.64153e-07	2.38012	8.83551e-08	2.59201e-06	1.61366	1.94372e-08	1.11218e-06	1.85687
ENSG00000080031.9	PTPRH	protein_coding	chr19	-	2.36892	0.000910458	0.00484191	2.02931	5.36849e-07	1.11306e-05	1.1599	0.000284884	0.00374808	1.85271
ENSG00000267632.1	AC067852.6	sense_intronic	chr17	+	1.8746	0.000124293	0.00094161	2.11994	0.00139152	0.00701307	1.52185	0.00032557	0.00413429	1.8388
ENSG00000058085.14	LAMC2	protein_coding	chr1	+	1.63116	8.22972e-10	4.27739e-08	1.52895	7.99576e-09	3.71477e-07	2.31828	1.01858e-17	2.26251e-15	1.82613
ENSG00000225339.3	AL354740.1	processed_transcript	chr6	+	1.73285	2.31748e-13	3.29733e-11	2.5557	5.37008e-21	6.11249e-18	1.18088	4.35875e-05	0.00082878	1.82314
ENSG00000278709.1	NKILA	antisense_RNA	chr20	+	2.35985	0.00117888	0.00600249	1.89001	1.78751e-05	0.000194889	1.21954	0.00492617	0.0325799	1.82313
ENSG00000041982.15	TNC	protein_coding	chr9	-	1.57618	4.85371e-10	2.7418e-08	1.75096	5.16395e-12	7.25663e-10	2.09924	3.08316e-16	6.0116e-14	1.80879
ENSG00000118257.16	NRP2	protein_coding	chr2	+	2.34553	1.51421e-08	5.07918e-07	1.07367	0.0100624	0.0345871	1.98413	3.42873e-06	0.000101294	1.80111
ENSG00000174640.12	SLCO2A1	protein_coding	chr3	-	2.28351	1.63624e-12	1.94006e-10	0.998132	0.00363529	0.0152296	2.0639	0.000195704	0.00278347	1.78185
ENSG00000198203.9	SULT1C2	protein_coding	chr2	+	1.6235	6.7545e-06	8.35685e-05	1.76541	1.53446e-06	2.59331e-05	1.9241	2.47781e-06	7.6909e-05	1.771
ENSG00000232774.7	FLJ22447	lincRNA	chr14	+	1.38349	0.000324996	0.00206952	1.03775	0.00717089	0.0262917	2.87774	0.00219947	0.0179557	1.76633
ENSG00000138316.10	ADAMTS14	protein_coding	chr10	+	1.55665	0.000328391	0.00208531	1.91008	9.10653e-07	1.71189e-05	1.83122	5.60044e-05	0.0010128	1.76598
ENSG00000235978.6	AC018816.1	antisense_RNA	chr3	-	1.658	0.00239802	0.0108574	1.15926	0.00660137	0.0246476	2.45855	7.75904e-05	0.00132814	1.7586
ENSG00000184371.13	CSF1	protein_coding	chr1	+	1.1878	1.16018e-05	0.000132057	1.45523	4.75823e-07	1.01329e-05	2.5426	1.03533e-18	2.52338e-16	1.72855
ENSG00000119681.11	LTBP2	protein_coding	chr14	-	1.84973	8.72424e-07	1.4877e-05	1.04787	0.00499693	0.0196751	2.28764	1.43845e-09	1.08633e-07	1.72841
ENSG00000149131.15	SERPING1	protein_coding	chr11	+	0.957608	0.00180494	0.0085496	1.39586	7.43566e-06	9.5851e-05	2.75085	1.02323e-17	2.26251e-15	1.70144
ENSG00000235568.6	NFAM1	protein_coding	chr22	-	1.2418	0.000664592	0.00371822	1.74579	2.71948e-08	9.96922e-07	2.08422	0.0058948	0.0370224	1.6906
ENSG00000156804.7	FBXO32	protein_coding	chr8	-	2.04426	6.16777e-19	3.19112e-16	1.09311	1.92849e-05	0.000208085	1.87848	1.26433e-12	1.54957e-10	1.67195
ENSG00000224389.8	C4B	protein_coding	chr6	+	3.29744	4.01283e-47	3.04507e-43	0.776798	0.00394797	0.0163113	0.912907	0.000446759	0.00530455	1.66238
ENSG00000187554.11	TLR5	protein_coding	chr1	-	1.92745	6.47636e-08	1.68112e-06	1.07261	0.00361736	0.0151765	1.95904	1.7064e-08	1.00271e-06	1.65303
ENSG00000120341.18	SEC16B	protein_coding	chr1	-	1.19236	0.000117001	0.000893802	0.937883	0.00233298	0.0106819	2.82494	4.13914e-06	0.000119323	1.65173
ENSG00000244731.7	C4A	protein_coding	chr6	+	3.22379	6.38881e-51	7.27206e-47	0.749871	0.00451534	0.0181579	0.970978	7.10782e-05	0.00123942	1.64821
ENSG00000011028.13	MRC2	protein_coding	chr17	+	1.4268	0.000551187	0.00318107	2.35258	1.95673e-08	7.74694e-07	1.1547	0.00512635	0.033552	1.64469
ENSG00000158859.9	ADAMTS4	protein_coding	chr1	-	0.987539	0.0150527	0.0485512	2.37189	0.00671318	0.0249715	1.55605	0.000840628	0.00857531	1.63849
ENSG00000129451.11	KLK10	protein_coding	chr19	-	2.17238	3.4146e-08	9.95306e-07	-1.40374	0.000108459	0.000854353	4.11112	0.00119162	0.0111753	1.62659
ENSG00000009694.13	TENM1	protein_coding	chrX	-	2.7524	0.000105163	0.000818474	0.923827	0.00722369	0.0264597	1.18671	0.00554227	0.0354838	1.62098
ENSG00000069399.14	BCL3	protein_coding	chr19	+	2.24856	1.256e-23	1.24317e-20	0.585698	0.00833967	0.0297281	1.98881	9.36116e-16	1.65932e-13	1.60769
ENSG00000168477.17	TNXB	protein_coding	chr6	-	2.30418	2.95983e-12	3.2551e-10	1.73826	0.000169271	0.00122917	0.752465	0.00605117	0.0377064	1.5983
ENSG00000122861.15	PLAU	protein_coding	chr10	+	1.34864	0.000471099	0.00280223	2.30257	2.35587e-09	1.37957e-07	1.12654	0.00349202	0.0252953	1.59258
ENSG00000090339.8	ICAM1	protein_coding	chr19	+	2.12854	6.55289e-08	1.69671e-06	1.16742	0.00295012	0.0128806	1.46886	0.000184177	0.00264938	1.58827
ENSG00000136378.14	ADAMTS7	protein_coding	chr15	-	1.25659	0.00494714	0.0196749	2.25288	1.04127e-06	1.92096e-05	1.24064	0.00557308	0.0356385	1.58337
ENSG00000065618.18	COL17A1	protein_coding	chr10	-	1.73511	0.0113728	0.0387579	1.67283	1.42213e-05	0.00016139	1.32563	0.00105548	0.0101789	1.57786
ENSG00000008513.14	ST3GAL1	protein_coding	chr8	-	1.11003	0.00257811	0.0115374	1.05901	0.00393824	0.0162842	2.56271	6.87212e-09	4.46646e-07	1.57725
ENSG00000254154.8	AL359075.2	processed_transcript	chr1	-	1.16563	0.000103346	0.000806538	0.903984	0.00238145	0.0108341	2.65939	1.01471e-06	3.63332e-05	1.57634
ENSG00000153246.12	PLA2R1	protein_coding	chr2	-	2.36062	7.53103e-24	8.57219e-21	1.01912	6.14186e-05	0.000542356	1.33804	1.27851e-08	7.70269e-07	1.5726
ENSG00000185269.11	NOTUM	protein_coding	chr17	-	2.25352	1.5028e-05	0.000163729	1.23608	0.000216105	0.00150447	1.22061	0.00134169	0.0122977	1.57007
ENSG00000117115.12	PADI2	protein_coding	chr1	-	1.24587	0.00271063	0.0120241	1.14943	0.0036248	0.0151896	2.28944	0.000169762	0.00248198	1.56158
ENSG00000166825.13	ANPEP	protein_coding	chr15	-	1.11977	0.00135863	0.0067472	2.01331	0.00783553	0.0281938	1.5291	9.02584e-10	7.16986e-08	1.55406
ENSG00000112379.8	ARFGEF3	protein_coding	chr6	+	1.91383	0.00148826	0.00729706	1.45807	3.56936e-05	0.000349528	1.24964	0.000451063	0.00533612	1.54051
ENSG00000135074.15	ADAM19	protein_coding	chr5	-	2.20263	9.70681e-38	3.68293e-34	1.8371	4.54189e-26	9.39965e-23	0.523443	0.000447805	0.00531223	1.52106
ENSG00000232160.6	RAP2C-AS1	antisense_RNA	chrX	+	1.22297	0.00656152	0.0246651	2.18646	9.55976e-07	1.79118e-05	1.12826	0.00787449	0.0457826	1.51257
ENSG00000160179.18	ABCG1	protein_coding	chr21	+	1.32037	1.48718e-05	0.000162299	1.39211	2.79825e-06	4.24399e-05	1.79695	0.000232775	0.00318607	1.50314
ENSG00000166349.9	RAG1	protein_coding	chr11	+	1.35767	0.00117364	0.00597851	1.38448	0.00019042	0.00135382	1.72554	1.19935e-06	4.1557e-05	1.48923
ENSG00000109265.13	KIAA1211	protein_coding	chr4	+	1.83153	3.64847e-06	4.95736e-05	1.37847	0.00035521	0.00226129	1.20714	0.00162697	0.0141562	1.47238
ENSG00000185215.8	TNFAIP2	protein_coding	chr14	+	1.30608	1.02413e-09	5.13532e-08	1.61199	4.43877e-14	1.16148e-11	1.49737	1.01445e-11	1.13916e-09	1.47181
ENSG00000179630.10	LACC1	protein_coding	chr13	+	1.83728	1.59303e-16	4.70979e-14	1.43343	1.60279e-10	1.4595e-08	1.11004	2.50645e-06	7.76856e-05	1.46025
ENSG00000165434.7	PGM2L1	protein_coding	chr11	-	1.85293	2.69184e-19	1.53199e-16	1.73397	5.34876e-17	2.76738e-14	0.709229	0.000736262	0.00772193	1.43204
ENSG00000113319.12	RASGRF2	protein_coding	chr5	+	1.92935	1.79387e-05	0.000189237	0.736816	1.13415e-05	0.000134605	1.61833	0.000134871	0.0020781	1.42817
ENSG00000143669.13	LYST	protein_coding	chr1	-	1.64717	2.32699e-12	2.63176e-10	1.64337	1.48252e-12	2.49996e-10	0.971275	1.67052e-05	0.000389449	1.42061
ENSG00000133401.15	PDZD2	protein_coding	chr5	+	1.32363	2.47603e-08	7.5966e-07	0.820531	0.000570966	0.00335693	2.10321	1.04785e-16	2.12021e-14	1.41579
ENSG00000239830.1	RPS4XP22	processed_pseudogene	chr19	-	2.6159	0.00427929	0.0174992	-0.672801	1.24102e-05	0.000144848	2.2886	0.000465912	0.00546656	1.41056
ENSG00000145623.12	OSMR	protein_coding	chr5	+	2.33998	3.5858e-15	8.16306e-13	0.848493	0.0043991	0.0177657	1.02139	0.000589901	0.00656231	1.40329
ENSG00000117226.11	GBP3	protein_coding	chr1	-	1.47664	0.000359341	0.00223998	1.03795	0.0121784	0.0402968	1.68685	4.70847e-05	0.000881984	1.40048
ENSG00000181722.16	ZBTB20	protein_coding	chr3	-	1.55728	5.91435e-10	3.24618e-08	1.71923	1.43204e-11	1.79124e-09	0.922686	0.000400119	0.00485394	1.39973
ENSG00000124766.6	SOX4	protein_coding	chr6	+	1.28801	1.46938e-07	3.29561e-06	1.6722	8.46871e-12	1.12087e-09	1.21618	1.22805e-06	4.23408e-05	1.39213
ENSG00000118263.14	KLF7	protein_coding	chr2	-	1.44612	2.25519e-07	4.72661e-06	1.91493	4.13031e-12	6.09671e-10	0.804967	0.00343887	0.0250054	1.38867
ENSG00000120322.3	PCDHB8	protein_coding	chr5	+	1.24761	5.21912e-06	6.73545e-05	1.79718	7.53769e-18	4.51567e-15	1.02707	4.79177e-05	0.000893686	1.35729
ENSG00000196878.14	LAMB3	protein_coding	chr1	-	1.51739	7.86028e-08	1.9707e-06	1.40907	4.61643e-07	9.93318e-06	1.13313	5.11204e-05	0.00093953	1.3532
ENSG00000184500.14	PROS1	protein_coding	chr3	-	1.57606	1.9222e-17	7.62887e-15	1.52788	6.82428e-11	7.06158e-09	0.952402	4.09692e-07	1.65482e-05	1.35211
ENSG00000144802.11	NFKBIZ	protein_coding	chr3	+	1.31657	4.34396e-06	5.78983e-05	1.51364	1.07968e-07	3.03974e-06	1.21162	2.74453e-05	0.000572057	1.34727
ENSG00000129003.15	VPS13C	protein_coding	chr15	-	1.60753	6.06999e-11	4.5158e-09	1.50811	7.09851e-10	5.13008e-08	0.908081	0.000197436	0.00280066	1.34124
ENSG00000256043.2	CTSO	protein_coding	chr4	-	1.0852	2.6025e-05	0.000257144	1.48457	2.18628e-08	8.39303e-07	1.45263	9.48324e-06	0.000245004	1.3408
ENSG00000129226.13	CD68	protein_coding	chr17	+	0.932976	0.0117238	0.0397397	1.06227	0.00232176	0.0106434	2.02088	5.72766e-09	3.851e-07	1.33871
ENSG00000116852.14	KIF21B	protein_coding	chr1	-	1.58352	4.36449e-08	1.22534e-06	1.39337	5.51825e-07	1.13892e-05	1.02789	0.00019844	0.00281305	1.33493
ENSG00000171310.10	CHST11	protein_coding	chr12	+	1.8255	5.61655e-18	2.66377e-15	1.33363	1.51184e-10	1.38736e-08	0.836564	4.18657e-05	0.000802337	1.3319
ENSG00000157227.12	MMP14	protein_coding	chr14	+	1.0141	0.000171759	0.0012242	1.97594	4.24158e-13	8.11426e-11	0.969116	0.000330676	0.00418427	1.31972
ENSG00000259429.5	UBE2Q2P2	transcribed_unprocessed_pseudogene	chr15	+	1.01448	0.0048562	0.0193848	1.9967	0.00694921	0.0256775	0.943361	0.00828086	0.0473747	1.31818
ENSG00000111816.7	FRK	protein_coding	chr6	-	1.34922	4.50868e-05	0.000405021	1.07168	0.00092723	0.00501387	1.5287	8.03707e-05	0.00137026	1.31653
ENSG00000150630.3	VEGFC	protein_coding	chr4	-	-0.925002	4.55834e-12	4.71685e-10	3.15511	0.000353194	0.00224971	1.71391	1.6735e-22	5.88413e-20	1.31467
ENSG00000132003.9	ZSWIM4	protein_coding	chr19	+	1.27531	2.9248e-05	0.000283815	1.8346	1.32075e-09	8.59052e-08	0.801852	0.00805233	0.046514	1.30392
ENSG00000139178.10	C1RL	protein_coding	chr12	-	1.09536	7.87104e-08	1.97122e-06	0.876477	2.08286e-05	0.000222402	1.93238	1.32187e-20	3.93772e-18	1.30141
ENSG00000178852.15	EFCAB13	protein_coding	chr17	+	1.9308	4.79451e-11	3.66265e-09	0.913521	0.000303706	0.00198389	1.05953	0.00015712	0.00233535	1.30128
ENSG00000281903.2	LINC02246	lincRNA	chr21	-	1.11592	1.69431e-06	2.62387e-05	1.73184	5.68281e-08	1.83763e-06	0.997625	0.000221936	0.00306509	1.28179
ENSG00000164136.16	IL15	protein_coding	chr4	+	1.08573	0.00644415	0.0243084	0.861539	0.0138123	0.0445442	1.87787	1.1298e-06	3.96595e-05	1.27505
ENSG00000189195.11	AC104836.1	protein_coding	chr1	+	0.888926	0.00901082	0.0320919	1.53528	1.63264e-05	0.000181303	1.39798	3.62217e-05	0.000719337	1.27406
ENSG00000187800.13	PEAR1	protein_coding	chr1	+	1.64479	7.66889e-07	1.33371e-05	1.40179	1.32442e-06	2.2928e-05	0.769575	0.00293201	0.0222084	1.27205
ENSG00000113211.5	PCDHB6	protein_coding	chr5	+	1.51669	3.03095e-06	4.23569e-05	1.23706	0.000302698	0.00198015	1.05854	0.000667806	0.00720099	1.27076
ENSG00000259976.3	AC093010.3	3prime_overlapping_ncRNA	chr3	-	1.44377	3.98903e-10	2.30483e-08	1.62365	4.15106e-12	6.09671e-10	0.739777	0.0023951	0.0191894	1.26907
ENSG00000113916.17	BCL6	protein_coding	chr3	-	1.94532	1.07215e-27	2.21886e-24	1.06587	2.98156e-09	1.68425e-07	0.789504	2.25532e-05	0.00049569	1.2669
ENSG00000153982.10	GDPD1	protein_coding	chr17	+	1.18882	0.00378305	0.0158427	1.53864	0.000126996	0.000972443	1.0584	0.00402847	0.028071	1.26195
ENSG00000177839.6	PCDHB9	protein_coding	chr5	+	1.48559	0.000164866	0.00118471	1.33852	0.000111531	0.00087191	0.940589	0.00386752	0.0272871	1.2549
ENSG00000224081.8	SLC44A3-AS1	transcribed_processed_pseudogene	chr1	-	1.47855	9.16147e-06	0.000108303	1.15832	1.13467e-05	0.000134605	1.11233	0.000287222	0.0037701	1.24973
ENSG00000111181.12	SLC6A12	protein_coding	chr12	-	1.2697	1.36055e-08	4.62973e-07	1.36491	1.86426e-09	1.1564e-07	1.11216	0.00203128	0.0168603	1.24892
ENSG00000164307.12	ERAP1	protein_coding	chr5	-	0.764584	0.00365628	0.0154254	0.878398	0.000611399	0.00355861	2.10048	6.35298e-16	1.1646e-13	1.24782
ENSG00000139629.15	GALNT6	protein_coding	chr12	-	0.994387	8.79465e-09	3.21365e-07	0.776728	3.06718e-06	4.59068e-05	1.95138	3.53938e-19	9.25764e-17	1.24083
ENSG00000156011.16	PSD3	protein_coding	chr8	-	0.895285	0.00288605	0.0126609	1.71813	1.60648e-08	6.57761e-07	1.09699	0.000248692	0.00336002	1.2368
ENSG00000145246.13	ATP10D	protein_coding	chr4	+	1.13568	0.00066848	0.00373788	1.17081	0.000137833	0.00104141	1.39332	1.01515e-05	0.000258893	1.23327
ENSG00000142197.12	DOPEY2	protein_coding	chr21	+	1.20412	2.50497e-07	5.18886e-06	1.75715	6.38569e-15	2.01903e-12	0.712942	0.00180526	0.0154383	1.22474
ENSG00000204540.10	PSORS1C1	protein_coding	chr6	+	1.46655	1.37254e-09	6.53678e-08	0.805625	0.000151626	0.00112472	1.39268	1.89318e-10	1.72787e-08	1.22162
ENSG00000120324.8	PCDHB10	protein_coding	chr5	+	1.41067	0.000111103	0.00085501	1.27156	3.19863e-05	0.000318813	0.979621	0.00583168	0.0367336	1.22062
ENSG00000163617.10	CCDC191	protein_coding	chr3	-	1.02948	0.00283727	0.0124716	1.24273	0.000678543	0.0038929	1.37861	6.72692e-05	0.00117971	1.21694
ENSG00000069712.12	KIAA1107	protein_coding	chr1	+	0.863324	0.0119631	0.0403588	1.40055	0.000105022	0.000834785	1.37001	6.10651e-05	0.00108421	1.21129
ENSG00000143878.9	RHOB	protein_coding	chr2	+	1.04027	1.21891e-05	0.000136958	1.91585	7.05316e-16	2.76836e-13	0.667718	0.00495753	0.0327671	1.20795
ENSG00000035664.11	DAPK2	protein_coding	chr15	-	0.929279	0.00979072	0.034269	1.51452	0.000309817	0.00201924	1.16626	0.00110872	0.0105641	1.20336
ENSG00000180801.13	ARSJ	protein_coding	chr4	-	1.63876	9.54103e-11	6.62134e-09	0.869941	0.00245052	0.0110907	1.10064	0.0015713	0.0138063	1.20311
ENSG00000120549.17	KIAA1217	protein_coding	chr10	+	0.820825	0.000478007	0.00283307	0.581123	0.0134807	0.043745	2.20717	5.14243e-14	7.56665e-12	1.20304
ENSG00000163874.10	ZC3H12A	protein_coding	chr1	+	1.44108	9.91798e-06	0.000115727	0.826975	0.0113097	0.0379408	1.32915	7.79964e-05	0.00133402	1.19907
ENSG00000233901.5	LINC01503	lincRNA	chr9	+	1.04857	0.00136696	0.00678119	0.846878	0.00949792	0.0330561	1.66045	0.000234068	0.00319967	1.1853
ENSG00000185261.14	KIAA0825	protein_coding	chr5	-	1.20801	4.5409e-05	0.000407143	1.36111	0.0101534	0.0348316	0.980458	0.00534106	0.0345879	1.18319
ENSG00000187372.11	PCDHB13	protein_coding	chr5	+	1.55056	1.11742e-11	1.01347e-09	1.2368	1.11614e-12	1.91045e-10	0.761105	3.68206e-05	0.000729204	1.18282
ENSG00000158286.12	RNF207	protein_coding	chr1	+	1.54702	1.21648e-11	1.08601e-09	1.21742	9.11996e-08	2.66174e-06	0.776137	0.000546792	0.0061954	1.18019
ENSG00000187720.14	THSD4	protein_coding	chr15	+	1.3808	5.3828e-09	2.14147e-07	0.806665	0.00067948	0.00389729	1.35012	1.18486e-08	7.15855e-07	1.17919
ENSG00000186472.19	PCLO	protein_coding	chr7	-	1.65101	6.26423e-10	3.41979e-08	0.811583	0.00273294	0.0121055	1.04846	7.49277e-05	0.00129184	1.17035
ENSG00000271533.1	Z83843.1	sense_intronic	chrX	-	1.55974	5.35674e-08	1.42591e-06	0.949735	0.000555463	0.00328019	0.994555	0.000642624	0.00699645	1.16801
ENSG00000169242.11	EFNA1	protein_coding	chr1	+	1.17127	9.40471e-06	0.000110702	1.43234	5.97122e-08	1.91728e-06	0.887835	0.00186233	0.0158128	1.16382
ENSG00000073331.17	ALPK1	protein_coding	chr4	+	1.12785	5.80795e-10	3.21698e-08	1.03457	1.64661e-08	6.6898e-07	1.32199	3.85561e-13	4.98163e-11	1.16147
ENSG00000142173.14	COL6A2	protein_coding	chr21	+	1.00043	0.000578943	0.00331981	1.25518	1.56351e-05	0.000174733	1.22209	2.48837e-05	0.000533344	1.15923
ENSG00000108797.11	CNTNAP1	protein_coding	chr17	+	0.787055	1.17162e-06	1.91049e-05	2.20609	6.95408e-23	9.31233e-20	0.482886	0.00279092	0.0214474	1.15868
ENSG00000198680.4	TUSC1	protein_coding	chr9	-	-0.511846	0.00949129	0.0334369	4.55101	0.000282663	0.00188043	-0.580036	0.00322258	0.0237927	1.15304
ENSG00000155090.14	KLF10	protein_coding	chr8	-	1.47256	3.46002e-11	2.7735e-09	1.06755	1.42325e-06	2.43612e-05	0.915806	3.76552e-05	0.000739586	1.15197
ENSG00000138688.15	KIAA1109	protein_coding	chr4	+	1.33547	5.44418e-07	1.00634e-05	1.37984	2.3404e-07	5.66197e-06	0.738776	0.00532101	0.0345415	1.15136
ENSG00000131018.22	SYNE1	protein_coding	chr6	-	0.690397	0.0103192	0.0358269	1.55321	1.71954e-07	4.42319e-06	1.20086	7.83342e-06	0.000208969	1.14815
ENSG00000164659.14	KIAA1324L	protein_coding	chr7	-	1.78112	0.0131726	0.0437261	0.938964	0.000603521	0.00352286	0.718869	0.00848739	0.0481836	1.14632
ENSG00000197479.6	PCDHB11	protein_coding	chr5	+	1.52795	1.45387e-07	3.26726e-06	1.11747	5.00488e-06	6.89269e-05	0.740088	0.00613439	0.0380811	1.1285
ENSG00000174501.14	ANKRD36C	protein_coding	chr2	-	1.30808	0.000156882	0.00113812	1.15152	0.000724902	0.00411326	0.918749	0.00540665	0.0348527	1.12612
ENSG00000134107.4	BHLHE40	protein_coding	chr3	+	1.52835	2.87321e-07	5.82965e-06	0.940864	0.00151304	0.00751877	0.887865	0.00287847	0.0219083	1.11903
ENSG00000224066.1	AL049795.1	antisense_RNA	chr1	-	0.792719	0.0108167	0.0372361	1.09678	0.00146378	0.00731729	1.44051	0.00387943	0.0273344	1.11
ENSG00000017483.14	SLC38A5	protein_coding	chrX	-	1.44289	0.01293	0.0430339	1.28685	0.000464426	0.00282767	0.600157	0.00522579	0.0340573	1.10997
ENSG00000205885.7	C1RL-AS1	antisense_RNA	chr12	+	1.26194	0.000237521	0.00159503	1.1258	0.00099768	0.0053119	0.938676	0.00616065	0.0382	1.1088
ENSG00000168056.15	LTBP3	protein_coding	chr11	-	1.20291	8.66946e-06	0.00010333	0.838464	0.00202625	0.00956011	1.27854	3.12306e-06	9.42672e-05	1.10664
ENSG00000136052.9	SLC41A2	protein_coding	chr12	-	1.21075	4.79136e-08	1.31383e-06	1.14959	8.13869e-08	2.44752e-06	0.95306	4.91466e-05	0.000910274	1.10447
ENSG00000180530.10	NRIP1	protein_coding	chr21	-	1.35358	1.00386e-14	1.97008e-12	1.34749	2.17237e-14	6.04531e-12	0.596242	0.00066599	0.0071888	1.09911
ENSG00000111145.7	ELK3	protein_coding	chr12	+	1.62273	7.56622e-11	5.46809e-09	0.829417	0.000847317	0.00466147	0.832963	0.00078352	0.00810267	1.09504
ENSG00000183196.8	CHST6	protein_coding	chr16	-	0.757041	0.00241683	0.0109252	1.57142	2.31465e-10	2.00354e-08	0.928388	0.000818811	0.00838996	1.08562
ENSG00000163683.11	SMIM14	protein_coding	chr4	-	1.03963	3.29956e-08	9.69219e-07	1.28347	7.79749e-12	1.03807e-09	0.928492	1.44666e-06	4.86332e-05	1.08386
ENSG00000280063.1	AC012676.5	TEC	chr16	-	1.09005	0.00364412	0.0153854	1.20602	0.00222714	0.0102904	0.944127	0.00875869	0.0492415	1.08007
ENSG00000123636.17	BAZ2B	protein_coding	chr2	-	1.07286	9.99848e-09	3.57886e-07	1.36591	3.69739e-13	7.31923e-11	0.785292	9.27864e-05	0.00153415	1.07469
ENSG00000145476.15	CYP4V2	protein_coding	chr4	+	0.884935	2.53497e-05	0.000251454	0.935881	2.86711e-05	0.000290734	1.39745	1.72093e-09	1.27718e-07	1.07275
ENSG00000184557.4	SOCS3	protein_coding	chr17	-	2.04199	8.06741e-25	1.22436e-21	0.489459	0.0137907	0.0444934	0.672175	0.00112394	0.0106712	1.06788
ENSG00000165240.18	ATP7A	protein_coding	chrX	+	1.26143	1.35751e-08	4.62629e-07	1.21005	2.04397e-08	7.96763e-07	0.711376	0.00104766	0.0101308	1.06095
ENSG00000230590.9	FTX	lincRNA	chrX	-	1.1225	2.92094e-06	4.1148e-05	1.1718	1.03181e-06	1.90503e-05	0.887299	0.00029011	0.00379362	1.06053
ENSG00000171444.17	MCC	protein_coding	chr5	-	1.09547	3.12725e-09	1.35346e-07	1.01054	0.000638982	0.00370057	1.07282	4.55654e-08	2.37783e-06	1.05961
ENSG00000237094.12	AL732372.2	transcribed_unprocessed_pseudogene	chr1	-	0.854919	0.0085711	0.0307859	1.2948	0.000178121	0.00128321	1.01454	0.00195207	0.0163547	1.05475
ENSG00000213462.4	ERV3-1	protein_coding	chr7	-	1.14761	0.000153228	0.00111839	1.22968	2.93765e-05	0.000297021	0.784615	0.00814909	0.0469036	1.05397
ENSG00000260528.4	FAM157C	lincRNA	chr16	+	0.858231	0.0138626	0.0454729	1.20323	0.00140828	0.00708343	1.08149	0.00192537	0.0161942	1.04765
ENSG00000103599.19	IQCH	protein_coding	chr15	+	0.836148	0.0150259	0.0484855	1.23752	0.00177388	0.00855014	1.06787	0.000215528	0.00299588	1.04718
ENSG00000006459.10	KDM7A	protein_coding	chr7	-	0.884612	0.000349823	0.00219145	1.23586	7.64207e-07	1.50105e-05	1.01807	7.20341e-05	0.001251	1.04618
ENSG00000135828.11	RNASEL	protein_coding	chr1	-	0.871065	4.55813e-05	0.000408527	1.0298	3.7161e-05	0.000361063	1.23092	9.14294e-06	0.000237694	1.04393
ENSG00000243896.4	OR2A7	protein_coding	chr7	-	0.793264	0.00263271	0.0117356	0.975442	0.000174163	0.00125803	1.35449	6.95103e-06	0.000188955	1.04106
ENSG00000109046.14	WSB1	protein_coding	chr17	+	1.06252	6.14896e-08	1.60345e-06	1.38649	1.47245e-12	2.49996e-10	0.670925	0.000636193	0.00694759	1.03998
ENSG00000238035.8	AC138035.1	lincRNA	chr5	+	0.790089	0.013541	0.0446691	1.22441	0.000433956	0.00267289	1.10476	0.000730184	0.00768312	1.03975
ENSG00000171992.12	SYNPO	protein_coding	chr5	+	1.00714	1.46604e-05	0.000160531	0.649497	0.00514996	0.0201684	1.45971	1.11415e-09	8.72123e-08	1.03878
ENSG00000054219.10	LY75	protein_coding	chr2	-	1.03276	4.66666e-06	6.14084e-05	1.28695	2.76321e-10	2.31266e-08	0.787663	0.000209692	0.00292996	1.03579
ENSG00000102780.16	DGKH	protein_coding	chr13	+	1.24214	5.01621e-09	2.02472e-07	1.15551	5.05011e-08	1.66676e-06	0.70501	0.000949156	0.00939866	1.03422
ENSG00000125872.7	LRRN4	protein_coding	chr20	-	0.813874	0.00513938	0.0202656	1.33151	1.12448e-05	0.000133815	0.945332	0.0014945	0.013317	1.03024
ENSG00000266302.6	AC098850.4	protein_coding	chr17	+	1.08344	5.05039e-05	0.000445629	1.22629	2.72198e-05	0.000277998	0.773945	0.000163325	0.00241298	1.02789
ENSG00000153029.14	MR1	protein_coding	chr1	+	0.549871	0.00265573	0.0118205	0.894977	9.73793e-07	1.82156e-05	1.62777	5.90704e-14	8.50297e-12	1.02421
ENSG00000069020.18	MAST4	protein_coding	chr5	+	1.35548	6.25079e-10	3.41979e-08	1.1438	2.15209e-07	5.30794e-06	0.57214	0.00789776	0.045893	1.0238
ENSG00000229689.3	AC009237.3	transcribed_unprocessed_pseudogene	chr2	+	0.856576	0.000735608	0.00404789	1.41163	3.30929e-07	7.5867e-06	0.795788	0.00158862	0.0139284	1.02133
ENSG00000072682.18	P4HA2	protein_coding	chr5	-	1.26243	4.00831e-07	7.70599e-06	0.779044	0.00162514	0.00795683	1.01918	4.2361e-05	0.000809325	1.02022
ENSG00000156711.16	MAPK13	protein_coding	chr6	+	1.06185	3.78032e-06	5.12256e-05	0.971683	6.64772e-08	2.09316e-06	1.01434	3.68444e-09	2.57407e-07	1.01596
ENSG00000095397.13	WHRN	protein_coding	chr9	-	1.23118	7.12871e-06	8.73246e-05	0.719616	0.0072253	0.0264614	1.08377	5.95199e-05	0.00106649	1.01152
ENSG00000153157.12	SYCP2L	protein_coding	chr6	+	0.888164	0.00145441	0.00715729	0.687631	0.00336751	0.0143453	1.45559	3.27878e-05	0.000661554	1.01046
ENSG00000196586.13	MYO6	protein_coding	chr6	+	1.26984	3.18545e-14	5.40177e-12	1.24632	4.62245e-14	1.18236e-11	0.505436	0.00250031	0.0198324	1.0072
ENSG00000104888.9	SLC17A7	protein_coding	chr19	-	1.12934	0.00153071	0.00745062	0.895387	0.00741577	0.0270104	0.957514	0.00627803	0.0387597	0.99408
ENSG00000164733.20	CTSB	protein_coding	chr8	-	1.46888	4.10121e-12	4.32241e-10	0.530108	0.0122639	0.0405207	0.978099	3.91254e-06	0.000114123	0.992364
ENSG00000248672.5	LY75-CD302	protein_coding	chr2	-	0.935316	0.000158339	0.00114759	1.21994	7.94346e-08	2.39197e-06	0.814646	0.00055526	0.00625812	0.989967
ENSG00000174705.12	SH3PXD2B	protein_coding	chr5	-	1.01405	9.69029e-06	0.000113419	1.31817	8.84224e-09	4.03394e-07	0.625662	0.00625215	0.0386333	0.98596
ENSG00000160145.15	KALRN	protein_coding	chr3	+	1.23377	1.48182e-08	4.98282e-07	1.029	2.75827e-06	4.2114e-05	0.688784	0.00226827	0.0183862	0.983853
ENSG00000137449.15	CPEB2	protein_coding	chr4	+	0.892523	6.64901e-06	8.24876e-05	1.06005	2.33279e-07	5.65558e-06	0.985769	2.95455e-06	8.98852e-05	0.979446
ENSG00000151883.17	PARP8	protein_coding	chr5	+	0.750127	0.0110098	0.0377694	1.0327	0.000483122	0.00292507	1.14974	9.00992e-05	0.00149918	0.977523
ENSG00000096433.10	ITPR3	protein_coding	chr6	+	1.1119	5.90926e-05	0.000506302	0.942014	0.000639168	0.00370057	0.878244	0.001458	0.013046	0.977386
ENSG00000245532.7	NEAT1	lincRNA	chr11	+	0.551162	0.00207846	0.00962495	0.710925	7.20836e-05	0.000618538	1.66751	1.82048e-20	5.34872e-18	0.976532
ENSG00000241288.7	AC092902.2	processed_transcript	chr3	-	0.868399	0.00439489	0.0178692	0.802838	0.002524	0.0113488	1.24833	4.09777e-06	0.000118609	0.973188
ENSG00000271816.1	BMS1P4	processed_transcript	chr10	-	1.06099	2.15082e-05	0.000220546	1.19039	2.20848e-06	3.506e-05	0.662567	0.00396688	0.0277681	0.971315
ENSG00000165288.10	BRWD3	protein_coding	chrX	-	1.09809	7.39012e-07	1.29512e-05	1.08407	6.35562e-07	1.28151e-05	0.730968	0.000850398	0.00864014	0.971044
ENSG00000005884.17	ITGA3	protein_coding	chr17	+	1.26884	7.20008e-18	3.3451e-15	0.543354	0.000228932	0.00158072	1.09436	1.08478e-13	1.50106e-11	0.968851
ENSG00000106686.16	SPATA6L	protein_coding	chr9	-	0.901281	1.10782e-05	0.000126969	0.98418	1.25322e-05	0.000145857	1.0176	2.60488e-05	0.000551525	0.967686
ENSG00000153214.9	TMEM87B	protein_coding	chr2	+	1.67449	4.78476e-41	2.72313e-37	0.833532	2.10392e-10	1.85714e-08	0.391664	0.00104009	0.0100758	0.966563
ENSG00000050344.8	NFE2L3	protein_coding	chr7	+	1.13812	3.52403e-05	0.00033137	0.691774	0.0116166	0.0388117	1.06145	0.000123412	0.00192925	0.96378
ENSG00000161638.10	ITGA5	protein_coding	chr12	-	0.876386	0.000357982	0.00223457	0.969161	7.6571e-05	0.000648506	1.04565	1.94223e-05	0.000439884	0.963734
ENSG00000112796.9	ENPP5	protein_coding	chr6	-	0.768345	0.0107052	0.036936	0.754982	0.000118471	0.000916409	1.3524	1.90242e-08	1.09686e-06	0.958577
ENSG00000185621.11	LMLN	protein_coding	chr3	+	1.18935	4.78864e-07	8.93552e-06	1.04523	5.75205e-06	7.7254e-05	0.638626	0.00745802	0.0439736	0.957736
ENSG00000058668.14	ATP2B4	protein_coding	chr1	+	0.814334	0.00403963	0.0167022	1.22496	1.5574e-05	0.000174222	0.823641	0.00375021	0.0266781	0.954312
ENSG00000057019.15	DCBLD2	protein_coding	chr3	-	1.3044	9.97308e-22	7.56791e-19	0.951274	3.90435e-12	5.80932e-10	0.605927	1.15751e-05	0.000286347	0.953866
ENSG00000152894.14	PTPRK	protein_coding	chr6	-	1.10429	1.67179e-13	2.43964e-11	1.21601	3.95223e-16	1.69037e-13	0.537227	0.000533948	0.00608866	0.952506
ENSG00000138760.9	SCARB2	protein_coding	chr4	-	1.25466	4.82465e-15	1.04603e-12	0.794363	7.69029e-07	1.50533e-05	0.80606	4.64578e-07	1.85555e-05	0.951695
ENSG00000214106.7	PAXIP1-AS2	antisense_RNA	chr7	+	0.872929	0.0144616	0.0470447	1.01015	0.0025157	0.0113186	0.96565	0.000806028	0.00829146	0.949576
ENSG00000214021.15	TTLL3	protein_coding	chr3	+	0.622319	0.00984655	0.0344327	1.17028	1.29078e-06	2.24898e-05	1.05116	1.67036e-05	0.000389449	0.947917
ENSG00000086062.12	B4GALT1	protein_coding	chr9	-	1.22237	4.85739e-20	3.15939e-17	1.14252	5.68914e-18	3.59759e-15	0.478527	0.000336826	0.00424206	0.947804
ENSG00000168026.18	TTC21A	protein_coding	chr3	+	0.887716	0.000120023	0.000914123	0.937311	3.47261e-05	0.00034267	1.01629	3.79051e-06	0.000111146	0.947107
ENSG00000115295.19	CLIP4	protein_coding	chr2	+	0.845356	0.000174435	0.00124094	1.03463	3.16168e-06	4.7043e-05	0.954702	1.78526e-05	0.000410839	0.944895
ENSG00000197712.11	FAM114A1	protein_coding	chr4	+	1.06673	3.38947e-07	6.69301e-06	1.0013	1.95367e-06	3.16549e-05	0.753819	0.000342369	0.0042918	0.940616
ENSG00000188933.14	USP32P1	transcribed_unprocessed_pseudogene	chr17	+	1.04535	0.000149326	0.00109376	1.10341	0.000125088	0.000959789	0.667345	0.00107268	0.0102947	0.9387
ENSG00000003147.17	ICA1	protein_coding	chr7	-	0.953342	8.19023e-05	0.000665419	0.796312	0.000135361	0.00102614	1.02055	8.88469e-07	3.22981e-05	0.9234
ENSG00000160961.11	ZNF333	protein_coding	chr19	+	0.751245	0.00913811	0.0324589	0.953864	0.00112138	0.00586047	1.06125	0.000261271	0.00349578	0.92212
ENSG00000253276.2	CCDC71L	protein_coding	chr7	-	1.04857	1.40426e-09	6.6739e-08	0.650129	6.54809e-05	0.000570539	1.06603	1.41366e-08	8.42227e-07	0.921578
ENSG00000152223.12	EPG5	protein_coding	chr18	-	0.897852	6.4236e-05	0.000543002	1.15116	1.55425e-07	4.07163e-06	0.701887	0.00128652	0.0118783	0.916966
ENSG00000164309.14	CMYA5	protein_coding	chr5	+	0.734883	0.00894374	0.0318829	0.924746	0.0149376	0.0472561	1.08851	0.00210134	0.0173078	0.916048
ENSG00000185650.9	ZFP36L1	protein_coding	chr14	-	0.620783	0.000684347	0.00381095	1.34512	2.01586e-13	4.32934e-11	0.77943	1.89541e-05	0.000432016	0.915112
ENSG00000104133.14	SPG11	protein_coding	chr15	-	0.81465	7.31514e-05	0.00060556	1.04756	3.75475e-07	8.41308e-06	0.868256	2.81242e-05	0.000581314	0.910154
ENSG00000164951.15	PDP1	protein_coding	chr8	+	0.915993	2.21518e-05	0.000225732	0.955442	1.05417e-05	0.000127042	0.854251	7.29672e-05	0.00126325	0.908562
ENSG00000134698.10	AGO4	protein_coding	chr1	+	0.681124	0.00523778	0.0205689	1.17278	1.80761e-06	2.96664e-05	0.855948	0.000590258	0.00656231	0.903283
ENSG00000171877.20	FRMD5	protein_coding	chr15	-	0.987253	1.1213e-06	1.8484e-05	1.06601	1.939e-07	4.89916e-06	0.651022	0.00134658	0.0123162	0.901429
ENSG00000180658.4	OR2A4	protein_coding	chr6	-	0.833225	0.00438913	0.017849	0.722525	0.0115728	0.0386808	1.14779	0.000649428	0.00705977	0.901181
ENSG00000113209.8	PCDHB5	protein_coding	chr5	+	1.15471	0.00460618	0.0185396	0.867225	4.5167e-05	0.000423316	0.668755	0.000971598	0.00956349	0.896896
ENSG00000196712.17	NF1	protein_coding	chr17	+	1.0304	1.34119e-06	2.14412e-05	0.995796	2.76806e-06	4.21786e-05	0.660753	0.00189442	0.0159903	0.895649
ENSG00000198945.7	L3MBTL3	protein_coding	chr6	+	1.12789	1.20858e-07	2.819e-06	0.927066	5.92275e-06	7.9023e-05	0.630845	0.00397725	0.0278045	0.895266
ENSG00000163945.16	UVSSA	protein_coding	chr4	+	1.0702	4.85419e-06	6.33444e-05	0.841932	0.000317007	0.00205661	0.773379	0.00083491	0.00852721	0.895172
ENSG00000114841.17	DNAH1	protein_coding	chr3	+	0.813883	0.00383991	0.0160543	0.850924	0.00226323	0.0104254	0.995934	0.000373675	0.00459815	0.886914
ENSG00000014914.20	MTMR11	protein_coding	chr1	-	0.856139	9.19727e-07	1.55632e-05	0.761077	6.19714e-06	8.2022e-05	0.992608	8.86738e-09	5.54483e-07	0.869941
ENSG00000173706.12	HEG1	protein_coding	chr3	-	0.80249	2.84701e-06	4.01314e-05	1.1465	9.64274e-11	9.5029e-09	0.65372	0.00014064	0.00214389	0.867569
ENSG00000113369.8	ARRDC3	protein_coding	chr5	-	0.966752	2.26159e-06	3.32162e-05	0.824788	5.0792e-05	0.000465491	0.809091	0.000127333	0.00198045	0.866877
ENSG00000169231.13	THBS3	protein_coding	chr1	-	0.617935	0.00283898	0.0124744	0.930479	9.26356e-06	0.0001143	1.0522	4.72613e-07	1.88413e-05	0.866872
ENSG00000018189.12	RUFY3	protein_coding	chr4	+	1.40397	6.48484e-16	1.77864e-13	0.755943	1.0933e-05	0.000130514	0.439926	0.00870752	0.0490842	0.866614
ENSG00000196935.8	SRGAP1	protein_coding	chr12	+	1.16225	4.48516e-09	1.84972e-07	0.765703	5.00374e-05	0.000459686	0.665055	0.000387817	0.0047306	0.864337
ENSG00000065923.9	SLC9A7	protein_coding	chrX	-	0.896227	9.80463e-05	0.000771259	1.02509	3.65936e-07	8.25623e-06	0.669595	0.00127326	0.0117863	0.863639
ENSG00000131459.12	GFPT2	protein_coding	chr5	-	0.734455	0.00288701	0.0126609	0.865803	0.000419198	0.00259463	0.989966	6.08669e-06	0.000168383	0.863408
ENSG00000169871.12	TRIM56	protein_coding	chr7	+	0.476918	0.000822413	0.0044466	0.807449	1.38956e-08	5.81497e-07	1.29407	2.91622e-19	7.72186e-17	0.859478
ENSG00000185278.15	ZBTB37	protein_coding	chr1	+	0.793319	0.00316576	0.013683	0.824845	0.00244058	0.0110567	0.95907	0.000377854	0.00464159	0.859078
ENSG00000001629.9	ANKIB1	protein_coding	chr7	+	1.04306	2.95281e-09	1.28529e-07	1.04553	2.26335e-09	1.3453e-07	0.46826	0.00773111	0.0451406	0.852283
ENSG00000173681.16	BCLAF3	protein_coding	chrX	-	0.910869	9.12726e-07	1.546e-05	1.08184	2.78345e-09	1.59209e-07	0.560422	0.00199273	0.0166221	0.851044
ENSG00000082512.14	TRAF5	protein_coding	chr1	+	0.959165	4.85831e-06	6.33444e-05	0.77915	0.000411029	0.00255448	0.811739	0.000208271	0.0029158	0.850018
ENSG00000100644.16	HIF1A	protein_coding	chr14	+	1.15117	2.35255e-10	1.46138e-08	0.740685	4.54908e-05	0.000425473	0.653457	0.00032081	0.00409081	0.848436
ENSG00000188811.13	NHLRC3	protein_coding	chr13	+	0.840127	4.88837e-09	1.98367e-07	0.756965	2.03821e-07	5.07657e-06	0.933168	1.41845e-10	1.34022e-08	0.84342
ENSG00000184985.16	SORCS2	protein_coding	chr4	+	0.880219	0.000299069	0.00192924	0.882415	0.000303233	0.00198194	0.750635	0.00220113	0.0179573	0.837756
ENSG00000179104.8	TMTC2	protein_coding	chr12	+	0.947676	0.000453642	0.0027121	0.647903	0.0135443	0.0438913	0.916942	0.000857073	0.00869561	0.837507
ENSG00000181619.11	GPR135	protein_coding	chr14	-	1.15382	1.53955e-06	2.41857e-05	0.743292	0.000972451	0.00520768	0.603206	0.0055906	0.0357079	0.83344
ENSG00000135090.13	TAOK3	protein_coding	chr12	-	1.29042	6.81128e-05	0.00056965	0.551107	5.33542e-05	0.000483715	0.657919	2.34342e-06	7.30546e-05	0.83315
ENSG00000168487.17	BMP1	protein_coding	chr8	+	0.822168	4.64157e-05	0.000415515	1.07215	1.2469e-07	3.42408e-06	0.604618	0.00275199	0.0212243	0.83298
ENSG00000171365.15	CLCN5	protein_coding	chrX	+	1.09727	1.38776e-08	4.70824e-07	0.808139	2.71718e-05	0.000277633	0.592946	0.00246219	0.0195952	0.832785
ENSG00000132510.10	KDM6B	protein_coding	chr17	+	0.762304	0.00173395	0.00827175	1.08178	9.94707e-06	0.000121353	0.651743	0.00892015	0.049862	0.831944
ENSG00000166436.15	TRIM66	protein_coding	chr11	-	0.704585	0.0040057	0.016586	0.96212	7.89453e-05	0.000664887	0.828089	0.000562434	0.00632451	0.831598
ENSG00000117472.9	TSPAN1	protein_coding	chr1	+	1.1004	7.09049e-08	1.80756e-06	0.51384	0.0120472	0.0399149	0.878065	0.000579195	0.00647009	0.83077
ENSG00000072195.14	SPEG	protein_coding	chr2	+	0.789497	0.0003592	0.00223998	0.846559	0.00018826	0.00134097	0.853459	0.000132321	0.00204616	0.829838
ENSG00000117151.12	CTBS	protein_coding	chr1	-	0.824289	5.0695e-09	2.039e-07	0.583614	3.47486e-05	0.000342743	1.07294	8.73892e-14	1.22187e-11	0.826947
ENSG00000179832.17	MROH1	protein_coding	chr8	+	0.734818	3.91077e-05	0.000361408	0.899363	4.30876e-07	9.42257e-06	0.835901	3.01976e-06	9.17393e-05	0.823361
ENSG00000109586.11	GALNT7	protein_coding	chr4	+	0.680179	3.78468e-05	0.000351237	1.04618	3.09363e-10	2.50628e-08	0.741479	1.12423e-05	0.000280704	0.822614
ENSG00000213047.12	DENND1B	protein_coding	chr1	-	0.846922	0.000170615	0.001218	0.715899	0.000797056	0.00443209	0.900976	6.48948e-05	0.00114368	0.821266
ENSG00000127946.16	HIP1	protein_coding	chr7	-	1.11663	2.81145e-06	3.97396e-05	0.666179	0.00533224	0.0207857	0.67556	0.00479822	0.0319108	0.819456
ENSG00000164463.12	CREBRF	protein_coding	chr5	+	0.656386	0.0010335	0.00538269	1.22152	3.47385e-09	1.90102e-07	0.575025	0.00536324	0.0346687	0.817643
ENSG00000167291.15	TBC1D16	protein_coding	chr17	-	1.10412	1.33533e-09	6.39976e-08	0.803847	9.29168e-06	0.000114448	0.539813	0.00372131	0.0265518	0.815927
ENSG00000134986.13	NREP	protein_coding	chr5	-	0.886269	6.54789e-05	0.000551675	0.55928	0.0116419	0.0388625	1.00193	1.04223e-05	0.000264228	0.815825
ENSG00000104361.9	NIPAL2	protein_coding	chr8	-	0.751217	1.69313e-05	0.000180535	0.722961	4.65654e-05	0.00043374	0.954281	1.79692e-07	7.89761e-06	0.809486
ENSG00000164300.16	SERINC5	protein_coding	chr5	-	0.662437	0.00682639	0.0254967	1.09288	7.77776e-06	9.92493e-05	0.664509	0.00778837	0.0453557	0.806609
ENSG00000146350.13	TBC1D32	protein_coding	chr6	-	0.837035	0.00010557	0.000820238	0.722725	0.0026366	0.0117599	0.857085	7.20267e-05	0.001251	0.805615
ENSG00000052126.14	PLEKHA5	protein_coding	chr12	+	1.11859	8.85184e-12	8.43147e-10	0.844366	4.11671e-07	9.04604e-06	0.451141	0.0057647	0.0364219	0.804698
ENSG00000130158.13	DOCK6	protein_coding	chr19	-	0.790659	2.80557e-05	0.000273762	0.651677	0.000300231	0.00196797	0.949294	1.95794e-07	8.51804e-06	0.79721
ENSG00000075651.15	PLD1	protein_coding	chr3	-	1.08741	4.31227e-08	1.21496e-06	0.512281	0.0112819	0.0378586	0.779966	0.000301199	0.00390103	0.793221
ENSG00000241489.7	AC244197.3	protein_coding	chrX	-	0.914442	4.27196e-11	3.29665e-09	0.921087	2.06366e-11	2.40919e-09	0.540405	0.00017993	0.0026005	0.791978
ENSG00000155893.12	PXYLP1	protein_coding	chr3	+	1.11067	4.82172e-12	4.90029e-10	0.776317	2.01833e-06	3.25176e-05	0.484241	0.00396033	0.0277404	0.790409
ENSG00000147162.13	OGT	protein_coding	chrX	+	0.801251	0.000171872	0.00122462	0.960016	6.65538e-06	8.72752e-05	0.603788	0.00464642	0.031154	0.788352
ENSG00000116668.12	SWT1	protein_coding	chr1	+	0.772472	5.43827e-05	0.000472167	1.02283	2.05558e-07	5.10866e-06	0.568959	0.00584111	0.0367498	0.788086
ENSG00000091136.13	LAMB1	protein_coding	chr7	-	0.95424	2.00565e-22	1.69106e-19	0.777129	2.16219e-15	7.69096e-13	0.630238	1.74551e-10	1.61369e-08	0.787202
ENSG00000261771.5	DNAAF4-CCPG1	processed_transcript	chr15	-	0.732088	4.09407e-05	0.000374604	0.885272	6.40269e-07	1.28534e-05	0.738315	4.08314e-05	0.000787546	0.785225
ENSG00000145685.13	LHFPL2	protein_coding	chr5	-	0.668251	0.000252689	0.00167223	0.980573	2.28654e-07	5.56717e-06	0.706254	9.52714e-05	0.001564	0.785026
ENSG00000010404.17	IDS	protein_coding	chrX	-	1.02184	1.14401e-16	3.66807e-14	0.774613	2.59635e-10	2.20544e-08	0.553805	9.41821e-06	0.000243669	0.783419
ENSG00000231925.11	TAPBP	protein_coding	chr6	-	0.563847	0.00197535	0.00922438	0.614391	0.000739547	0.00418281	1.16717	1.61428e-10	1.50535e-08	0.781802
ENSG00000261371.5	PECAM1	protein_coding	chr17	-	2.01079	0.00145874	0.00717394	-0.523583	0.000523447	0.00311788	0.851194	0.00101962	0.00991809	0.779468
ENSG00000132357.13	CARD6	protein_coding	chr5	+	0.657511	0.000117565	0.000897206	0.616653	0.000321911	0.00208364	1.05884	7.38288e-05	0.00127597	0.777669
ENSG00000187231.13	SESTD1	protein_coding	chr2	-	0.965173	4.82445e-10	2.73205e-08	0.81619	2.08728e-07	5.17447e-06	0.537522	0.00131584	0.0120969	0.772962
ENSG00000176155.18	CCDC57	protein_coding	chr17	-	0.766419	0.000194501	0.00135698	0.587769	0.00390106	0.0161557	0.961545	2.92797e-06	8.93301e-05	0.771911
ENSG00000275131.2	AC241952.1	transcribed_unprocessed_pseudogene	chr1	-	0.509035	0.00101305	0.00528586	0.687653	1.08088e-05	0.000129632	1.0971	4.75931e-13	6.11244e-11	0.764596
ENSG00000280138.1	AC027290.2	TEC	chr12	-	0.631451	0.0129532	0.0430985	0.847813	0.000644015	0.00372311	0.791533	0.000708984	0.00752042	0.756932
ENSG00000124788.17	ATXN1	protein_coding	chr6	-	0.587153	0.000410991	0.00250099	0.873281	1.76792e-07	4.51197e-06	0.807648	2.1917e-06	6.93327e-05	0.756027
ENSG00000167065.13	DUSP18	protein_coding	chr22	-	0.849536	2.52497e-05	0.000250708	0.80998	5.19725e-05	0.00047402	0.603576	0.00268488	0.0208521	0.754364
ENSG00000267520.2	AC010733.2	3prime_overlapping_ncRNA	chr2	+	0.684603	0.000244539	0.00163205	0.982573	4.55078e-07	9.8413e-06	0.593125	0.0037579	0.0267151	0.753434
ENSG00000124224.16	PPP4R1L	transcribed_unprocessed_pseudogene	chr20	-	0.792829	3.10126e-07	6.21481e-06	0.929368	3.66723e-10	2.90886e-08	0.536854	0.000269894	0.00358433	0.753017
ENSG00000251474.6	RPL32P3	transcribed_unprocessed_pseudogene	chr3	-	0.755436	0.000321004	0.00204868	0.709259	0.00076739	0.00430711	0.793382	0.00015462	0.00231262	0.752692
ENSG00000260916.7	CCPG1	protein_coding	chr15	-	0.723477	2.26399e-05	0.000229781	0.75492	8.70578e-06	0.000108596	0.766652	8.30585e-06	0.000219931	0.74835
ENSG00000135749.18	PCNX2	protein_coding	chr1	-	0.683186	3.30738e-05	0.000313719	0.933235	1.12056e-08	4.88945e-07	0.627092	0.000103813	0.00167665	0.747837
ENSG00000135862.5	LAMC1	protein_coding	chr1	+	1.04578	4.35071e-19	2.30335e-16	0.694533	3.20454e-09	1.78365e-07	0.501569	1.97972e-05	0.000446019	0.747296
ENSG00000046604.12	DSG2	protein_coding	chr18	+	0.770161	0.000162162	0.00116934	0.88169	1.0434e-05	0.000126031	0.577362	0.00391071	0.0274646	0.743071
ENSG00000147852.15	VLDLR	protein_coding	chr9	+	0.87336	1.4441e-05	0.000158662	0.487871	0.0148483	0.0470456	0.865902	3.08567e-05	0.0006291	0.742378
ENSG00000175591.11	P2RY2	protein_coding	chr11	+	1.29886	4.23893e-22	3.4464e-19	0.334694	0.0128183	0.0419748	0.589716	4.20841e-05	0.000805192	0.741089
ENSG00000179454.13	KLHL28	protein_coding	chr14	-	0.986523	8.62456e-09	3.16165e-07	0.773632	7.03192e-06	9.13187e-05	0.460791	0.00532675	0.0345473	0.740315
ENSG00000130363.11	RSPH3	protein_coding	chr6	-	0.839373	1.52324e-06	2.39644e-05	0.91493	1.89909e-07	4.80899e-06	0.46077	0.00801479	0.0463721	0.738357
ENSG00000119899.12	SLC17A5	protein_coding	chr6	-	0.949438	1.43772e-07	3.24321e-06	0.654454	0.000274501	0.00183795	0.610701	0.000679704	0.0072855	0.738198
ENSG00000166340.15	TPP1	protein_coding	chr11	-	0.624225	2.6928e-06	3.83135e-05	0.767799	7.27794e-09	3.47342e-07	0.821786	6.57739e-10	5.34363e-08	0.737936
ENSG00000215252.11	GOLGA8B	protein_coding	chr15	-	0.715044	0.000135013	0.00100575	1.0045	8.38052e-08	2.50043e-06	0.490073	0.00871303	0.0491007	0.736538
ENSG00000101751.10	POLI	protein_coding	chr18	+	0.648791	0.00821224	0.0296796	0.930708	0.000114114	0.00088814	0.615621	0.00734567	0.0434501	0.731706
ENSG00000274810.4	NPHP3-ACAD11	protein_coding	chr3	-	0.782753	0.000115109	0.000881133	0.705376	0.000472257	0.00286539	0.703748	0.000453023	0.00535341	0.730626
ENSG00000173068.17	BNC2	protein_coding	chr9	-	0.523762	0.00525465	0.0206228	0.938326	1.05327e-06	1.93838e-05	0.720829	0.000282672	0.00372633	0.727639
ENSG00000175309.14	PHYKPL	protein_coding	chr5	-	0.540976	0.00985262	0.0344486	0.646627	0.00208579	0.0097722	0.993652	2.13531e-06	6.78489e-05	0.727085
ENSG00000138286.14	FAM149B1	protein_coding	chr10	+	0.607286	0.00110931	0.00570443	0.509377	0.00448478	0.0180541	1.06354	1.39522e-08	8.33559e-07	0.726735
ENSG00000165424.6	ZCCHC24	protein_coding	chr10	-	0.957434	2.56269e-07	5.29879e-06	0.698082	0.000203182	0.0014276	0.51637	0.00592282	0.0371658	0.723962
ENSG00000179820.15	MYADM	protein_coding	chr19	+	0.929361	3.60715e-11	2.88129e-09	0.867274	4.66229e-10	3.58571e-08	0.371188	0.00829389	0.0474366	0.722608
ENSG00000077585.13	GPR137B	protein_coding	chr1	+	0.974102	3.77507e-09	1.59739e-07	0.841545	3.13125e-11	3.37833e-09	0.347922	0.00759793	0.0445856	0.72119
ENSG00000175548.8	ALG10B	protein_coding	chr12	+	0.812859	0.000383249	0.00236185	0.736289	0.000934685	0.00504699	0.609116	0.0066009	0.0403696	0.719421
ENSG00000143067.4	ZNF697	protein_coding	chr1	-	0.745434	8.18116e-05	0.00066492	0.852269	8.78912e-06	0.000109336	0.558902	0.00255822	0.0201872	0.718869
ENSG00000198466.11	ZNF587	protein_coding	chr19	+	0.86044	3.29524e-07	6.53451e-06	0.839538	4.42442e-07	9.62006e-06	0.447343	0.00817306	0.046971	0.715774
ENSG00000089775.11	ZBTB25	protein_coding	chr14	-	0.75424	0.00287897	0.0126378	0.599511	0.0156414	0.0490532	0.782631	0.00157394	0.0138238	0.712127
ENSG00000172432.18	GTPBP2	protein_coding	chr6	-	0.42047	0.0121831	0.040943	0.893815	8.1534e-08	2.44871e-06	0.819084	1.04874e-06	3.73489e-05	0.711123
ENSG00000167785.8	ZNF558	protein_coding	chr19	-	0.743308	2.38132e-05	0.00023913	0.564103	0.000951578	0.00511999	0.824892	1.91118e-06	6.1272e-05	0.710768
ENSG00000131791.7	PRKAB2	protein_coding	chr1	-	0.861106	6.73922e-07	1.19858e-05	0.610882	0.000365928	0.00231463	0.659775	0.000126696	0.0019734	0.710587
ENSG00000168461.12	RAB31	protein_coding	chr18	+	0.934055	1.1818e-14	2.24197e-12	0.590982	1.32536e-07	3.57063e-06	0.605321	4.23674e-08	2.23267e-06	0.710119
ENSG00000164114.18	MAP9	protein_coding	chr4	-	0.917545	5.15708e-09	2.06692e-07	0.681454	4.7235e-05	0.000438542	0.516319	0.00242311	0.0193416	0.705106
ENSG00000198001.13	IRAK4	protein_coding	chr12	+	0.7657	1.32365e-07	3.05607e-06	0.541971	0.000110063	0.00086489	0.807244	1.19127e-07	5.47119e-06	0.704972
ENSG00000139182.13	CLSTN3	protein_coding	chr12	+	0.623353	0.00011747	0.00089678	0.86599	1.02976e-07	2.9303e-06	0.624357	0.000130351	0.00202152	0.704567
ENSG00000127081.13	ZNF484	protein_coding	chr9	-	0.814894	0.000509677	0.0029881	0.626109	0.00822196	0.0293697	0.671458	0.00774414	0.0451947	0.704154
ENSG00000163820.14	FYCO1	protein_coding	chr3	-	0.591787	0.00718262	0.0265498	0.650591	0.00235048	0.0107404	0.866141	3.94232e-05	0.000765203	0.70284
ENSG00000144026.11	ZNF514	protein_coding	chr2	-	0.916904	2.03077e-05	0.000209948	0.594971	0.00355822	0.0149851	0.594605	0.00264074	0.0206484	0.70216
ENSG00000124222.22	STX16	protein_coding	chr20	+	0.652496	3.20961e-07	6.3917e-06	0.652394	3.37846e-07	7.72195e-06	0.798409	4.25528e-10	3.56513e-08	0.7011
ENSG00000173214.5	MFSD4B	protein_coding	chr6	+	0.907043	9.8741e-08	2.38533e-06	0.622154	0.0004575	0.0027917	0.567372	0.00188243	0.0159396	0.698856
ENSG00000217128.11	FNIP1	protein_coding	chr5	-	0.640053	0.000608899	0.0034605	0.903274	1.21091e-06	2.14191e-05	0.543079	0.00350157	0.0252955	0.695468
ENSG00000143324.13	XPR1	protein_coding	chr1	+	1.09654	1.44954e-15	3.62625e-13	0.534689	0.000100452	0.000806834	0.452986	0.0012246	0.0114346	0.694739
ENSG00000198198.15	SZT2	protein_coding	chr1	+	0.599599	0.000684996	0.00381363	0.808194	5.5981e-06	7.55428e-05	0.672475	0.00015771	0.0023425	0.693422
ENSG00000136874.10	STX17	protein_coding	chr9	+	0.58522	0.00336208	0.0143679	0.728683	0.000184583	0.00131932	0.751661	0.000164286	0.00242041	0.688521
ENSG00000196912.12	ANKRD36B	protein_coding	chr2	-	0.908279	7.06162e-05	0.00058778	0.577187	0.0100407	0.0345328	0.5782	0.00810501	0.0467159	0.687889
ENSG00000106460.18	TMEM106B	protein_coding	chr7	+	0.701274	1.24589e-06	2.00868e-05	0.791096	1.06088e-07	3.00011e-06	0.54271	0.000178404	0.00258367	0.67836
ENSG00000196187.11	TMEM63A	protein_coding	chr1	-	0.731862	2.08196e-06	3.10182e-05	0.487565	0.0016131	0.00791084	0.815323	1.18941e-07	5.47119e-06	0.67825
ENSG00000120690.15	ELF1	protein_coding	chr13	-	0.647211	0.00045672	0.00272893	0.828276	8.19029e-06	0.000103584	0.557465	0.00268039	0.0208293	0.677651
ENSG00000114933.15	INO80D	protein_coding	chr2	-	0.808901	1.26139e-06	2.0308e-05	0.753868	7.60875e-06	9.76399e-05	0.468229	0.00715462	0.0425547	0.676999
ENSG00000270149.5	AL591806.3	protein_coding	chr1	-	0.633119	0.00506869	0.0200283	0.743554	0.000791954	0.00441126	0.654307	0.00423212	0.0290559	0.676994
ENSG00000130150.11	MOSPD2	protein_coding	chrX	+	0.93104	1.03822e-08	3.69877e-07	0.569639	0.000202921	0.00142621	0.5254	0.000942862	0.00934928	0.67536
ENSG00000126870.15	WDR60	protein_coding	chr7	+	0.762876	3.9396e-06	5.31624e-05	0.794817	2.38928e-06	3.74343e-05	0.462945	0.00603822	0.0376476	0.673546
ENSG00000077232.17	DNAJC10	protein_coding	chr2	+	0.835474	2.67874e-11	2.23376e-09	0.705119	2.30696e-08	8.73844e-07	0.478991	0.000139562	0.00213504	0.673194
ENSG00000260565.6	ERVK13-1	processed_transcript	chr16	-	0.730567	0.00025006	0.00165917	0.725959	0.000343171	0.00219631	0.562014	0.00550873	0.0353052	0.672847
ENSG00000122417.15	ODF2L	protein_coding	chr1	-	0.979334	1.3592e-23	1.28925e-20	0.777841	2.12635e-15	7.68356e-13	0.261332	0.00635925	0.0391822	0.672836
ENSG00000242288.9	AC022400.3	processed_transcript	chr10	-	0.820844	9.35413e-06	0.000110251	0.62842	0.000452338	0.00276665	0.568683	0.000888627	0.00892706	0.672649
ENSG00000067445.20	TRO	protein_coding	chrX	+	0.491666	0.00280069	0.0123394	1.07827	5.86371e-06	7.8522e-05	0.440978	0.00838122	0.0477832	0.670304
ENSG00000096696.13	DSP	protein_coding	chr6	+	0.772282	3.22983e-05	0.000307516	0.706111	0.000142415	0.00107247	0.526358	0.00458243	0.03081	0.66825
ENSG00000101493.10	ZNF516	protein_coding	chr18	-	0.717676	0.000172992	0.00123183	0.686752	0.000340144	0.00218062	0.596636	0.00233501	0.0188488	0.667021
ENSG00000110888.17	CAPRIN2	protein_coding	chr12	-	0.799064	6.63012e-15	1.35977e-12	0.403778	0.000132366	0.0010078	0.794999	1.10643e-13	1.5212e-11	0.665947
ENSG00000187097.12	ENTPD5	protein_coding	chr14	-	0.974378	1.2348e-09	5.99367e-08	0.420654	0.00792863	0.0284872	0.600877	0.000159036	0.00235892	0.665303
ENSG00000106948.16	AKNA	protein_coding	chr9	-	0.649659	2.58221e-05	0.000255361	0.453546	0.00277069	0.0122285	0.867015	4.72493e-08	2.44194e-06	0.65674
ENSG00000134109.10	EDEM1	protein_coding	chr3	+	0.814523	2.46256e-06	3.56391e-05	0.608479	0.000359057	0.00228004	0.532739	0.00177375	0.0152112	0.651914
ENSG00000272578.5	AP000347.1	transcribed_unprocessed_pseudogene	chr22	-	0.587853	0.00338312	0.0144524	0.76562	8.37596e-05	0.000701025	0.595698	0.00223079	0.0181303	0.649724
ENSG00000124786.9	SLC35B3	protein_coding	chr6	-	0.818773	9.69763e-12	9.01088e-10	0.751177	3.07831e-10	2.50628e-08	0.375033	0.00293086	0.0222084	0.648328
ENSG00000155629.14	PIK3AP1	protein_coding	chr10	-	0.614223	0.005007	0.0198512	0.534	0.0144084	0.0460212	0.796387	0.000226155	0.00310537	0.648203
ENSG00000109790.16	KLHL5	protein_coding	chr4	+	0.643231	0.000286746	0.00186348	0.820531	2.13145e-06	3.39783e-05	0.478256	0.00584602	0.036761	0.64734
ENSG00000112659.13	CUL9	protein_coding	chr6	+	0.505555	0.00497913	0.0197785	0.933765	2.03739e-07	5.07657e-06	0.498375	0.00558077	0.0356664	0.645898
ENSG00000166224.16	SGPL1	protein_coding	chr10	+	0.770234	4.20195e-15	9.37816e-13	0.884489	9.78707e-20	8.91211e-17	0.281478	0.00407715	0.0282816	0.6454
ENSG00000170919.15	TPT1-AS1	processed_transcript	chr13	+	0.664562	0.000939543	0.00496027	0.710668	0.00055699	0.00328664	0.551193	0.00566175	0.0359695	0.642141
ENSG00000157224.15	CLDN12	protein_coding	chr7	+	0.775995	1.80657e-08	5.83355e-07	0.696676	4.2813e-07	9.38053e-06	0.452544	0.00100355	0.00981494	0.641738
ENSG00000164597.13	COG5	protein_coding	chr7	-	0.737051	1.08091e-06	1.79481e-05	0.685597	5.0461e-06	6.93649e-05	0.50047	0.00116529	0.0109668	0.641039
ENSG00000013364.18	MVP	protein_coding	chr16	+	0.711807	2.81558e-07	5.74343e-06	0.386021	0.00503154	0.0197956	0.819672	4.57301e-09	3.13361e-07	0.639167
ENSG00000242715.7	CCDC169	protein_coding	chr13	-	0.508331	0.00375456	0.0157524	0.663469	0.00013695	0.00103646	0.745479	1.44088e-05	0.000343759	0.639093
ENSG00000003402.19	CFLAR	protein_coding	chr2	+	0.834226	5.67553e-11	4.29247e-09	0.740208	4.41922e-09	2.32341e-07	0.340329	0.00649007	0.0398395	0.638255
ENSG00000103942.12	HOMER2	protein_coding	chr15	-	1.10473	3.40643e-16	9.57375e-14	0.389703	0.00407444	0.0167283	0.40893	0.00303227	0.0227638	0.634455
ENSG00000070269.13	TMEM260	protein_coding	chr14	+	0.695453	2.00543e-07	4.29075e-06	0.775371	3.15449e-09	1.7601e-07	0.429596	0.00109138	0.0104267	0.633473
ENSG00000109787.12	KLF3	protein_coding	chr4	+	0.656319	1.71036e-06	2.64334e-05	0.75139	4.96199e-08	1.64713e-06	0.487333	0.000387968	0.0047306	0.631681
ENSG00000159842.14	ABR	protein_coding	chr17	-	0.653548	1.24638e-05	0.000139567	0.551125	0.000269928	0.00181426	0.6893	4.54781e-06	0.0001289	0.631324
ENSG00000132294.14	EFR3A	protein_coding	chr8	+	0.720041	1.99952e-05	0.000206999	0.703325	3.17455e-05	0.000316829	0.468	0.00583931	0.0367498	0.630455
ENSG00000145730.20	PAM	protein_coding	chr5	+	0.541246	0.00136151	0.00675854	0.810807	1.53355e-06	2.59331e-05	0.535565	0.0016193	0.014101	0.629206
ENSG00000150961.14	SEC24D	protein_coding	chr4	-	0.63842	0.00010213	0.000799788	0.722582	1.28543e-05	0.00014892	0.519204	0.00171972	0.0148369	0.626735
ENSG00000135677.10	GNS	protein_coding	chr12	-	0.674632	1.89924e-08	6.08104e-07	0.870668	2.5884e-13	5.17913e-11	0.330555	0.00579494	0.0365666	0.625285
ENSG00000108960.7	MMD	protein_coding	chr17	-	0.655052	0.000110083	0.000848638	0.75772	2.28878e-05	0.000240001	0.462713	0.00730606	0.0432515	0.625161
ENSG00000115170.13	ACVR1	protein_coding	chr2	-	0.794298	2.80231e-11	2.31981e-09	0.531526	8.98541e-06	0.000111352	0.529802	9.16347e-06	0.00023794	0.618542
ENSG00000156671.12	SAMD8	protein_coding	chr10	+	0.832414	4.52912e-14	7.41766e-12	0.725137	2.56078e-11	2.87173e-09	0.287186	0.00700721	0.041929	0.614913
ENSG00000145348.16	TBCK	protein_coding	chr4	-	0.69174	0.000390029	0.0023958	0.615927	0.00124584	0.00640362	0.53045	0.00838996	0.0478203	0.612706
ENSG00000197818.11	SLC9A8	protein_coding	chr20	+	0.517232	0.000137383	0.0010214	0.636928	3.39348e-06	5.0034e-05	0.675775	9.22209e-07	3.34114e-05	0.609978
ENSG00000143514.16	TP53BP2	protein_coding	chr1	-	0.287413	0.00928725	0.0328503	1.21274	1.61753e-27	4.09146e-24	0.322806	0.00343425	0.0250027	0.607653
ENSG00000196083.9	IL1RAP	protein_coding	chr3	+	0.728222	4.95767e-05	0.000438979	0.555345	0.00262945	0.0117348	0.519335	0.0050192	0.0330626	0.600967
ENSG00000113504.20	SLC12A7	protein_coding	chr5	-	0.384104	0.0104393	0.0361393	0.64862	2.17876e-05	0.000231125	0.760479	7.15362e-07	2.64993e-05	0.597735
ENSG00000182704.7	TSKU	protein_coding	chr11	+	0.500866	0.00347591	0.014796	0.796409	5.8913e-06	7.87987e-05	0.491474	0.00481902	0.0320094	0.59625
ENSG00000151694.12	ADAM17	protein_coding	chr2	-	0.685895	5.58753e-08	1.47557e-06	0.678335	9.10838e-08	2.66174e-06	0.422435	0.000885427	0.00890743	0.595555
ENSG00000005893.15	LAMP2	protein_coding	chrX	-	0.660286	2.98647e-13	4.12042e-11	0.617607	6.65818e-12	9.13094e-10	0.505054	2.28462e-08	1.2629e-06	0.594315
ENSG00000165102.14	HGSNAT	protein_coding	chr8	+	0.437842	0.0118744	0.0401306	0.841019	1.05752e-06	1.94462e-05	0.494945	0.00451657	0.0305107	0.591269
ENSG00000151176.7	PLBD2	protein_coding	chr12	+	0.469389	0.000291991	0.00188947	0.715704	2.45175e-08	9.21025e-07	0.588343	4.44814e-06	0.000127205	0.591145
ENSG00000169359.13	SLC33A1	protein_coding	chr3	-	0.882423	7.88862e-13	9.81336e-11	0.517069	1.74491e-05	0.00019209	0.373502	0.00217756	0.0178193	0.590998
ENSG00000175066.15	GK5	protein_coding	chr3	-	0.683664	9.3699e-05	0.000742708	0.538703	0.00178709	0.00859597	0.550377	0.0020263	0.016832	0.590915
ENSG00000117280.12	RAB29	protein_coding	chr1	-	0.664792	1.56981e-08	5.20187e-07	0.650438	7.43093e-08	2.28602e-06	0.45456	0.00013791	0.00211884	0.58993
ENSG00000273000.5	AP000347.2	processed_transcript	chr22	-	0.497175	0.0044302	0.0179967	0.667066	5.71128e-05	0.000511677	0.602983	0.000310773	0.00399371	0.589075
ENSG00000068885.14	IFT80	protein_coding	chr3	-	0.710537	0.000345927	0.00217723	0.512861	0.00973716	0.0336572	0.530643	0.0080109	0.0463721	0.58468
ENSG00000267680.5	ZNF224	protein_coding	chr19	+	0.678352	2.2569e-07	4.72661e-06	0.691329	1.08207e-07	3.04116e-06	0.37795	0.00559282	0.0357115	0.582544
ENSG00000146776.14	ATXN7L1	protein_coding	chr7	-	0.738096	1.56322e-05	0.000168817	0.418048	0.00660037	0.0246476	0.583907	0.00273401	0.0211083	0.580017
ENSG00000119729.11	RHOQ	protein_coding	chr2	+	0.549212	3.73554e-07	7.28702e-06	0.674878	4.95599e-10	3.77335e-08	0.506741	5.15587e-06	0.000144553	0.576944
ENSG00000059758.7	CDK17	protein_coding	chr12	-	0.757322	6.1386e-07	1.1047e-05	0.567343	0.000133007	0.00101155	0.403653	0.00706688	0.0421732	0.576106
ENSG00000184384.13	MAML2	protein_coding	chr11	-	0.451644	0.0101293	0.0352752	0.755943	1.6263e-05	0.000180687	0.512269	0.00338893	0.0247399	0.573285
ENSG00000133056.13	PIK3C2B	protein_coding	chr1	-	0.419796	0.0123018	0.0412931	0.596365	0.000399346	0.00249071	0.698761	0.000147276	0.0022292	0.571641
ENSG00000089639.10	GMIP	protein_coding	chr19	-	0.539352	0.0134148	0.0443554	0.573689	0.0079008	0.0283918	0.599981	0.0075513	0.0443985	0.571007
ENSG00000056277.15	ZNF280C	protein_coding	chrX	-	0.6403	6.79099e-06	8.39744e-05	0.567863	9.05497e-05	0.000747684	0.504443	0.000367996	0.00454915	0.570869
ENSG00000142961.14	MOB3C	protein_coding	chr1	-	0.450362	0.00452591	0.0182649	0.701407	1.92222e-05	0.000207587	0.558392	0.000630566	0.00689668	0.570054
ENSG00000148143.12	ZNF462	protein_coding	chr9	+	0.590795	3.70668e-05	0.000345123	0.47969	0.000795691	0.00442666	0.638416	8.4832e-06	0.000223981	0.569634
ENSG00000106392.10	C1GALT1	protein_coding	chr7	+	0.673728	3.23099e-06	4.48497e-05	0.563532	0.000144677	0.00108555	0.464962	0.00125044	0.0116312	0.567407
ENSG00000102595.19	UGGT2	protein_coding	chr13	-	0.726832	1.74188e-05	0.000185081	0.532791	0.00114543	0.00596427	0.434851	0.00754612	0.0443909	0.564825
ENSG00000102401.19	ARMCX3	protein_coding	chrX	+	0.526774	1.33746e-07	3.08483e-06	0.802981	4.344e-16	1.79802e-13	0.360313	0.000386647	0.00471987	0.563356
ENSG00000186174.12	BCL9L	protein_coding	chr11	-	0.688929	4.58165e-07	8.62707e-06	0.581219	1.86789e-05	0.000202875	0.409062	0.00274702	0.0211936	0.559737
ENSG00000111666.10	CHPT1	protein_coding	chr12	+	3.02171	0.00555842	0.0216119	-1.10535	1.60493e-19	1.35319e-16	-0.248379	0.00806157	0.0465423	0.555995
ENSG00000172086.7	KRCC1	protein_coding	chr2	-	0.462139	0.000790549	0.00430546	0.384773	0.00437658	0.0177028	0.819652	2.57089e-07	1.09405e-05	0.555522
ENSG00000275023.4	MLLT6	protein_coding	chr17	+	0.576968	5.83533e-05	0.00050091	0.600546	2.89306e-05	0.000292974	0.4874	0.000730681	0.00768312	0.554971
ENSG00000166888.11	STAT6	protein_coding	chr12	-	0.311555	0.00975407	0.0341828	0.976213	4.42397e-16	1.79842e-13	0.374446	0.00221158	0.018022	0.554071
ENSG00000228315.11	GUSBP11	processed_transcript	chr22	-	0.407829	0.0121749	0.0409338	0.651898	3.76381e-05	0.000364299	0.60098	0.000159566	0.00236515	0.553569
ENSG00000169926.10	KLF13	protein_coding	chr15	+	0.736036	4.04502e-06	5.44238e-05	0.491678	0.00202259	0.00954681	0.426833	0.00746374	0.0439787	0.551516
ENSG00000081087.14	OSTM1	protein_coding	chr6	-	0.724276	3.1797e-14	5.40177e-12	0.486891	1.259e-06	2.20132e-05	0.440729	1.06269e-05	0.000268147	0.550632
ENSG00000136643.11	RPS6KC1	protein_coding	chr1	+	0.626795	3.74058e-06	5.07172e-05	0.600994	2.06722e-05	0.000221054	0.423164	0.00417825	0.0288152	0.550318
ENSG00000137216.18	TMEM63B	protein_coding	chr6	+	0.389475	0.00273284	0.012099	0.876589	1.65303e-11	2.00167e-09	0.379499	0.00405001	0.028148	0.548521
ENSG00000133195.11	SLC39A11	protein_coding	chr17	-	0.499138	0.000881843	0.00471912	0.396235	0.00729854	0.0266482	0.741869	1.05353e-06	3.74109e-05	0.545747
ENSG00000162869.15	PPP1R21	protein_coding	chr2	+	0.533206	5.14241e-05	0.000451473	0.529824	3.57328e-05	0.000349724	0.571829	3.21128e-05	0.000651614	0.544953
ENSG00000175155.8	YPEL2	protein_coding	chr17	+	1.16852	1.46284e-08	4.93356e-07	1.06803	1.70702e-06	2.84077e-05	-0.619962	0.00164396	0.0142694	0.538862
ENSG00000183340.6	JRKL	protein_coding	chr11	+	0.792656	2.9642e-11	2.42734e-09	0.438267	0.000144263	0.0010828	0.383559	0.00102082	0.00992501	0.538161
ENSG00000172765.16	TMCC1	protein_coding	chr3	-	0.561648	0.00013419	0.00100093	0.54098	0.000178237	0.00128363	0.510274	0.000709472	0.00752187	0.537634
ENSG00000122741.15	DCAF10	protein_coding	chr9	+	0.542562	0.000251751	0.00166747	0.518506	0.00043789	0.00269134	0.537936	0.000261937	0.00349815	0.533001
ENSG00000078699.21	CBFA2T2	protein_coding	chr20	+	0.488968	0.000869029	0.00466059	0.687815	2.67352e-06	4.10957e-05	0.42169	0.00517514	0.0337785	0.532824
ENSG00000271741.1	AC114490.2	protein_coding	chr1	-	0.410979	0.000133743	0.000998903	0.683228	9.97896e-10	6.70471e-08	0.501073	1.06579e-05	0.000268615	0.53176
ENSG00000120925.15	RNF170	protein_coding	chr8	-	0.673571	6.21683e-08	1.61744e-06	0.434475	0.00048374	0.00292648	0.486294	9.3286e-05	0.00153915	0.531447
ENSG00000077044.10	DGKD	protein_coding	chr2	+	0.62658	4.62834e-08	1.28021e-06	0.417355	0.000363749	0.00230341	0.54825	9.39978e-07	3.39405e-05	0.530728
ENSG00000151611.13	MMAA	protein_coding	chr4	+	0.517581	0.001252	0.00631271	0.469505	0.00227554	0.0104609	0.595225	0.00409487	0.0283621	0.527437
ENSG00000090924.14	PLEKHG2	protein_coding	chr19	+	0.465439	0.00210105	0.00971769	0.660527	1.46237e-05	0.000165051	0.453037	0.00339362	0.0247632	0.526334
ENSG00000141068.13	KSR1	protein_coding	chr17	+	0.561939	0.000276321	0.00180968	0.572191	0.00034214	0.00219033	0.440922	0.00532464	0.0345441	0.525017
ENSG00000127947.15	PTPN12	protein_coding	chr7	+	0.718674	3.79901e-14	6.35915e-12	0.528697	5.26968e-08	1.72362e-06	0.32582	0.00057505	0.00643384	0.524397
ENSG00000168610.14	STAT3	protein_coding	chr17	-	0.753162	7.41618e-12	7.15378e-10	0.422052	0.000134186	0.00101791	0.392196	0.000428513	0.00512876	0.52247
ENSG00000197324.8	LRP10	protein_coding	chr14	+	0.56413	3.04966e-07	6.13842e-06	0.469056	2.20922e-05	0.00023327	0.515412	3.12112e-06	9.42672e-05	0.516199
ENSG00000176624.10	MEX3C	protein_coding	chr18	-	0.748947	7.60547e-09	2.85236e-07	0.416991	0.00115139	0.00598843	0.381568	0.00199202	0.0166221	0.515835
ENSG00000166532.15	RIMKLB	protein_coding	chr12	+	0.589901	0.000133314	0.000996681	0.492232	0.00120434	0.00621455	0.452248	0.00278734	0.0214275	0.51146
ENSG00000124574.14	ABCC10	protein_coding	chr6	+	0.561106	5.09726e-06	6.61946e-05	0.601428	1.80195e-06	2.96183e-05	0.364833	0.00420532	0.0289646	0.509122
ENSG00000145555.14	MYO10	protein_coding	chr5	-	0.493626	0.000464569	0.00276929	0.616827	1.22746e-05	0.000143593	0.411515	0.00371331	0.0265035	0.507323
ENSG00000026652.13	AGPAT4	protein_coding	chr6	-	0.564828	1.47937e-06	2.33904e-05	0.507347	3.072e-05	0.000308487	0.445067	0.00029482	0.00383391	0.505747
ENSG00000214013.9	GANC	protein_coding	chr15	+	0.397003	0.00297274	0.0130018	0.704654	7.11667e-08	2.20423e-06	0.398726	0.000830816	0.00850159	0.500128
ENSG00000164465.18	DCBLD1	protein_coding	chr6	+	0.545674	2.88803e-07	5.85449e-06	0.378088	0.000440342	0.00270199	0.574009	8.63748e-08	4.14445e-06	0.499257
ENSG00000106683.14	LIMK1	protein_coding	chr7	+	0.319783	0.00826378	0.0298232	0.498961	4.13277e-05	0.000393157	0.677381	7.78565e-08	3.79515e-06	0.498708
ENSG00000078804.12	TP53INP2	protein_coding	chr20	+	0.587263	1.75657e-07	3.85616e-06	1.28307	4.17911e-30	1.35911e-26	-0.380799	0.00143229	0.012902	0.49651
ENSG00000109686.17	SH3D19	protein_coding	chr4	-	0.420743	0.00375927	0.0157692	0.492042	0.000684413	0.00391868	0.571969	0.000118219	0.00186988	0.494918
ENSG00000110911.14	SLC11A2	protein_coding	chr12	-	0.658343	4.11354e-08	1.1691e-06	0.455692	9.83963e-05	0.000793761	0.35284	0.00318564	0.0235849	0.488958
ENSG00000176463.13	SLCO3A1	protein_coding	chr15	+	0.371376	0.00061144	0.00346858	0.649515	1.43334e-07	3.8343e-06	0.444313	0.000267584	0.00356026	0.488401
ENSG00000245958.6	AC093752.1	transcribed_unprocessed_pseudogene	chr4	+	0.588842	0.000359988	0.00224156	0.403757	0.0138891	0.044722	0.455252	0.0041093	0.0284219	0.482617
ENSG00000066455.12	GOLGA5	protein_coding	chr14	+	0.678048	2.65373e-17	9.7439e-15	0.409812	9.5853e-08	2.7762e-06	0.333476	3.5399e-05	0.000707583	0.473779
ENSG00000000457.13	SCYL3	protein_coding	chr1	-	0.532245	3.25955e-06	4.51304e-05	0.431003	0.000275854	0.00184484	0.452286	0.000238476	0.00325165	0.471845
ENSG00000113108.19	APBB3	protein_coding	chr5	-	0.493909	0.00160348	0.00773703	0.453067	0.00392152	0.0162315	0.452823	0.00483775	0.0321139	0.4666
ENSG00000137871.19	ZNF280D	protein_coding	chr15	-	0.66142	8.00568e-09	2.96823e-07	0.384091	0.000798005	0.00443552	0.349337	0.00188774	0.0159591	0.464949
ENSG00000244754.8	N4BP2L2	protein_coding	chr13	-	0.579079	7.71665e-07	1.33997e-05	0.43382	0.000281145	0.00187252	0.368798	0.00170873	0.0147718	0.460566
ENSG00000116584.17	ARHGEF2	protein_coding	chr1	-	0.337045	0.0100921	0.0351726	0.372604	0.00473448	0.0188526	0.666985	4.76377e-07	1.8921e-05	0.458878
ENSG00000266338.6	NBPF15	protein_coding	chr1	-	0.4613	7.48715e-05	0.000618227	0.473168	5.23805e-05	0.000476786	0.418076	0.000129982	0.00201726	0.450848
ENSG00000151148.13	UBE3B	protein_coding	chr12	+	0.494705	2.98515e-05	0.000287832	0.542664	2.54586e-06	3.94262e-05	0.313538	0.00666819	0.0405614	0.450302
ENSG00000118369.12	USP35	protein_coding	chr11	+	0.464234	0.00464435	0.0186569	0.415486	0.0152514	0.0480684	0.453444	0.00501186	0.0330288	0.444388
ENSG00000197622.12	CDC42SE1	protein_coding	chr1	-	0.526708	1.01646e-06	1.70396e-05	0.34073	0.00150741	0.00750079	0.448517	3.38172e-05	0.000681043	0.438652
ENSG00000103042.8	SLC38A7	protein_coding	chr16	-	0.344383	0.00150545	0.00735004	0.695036	3.21103e-11	3.44807e-09	0.273532	0.00836664	0.0477636	0.43765
ENSG00000162736.15	NCSTN	protein_coding	chr1	+	0.366531	0.000125294	0.000946982	0.529768	3.10985e-08	1.10274e-06	0.416237	2.02509e-05	0.000454331	0.437512
ENSG00000090863.11	GLG1	protein_coding	chr16	-	0.449383	2.16947e-06	3.20078e-05	0.556695	6.58436e-09	3.19363e-07	0.293606	0.00221359	0.0180316	0.433228
ENSG00000163872.15	YEATS2	protein_coding	chr3	+	0.4361	0.000650027	0.00364929	0.508654	7.56382e-05	0.000643221	0.347358	0.00668153	0.0406079	0.430704
ENSG00000279348.1	AC012513.3	TEC	chr2	+	0.743046	0.00633968	0.0240045	1.4975	2.27409e-07	5.5428e-06	-0.960597	0.000297379	0.00385622	0.426651
ENSG00000225190.10	PLEKHM1	protein_coding	chr17	-	0.328281	0.00542955	0.0211832	0.570947	1.14896e-06	2.06278e-05	0.364476	0.0014133	0.0127881	0.421235
ENSG00000090989.17	EXOC1	protein_coding	chr4	+	0.467243	6.45193e-07	1.1538e-05	0.447051	1.0868e-06	1.98564e-05	0.345567	0.000122981	0.00192393	0.419954
ENSG00000110851.11	PRDM4	protein_coding	chr12	-	0.374976	0.000101666	0.000796427	0.574942	1.32735e-09	8.60886e-08	0.300956	0.000953704	0.00943064	0.416958
ENSG00000137802.13	MAPKBP1	protein_coding	chr15	+	0.447327	0.000561352	0.00323196	0.392226	0.00299855	0.0130545	0.384891	0.00397254	0.0277806	0.408148
ENSG00000121064.12	SCPEP1	protein_coding	chr17	+	0.270288	0.00800281	0.0290492	0.43819	1.2765e-05	0.000148155	0.488985	2.23857e-06	7.02969e-05	0.399154
ENSG00000109756.8	RAPGEF2	protein_coding	chr4	+	0.619799	0.000392488	0.00240835	1.06306	1.73947e-09	1.0939e-07	-0.50468	0.00361689	0.0259102	0.392727
ENSG00000186522.14	SEPT10	protein_coding	chr2	-	0.343859	0.00203869	0.0094658	0.421255	0.000143704	0.00108004	0.398348	0.000286867	0.00377005	0.387821
ENSG00000187742.14	SECISBP2	protein_coding	chr9	+	0.431622	1.77114e-05	0.000187361	0.320022	0.00177875	0.00856458	0.398963	4.17872e-05	0.000801656	0.383535
ENSG00000108219.14	TSPAN14	protein_coding	chr10	+	0.347768	6.19275e-06	7.79314e-05	0.442713	4.19571e-09	2.23972e-07	0.301144	7.29751e-05	0.00126325	0.363875
ENSG00000135535.15	CD164	protein_coding	chr6	-	0.370287	0.000967582	0.00508472	0.36418	0.00123543	0.00635726	0.356738	0.00152613	0.013509	0.363735
ENSG00000068650.18	ATP11A	protein_coding	chr13	+	0.786055	0.00154249	0.00750158	1.08314	1.22383e-05	0.000143463	-0.798892	0.00125053	0.0116312	0.356767
ENSG00000118518.15	RNF146	protein_coding	chr6	+	0.318863	0.0145152	0.0471787	0.333508	0.0119213	0.0395898	0.403568	0.00298219	0.0224981	0.35198
ENSG00000160352.15	ZNF714	protein_coding	chr19	+	1.05245	6.31105e-07	1.13216e-05	0.58337	0.00619836	0.0234459	-0.601656	0.00332786	0.0243812	0.344723
ENSG00000116260.16	QSOX1	protein_coding	chr1	+	0.337355	0.00403009	0.0166688	0.338295	0.00368645	0.0154042	0.316581	0.00696482	0.0417733	0.330744
ENSG00000275342.4	PRAG1	protein_coding	chr8	-	1.04114	1.65888e-06	2.57426e-05	0.813977	0.000193495	0.00137112	-0.87953	3.74189e-05	0.000737975	0.325194
ENSG00000163545.8	NUAK2	protein_coding	chr1	-	0.418036	0.00326986	0.0140397	0.966471	9.6247e-12	1.25923e-09	-0.428738	0.00352877	0.0254318	0.31859
ENSG00000054282.15	SDCCAG8	protein_coding	chr1	+	0.310571	0.00317552	0.0137174	-0.240546	0.0133468	0.0433812	0.831742	4.02821e-17	8.30741e-15	0.300589
ENSG00000095015.5	MAP3K1	protein_coding	chr5	+	0.974619	1.63082e-08	5.34181e-07	0.421538	0.0131808	0.042915	-0.516778	0.00293442	0.0222158	0.293126
ENSG00000170348.8	TMED10	protein_coding	chr14	-	0.438313	4.66283e-17	1.65858e-14	0.189658	0.000241727	0.00165501	0.2218	1.99406e-05	0.000448779	0.283257
ENSG00000117394.20	SLC2A1	protein_coding	chr1	-	0.624061	1.84878e-05	0.00019422	0.689379	2.41335e-06	3.77569e-05	-0.5448	0.000212801	0.00296759	0.256213
ENSG00000111540.15	RAB5B	protein_coding	chr12	+	0.536038	2.83523e-08	8.60586e-07	0.423205	9.30213e-06	0.000114448	-0.256362	0.00770173	0.0450591	0.234294
ENSG00000103811.15	CTSH	protein_coding	chr15	-	-0.743986	5.79815e-06	7.3736e-05	0.535818	0.000568483	0.00334319	0.878739	3.0167e-08	1.63803e-06	0.223524
ENSG00000082701.14	GSK3B	protein_coding	chr3	-	0.575346	5.10578e-06	6.62674e-05	0.43023	0.000604373	0.00352693	-0.349179	0.00525952	0.0342121	0.218799
ENSG00000118620.12	ZNF430	protein_coding	chr19	+	0.648871	3.79702e-06	5.13718e-05	0.488434	0.000394963	0.00246676	-0.487441	9.54532e-05	0.001564	0.216621
ENSG00000141279.15	NPEPPS	protein_coding	chr17	+	0.467784	7.11839e-07	1.25718e-05	0.463682	8.05741e-07	1.55578e-05	-0.296109	0.00153487	0.0135529	0.211786
ENSG00000133943.20	C14orf159	protein_coding	chr14	+	-0.568888	9.68507e-12	9.01088e-10	0.172374	0.0158416	0.0495038	0.98304	7.68199e-33	4.62867e-30	0.195509
ENSG00000111859.16	NEDD9	protein_coding	chr6	-	0.475614	0.00159427	0.00770235	0.496411	0.000955765	0.00513766	-0.442839	0.00334614	0.0244604	0.176395
ENSG00000133687.15	TMTC1	protein_coding	chr12	-	-0.565239	0.0105397	0.0364477	-0.683783	0.00205514	0.00966239	1.66677	0.000591687	0.00656858	0.139251
ENSG00000165355.7	FBXO33	protein_coding	chr14	-	0.361171	0.00138294	0.00684999	0.455379	6.08415e-05	0.000538304	-0.403828	0.000339932	0.00426616	0.137574
ENSG00000111412.5	C12orf49	protein_coding	chr12	-	0.303749	0.00299082	0.0130633	0.540539	5.60042e-08	1.81874e-06	-0.461688	3.53464e-06	0.000104136	0.127533
ENSG00000196466.10	ZNF799	protein_coding	chr19	-	0.754794	0.00031617	0.00202294	0.493691	0.0145216	0.0462983	-0.875878	1.34436e-05	0.000324786	0.124202
ENSG00000175782.9	SLC35E3	protein_coding	chr12	+	0.436189	8.84742e-05	0.0007077	0.252678	0.0146867	0.0466632	-0.316854	0.00308041	0.0230365	0.124004
ENSG00000010017.12	RANBP9	protein_coding	chr6	-	0.285498	0.0002318	0.00156353	0.266167	0.000558069	0.00329216	-0.210753	0.00662639	0.0404447	0.113637
ENSG00000182400.14	TRAPPC6B	protein_coding	chr14	-	0.343544	0.00111028	0.00570814	0.274431	0.00624237	0.0235746	-0.288849	0.00431768	0.0295204	0.109709
ENSG00000029364.11	SLC39A9	protein_coding	chr14	+	0.330183	4.82747e-05	0.00042979	0.230296	0.00382374	0.0158904	-0.247203	0.00181191	0.0154766	0.104425
ENSG00000183255.11	PTTG1IP	protein_coding	chr21	-	0.310211	0.00790474	0.0287738	0.296783	0.0109201	0.0369165	-0.329896	0.004732	0.0315683	0.0923661
ENSG00000263563.5	UBBP4	transcribed_unprocessed_pseudogene	chr17	+	-0.665255	3.0476e-06	4.25374e-05	-0.738355	4.29656e-07	9.40491e-06	1.42824	0.00807761	0.0466098	0.00821035
ENSG00000168014.16	C2CD3	protein_coding	chr11	-	0.419252	0.00387708	0.0161791	0.511859	0.000427697	0.00264149	-0.915462	1.23787e-10	1.19594e-08	0.00521637
ENSG00000185432.11	METTL7A	protein_coding	chr12	+	-0.897051	0.00546193	0.021284	-0.992161	0.00280024	0.0123294	1.70042	0.00448338	0.0303534	-0.0629293
ENSG00000224531.5	SMIM13	protein_coding	chr6	+	0.325288	0.000248349	0.00165072	-0.244321	0.00473012	0.0188451	-0.279955	0.00108619	0.0103922	-0.0663292
ENSG00000148985.19	PGAP2	protein_coding	chr11	+	-0.598915	8.45607e-09	3.11998e-07	-0.567915	3.46985e-08	1.20967e-06	0.708615	1.58265e-06	5.23837e-05	-0.152738
ENSG00000136842.13	TMOD1	protein_coding	chr9	+	0.58003	0.000493955	0.00290941	0.51661	0.00297005	0.0129602	-1.56089	2.37523e-05	0.000514634	-0.15475
ENSG00000132781.17	MUTYH	protein_coding	chr1	-	-0.471747	0.00144182	0.00710146	-0.618836	3.73095e-05	0.000361734	0.588962	0.000167688	0.00245694	-0.167207
ENSG00000134504.12	KCTD1	protein_coding	chr18	-	-0.484515	1.37335e-12	1.64549e-10	-0.310535	2.64361e-07	6.2886e-06	0.276625	0.00299521	0.0225725	-0.172808
ENSG00000162551.13	ALPL	protein_coding	chr1	+	-1.42377	5.63905e-07	1.03194e-05	-0.697672	0.0156887	0.0491202	1.58746	1.24216e-06	4.25587e-05	-0.177993
ENSG00000234857.2	HNRNPUL2-BSCL2	protein_coding	chr11	-	-0.175092	0.00378112	0.0158376	-0.212844	0.000412083	0.00255964	-0.186856	0.0023513	0.0189447	-0.191597
ENSG00000204228.3	HSD17B8	protein_coding	chr6	+	-1.00655	0.000376119	0.00232736	-0.6716	0.00955648	0.033194	1.07167	7.85781e-05	0.00134183	-0.20216
ENSG00000092621.12	PHGDH	protein_coding	chr1	+	-0.733427	0.000715111	0.0039523	-0.620192	0.00413399	0.0169141	0.719802	0.000881009	0.00887609	-0.211272
ENSG00000092036.18	HAUS4	protein_coding	chr14	-	-0.610632	4.44453e-09	1.83629e-07	-0.409523	0.000100478	0.000806834	0.342548	0.00064572	0.00702659	-0.225869
ENSG00000100568.10	VTI1B	protein_coding	chr14	-	-0.224388	0.00628699	0.0238533	-0.194097	0.0144716	0.0461797	-0.272582	0.000581075	0.00648433	-0.230356
ENSG00000164850.14	GPER1	protein_coding	chr7	+	-0.853315	0.000136231	0.00101416	0.746105	0.0070392	0.02593	-0.585603	0.00874582	0.0492187	-0.230938
ENSG00000136518.16	ACTL6A	protein_coding	chr3	+	-0.20957	0.0149521	0.0482816	-0.210045	0.0149573	0.0473051	-0.273717	0.00152465	0.0135071	-0.231111
ENSG00000196510.12	ANAPC7	protein_coding	chr12	-	-0.197396	0.00152986	0.0074497	-0.33568	7.47597e-08	2.29058e-06	-0.165045	0.00653212	0.0400288	-0.232707
ENSG00000197415.11	VEPH1	protein_coding	chr3	-	-0.950256	0.00332796	0.0142542	-1.02998	0.00167138	0.00814142	1.27592	0.000476781	0.00557276	-0.234772
ENSG00000214753.2	HNRNPUL2	protein_coding	chr11	-	-0.18575	0.00156705	0.0075983	-0.27288	3.1971e-06	4.74459e-05	-0.256876	1.53071e-05	0.000361572	-0.238502
ENSG00000130640.13	TUBGCP2	protein_coding	chr10	-	-0.297046	7.78287e-05	0.000638476	-0.207713	0.00362469	0.0151896	-0.218731	0.00218238	0.0178383	-0.241163
ENSG00000196290.14	NIF3L1	protein_coding	chr2	+	-0.200948	0.00648695	0.0244455	-0.246867	0.000908712	0.00493355	-0.277571	0.000271394	0.00359534	-0.241795
ENSG00000147274.14	RBMX	protein_coding	chrX	-	-0.216376	0.00925606	0.0327838	-0.265981	0.00136145	0.00689642	-0.263303	0.00149615	0.0133226	-0.248553
ENSG00000101193.7	GID8	protein_coding	chr20	+	-0.226892	0.00123213	0.00622908	-0.298341	2.16327e-05	0.000229785	-0.2376	0.00101478	0.0098977	-0.254278
ENSG00000116478.11	HDAC1	protein_coding	chr1	+	-0.196125	0.011116	0.038065	-0.193325	0.0126112	0.0414591	-0.379787	1.23185e-06	4.23408e-05	-0.256412
ENSG00000158941.16	CCAR2	protein_coding	chr8	+	-0.334045	6.69106e-06	8.28738e-05	-0.250704	0.000471637	0.00286315	-0.197159	0.00541089	0.0348611	-0.260636
ENSG00000177733.6	HNRNPA0	protein_coding	chr5	-	-0.30199	2.5713e-06	3.69777e-05	-0.209397	0.0011306	0.00590018	-0.271177	2.63966e-05	0.000557788	-0.260855
ENSG00000163444.11	TMEM183A	protein_coding	chr1	+	-0.228724	0.00107634	0.00556251	-0.298178	1.29054e-05	0.00014936	-0.259491	0.000322751	0.00411066	-0.262131
ENSG00000130638.16	ATXN10	protein_coding	chr22	+	-0.229674	0.000258029	0.00170262	-0.245716	7.34027e-05	0.000627021	-0.327868	1.45041e-07	6.52167e-06	-0.267753
ENSG00000215492.6	HNRNPA1P7	processed_pseudogene	chr18	-	-0.300819	7.21179e-05	0.00059831	-0.329343	1.405e-05	0.000160325	-0.208422	0.00451292	0.0305052	-0.279528
ENSG00000134748.12	PRPF38A	protein_coding	chr1	+	-0.249286	0.00527099	0.0206708	-0.342717	0.000137881	0.00104143	-0.276545	0.00196723	0.016466	-0.289516
ENSG00000128928.8	IVD	protein_coding	chr15	+	-0.342048	1.54858e-08	5.15028e-07	-0.321243	1.98541e-07	4.97309e-06	-0.215759	0.000252682	0.00340209	-0.293017
ENSG00000108312.14	UBTF	protein_coding	chr17	-	-0.301301	0.0027207	0.012057	-0.314566	0.00173784	0.00841154	-0.263494	0.00850181	0.0482399	-0.29312
ENSG00000188290.10	HES4	protein_coding	chr1	-	-1.10122	8.02509e-05	0.000655041	-0.698862	0.013005	0.0424883	0.909213	0.0010328	0.0100143	-0.296956
ENSG00000182944.17	EWSR1	protein_coding	chr22	+	-0.287272	0.000114547	0.000878003	-0.298915	6.10709e-05	0.000539536	-0.305521	3.90013e-05	0.000759242	-0.297236
ENSG00000197111.15	PCBP2	protein_coding	chr12	+	-0.41157	5.6119e-07	1.02862e-05	-0.255954	0.00175781	0.00848347	-0.244326	0.00282283	0.0216075	-0.30395
ENSG00000175110.11	MRPS22	protein_coding	chr3	+	-0.288256	0.00438528	0.0178397	-0.312934	0.00160459	0.00787763	-0.326064	0.000967464	0.00953593	-0.309085
ENSG00000095485.17	CWF19L1	protein_coding	chr10	-	-0.257238	0.0138058	0.045339	-0.328639	0.000644042	0.00372311	-0.342459	0.000363179	0.00449997	-0.309445
ENSG00000168395.15	ING5	protein_coding	chr2	+	-0.221619	0.000539326	0.0031257	-0.427376	1.7826e-09	1.11486e-07	-0.281393	1.22402e-05	0.000301411	-0.310129
ENSG00000224578.4	HNRNPA1P48	transcribed_processed_pseudogene	chr16	+	-0.430464	1.71861e-12	2.02716e-10	-0.342247	1.71693e-08	6.92507e-07	-0.167622	0.00352726	0.0254295	-0.313445
ENSG00000108953.16	YWHAE	protein_coding	chr17	-	-0.354983	0.000303129	0.00195267	-0.238289	0.0155639	0.0488705	-0.347444	0.000402712	0.00487598	-0.313572
ENSG00000121774.17	KHDRBS1	protein_coding	chr1	+	-0.459628	2.16951e-07	4.56881e-06	-0.239427	0.00695654	0.0256902	-0.243269	0.00595129	0.0372681	-0.314108
ENSG00000131828.13	PDHA1	protein_coding	chrX	+	-0.381447	1.61408e-05	0.000173323	-0.329176	0.000163378	0.00119591	-0.236355	0.00732229	0.0433237	-0.315659
ENSG00000106462.10	EZH2	protein_coding	chr7	-	-0.389176	1.88798e-07	4.08165e-06	-0.208235	0.00498964	0.0196521	-0.353712	1.63824e-06	5.37262e-05	-0.317041
ENSG00000239900.12	ADSL	protein_coding	chr22	+	-0.304516	0.00245415	0.0110719	-0.349214	0.00055408	0.00327287	-0.300336	0.00271871	0.0210129	-0.318022
ENSG00000100823.11	APEX1	protein_coding	chr14	+	-0.367065	3.55192e-05	0.000332892	-0.344645	0.00011778	0.0009123	-0.248947	0.00503383	0.0331081	-0.320219
ENSG00000149480.6	MTA2	protein_coding	chr11	-	-0.32229	0.000700699	0.00388839	-0.286349	0.00264143	0.0117768	-0.354876	0.000188617	0.00270418	-0.321172
ENSG00000157881.13	PANK4	protein_coding	chr1	-	-0.296078	0.00597007	0.022942	-0.389955	0.000571244	0.0033577	-0.284398	0.00718596	0.0426819	-0.323477
ENSG00000011304.19	PTBP1	protein_coding	chr19	+	-0.303195	0.00440944	0.0179187	-0.312882	0.00331422	0.0141607	-0.361824	0.000665961	0.0071888	-0.325967
ENSG00000131043.11	AAR2	protein_coding	chr20	+	-0.328369	0.000733062	0.00403681	-0.364066	0.000193388	0.00137106	-0.287292	0.00337747	0.0246646	-0.326575
ENSG00000141965.4	FEM1A	protein_coding	chr19	+	-0.449033	6.83855e-09	2.60981e-07	-0.266672	0.000536463	0.00318202	-0.265301	0.000638375	0.00696078	-0.327002
ENSG00000159055.3	MIS18A	protein_coding	chr21	-	-0.257902	0.00624649	0.0237557	-0.454299	5.15826e-07	1.07633e-05	-0.268984	0.00435841	0.0297409	-0.327062
ENSG00000124767.6	GLO1	protein_coding	chr6	-	-0.277791	0.000437438	0.00263656	-0.476238	1.37373e-09	8.8592e-08	-0.227314	0.00379406	0.0269064	-0.327114
ENSG00000088247.17	KHSRP	protein_coding	chr19	-	-0.390727	0.000287165	0.00186514	-0.300539	0.00507778	0.0199475	-0.290841	0.00660796	0.0403897	-0.327369
ENSG00000232838.3	PET117	protein_coding	chr20	+	-0.314632	0.0121692	0.0409205	-0.317345	0.00379852	0.0158029	-0.351675	0.00141406	0.0127881	-0.327884
ENSG00000070756.15	PABPC1	protein_coding	chr8	-	-0.34053	5.61009e-05	0.00048505	-0.33783	6.52382e-05	0.000569022	-0.307773	0.000272211	0.00360394	-0.328711
ENSG00000131652.13	THOC6	protein_coding	chr16	+	-0.800383	7.04261e-05	0.000586627	-0.737132	0.000267052	0.00179758	0.548029	0.00609964	0.0379423	-0.329829
ENSG00000163964.14	PIGX	protein_coding	chr3	+	-0.389272	6.77777e-05	0.000567295	-0.285058	0.00341139	0.014497	-0.315888	0.00344551	0.0250252	-0.330073
ENSG00000143653.9	SCCPDH	protein_coding	chr1	+	-0.308946	0.00142898	0.00704889	-0.386992	7.88451e-05	0.000664289	-0.301273	0.00161793	0.0141005	-0.332404
ENSG00000116133.11	DHCR24	protein_coding	chr1	-	0.468411	1.46696e-05	0.000160555	-0.674655	4.46158e-10	3.45469e-08	-0.791775	2.49091e-13	3.29784e-11	-0.332673
ENSG00000171720.9	HDAC3	protein_coding	chr5	-	-0.345906	0.00167934	0.00805183	-0.346403	0.00159908	0.00786074	-0.305782	0.00550826	0.0353052	-0.332697
ENSG00000005194.14	CIAPIN1	protein_coding	chr16	-	-0.330726	0.000680483	0.00379222	-0.282087	0.00393855	0.0162842	-0.386776	6.02034e-05	0.00107505	-0.333196
ENSG00000160633.12	SAFB	protein_coding	chr19	+	-0.350615	7.32539e-07	1.28476e-05	-0.265509	0.000213622	0.00149016	-0.390727	2.69737e-08	1.47209e-06	-0.335617
ENSG00000101158.13	NELFCD	protein_coding	chr20	+	-0.295354	0.000331717	0.00210525	-0.309759	0.000184158	0.00131711	-0.407012	1.12024e-06	3.93885e-05	-0.337375
ENSG00000115875.18	SRSF7	protein_coding	chr2	-	-0.331045	0.00012755	0.000959574	-0.395181	4.62968e-06	6.47388e-05	-0.287076	0.000864075	0.00874533	-0.337767
ENSG00000031823.14	RANBP3	protein_coding	chr19	-	-0.482542	4.10925e-07	7.85266e-06	-0.242837	0.00988169	0.0340695	-0.289098	0.00188902	0.0159636	-0.338159
ENSG00000011485.14	PPP5C	protein_coding	chr19	+	-0.431691	4.40688e-11	3.38927e-09	-0.365943	4.33175e-08	1.46963e-06	-0.216983	0.00111176	0.010579	-0.338206
ENSG00000174669.11	SLC29A2	protein_coding	chr11	-	-0.776691	7.72965e-06	9.33008e-05	-0.739574	1.78868e-05	0.000194922	0.498796	0.00443918	0.0301684	-0.339156
ENSG00000143727.15	ACP1	protein_coding	chr2	+	-0.406571	3.85474e-06	5.20791e-05	-0.379761	1.33241e-05	0.000153039	-0.237764	0.00636626	0.0392141	-0.341366
ENSG00000113558.18	SKP1	protein_coding	chr5	-	-0.32585	0.00271905	0.012052	-0.304411	0.00505978	0.0198871	-0.405994	0.000194946	0.00277452	-0.345419
ENSG00000084090.13	STARD7	protein_coding	chr2	-	-0.311557	0.00097373	0.00511349	-0.390603	3.67804e-05	0.000358436	-0.342337	0.000281042	0.00370712	-0.348165
ENSG00000143799.12	PARP1	protein_coding	chr1	-	-0.289683	0.00353359	0.0150051	-0.4369	1.2082e-05	0.000141777	-0.318657	0.00132841	0.0122021	-0.348413
ENSG00000170265.11	ZNF282	protein_coding	chr7	+	-0.452561	4.39644e-08	1.23106e-06	-0.292029	0.00043157	0.00266252	-0.303586	0.000316503	0.00405033	-0.349392
ENSG00000165688.11	PMPCA	protein_coding	chr9	+	-0.366879	0.000686687	0.00382123	-0.347757	0.00155526	0.00768183	-0.334877	0.00185736	0.0157832	-0.349838
ENSG00000119335.16	SET	protein_coding	chr9	+	-0.332173	0.00116021	0.0059154	-0.384228	0.000176135	0.0012697	-0.333201	0.00112676	0.0106933	-0.349867
ENSG00000143933.16	CALM2	protein_coding	chr2	-	-0.326937	0.00334067	0.0142975	-0.407604	0.000257887	0.00174778	-0.316859	0.00443113	0.0301232	-0.350467
ENSG00000165672.6	PRDX3	protein_coding	chr10	-	-0.376619	6.07336e-06	7.68111e-05	-0.345055	3.08654e-05	0.000309402	-0.331272	5.99589e-05	0.00107204	-0.350982
ENSG00000139131.12	YARS2	protein_coding	chr12	-	-0.282385	0.0143547	0.046805	-0.380309	0.00094272	0.00507822	-0.39251	0.000581985	0.00649111	-0.351735
ENSG00000162408.10	NOL9	protein_coding	chr1	-	-0.369216	0.000197354	0.00137436	-0.300492	0.0031236	0.0135008	-0.396579	7.28401e-05	0.00126295	-0.355429
ENSG00000157895.11	C12orf43	protein_coding	chr12	-	-0.379662	0.000494799	0.00291219	-0.403632	0.000157133	0.00115727	-0.293039	0.00313679	0.0233118	-0.358777
ENSG00000186298.11	PPP1CC	protein_coding	chr12	-	-0.263137	0.00376904	0.0158044	-0.500946	3.25517e-08	1.14358e-06	-0.31701	0.00041649	0.00499882	-0.360364
ENSG00000165689.16	SDCCAG3	protein_coding	chr9	-	-0.252139	0.0057855	0.0223459	-0.585189	5.17241e-10	3.91196e-08	-0.249462	0.00609349	0.0379261	-0.362263
ENSG00000198786.2	MT-ND5	protein_coding	chrM	+	0.689046	0.000820993	0.00444178	0.668544	0.00117064	0.00606247	-2.44664	1.91774e-32	1.08241e-29	-0.363018
ENSG00000100129.17	EIF3L	protein_coding	chr22	+	-0.4852	4.36527e-08	1.22534e-06	-0.245811	0.00544558	0.0211226	-0.36257	3.93064e-05	0.000763627	-0.364527
ENSG00000112118.18	MCM3	protein_coding	chr6	-	-0.419426	5.02415e-05	0.00044378	-0.376344	0.000222609	0.00154409	-0.303368	0.00282843	0.0216272	-0.366379
ENSG00000237649.7	KIFC1	protein_coding	chr6	+	-0.547448	2.18002e-13	3.12127e-11	-0.32862	9.30567e-06	0.000114448	-0.234719	0.00124324	0.0115884	-0.370262
ENSG00000090621.13	PABPC4	protein_coding	chr1	-	-0.377475	1.8716e-07	4.05406e-06	-0.404196	2.34069e-08	8.83678e-07	-0.330488	6.22375e-06	0.000171577	-0.37072
ENSG00000278845.4	MRPL45	protein_coding	chr17	+	-0.440699	0.000230093	0.00155386	-0.365518	0.00246431	0.0111376	-0.316795	0.00708537	0.0422482	-0.374337
ENSG00000066044.14	ELAVL1	protein_coding	chr19	-	-0.39826	7.00183e-08	1.78696e-06	-0.401995	3.97929e-08	1.36019e-06	-0.335639	3.99552e-06	0.000116119	-0.378631
ENSG00000166226.12	CCT2	protein_coding	chr12	+	-0.33115	0.00884318	0.0315541	-0.37185	0.00315036	0.013601	-0.435917	0.000543919	0.00617713	-0.379639
ENSG00000198176.12	TFDP1	protein_coding	chr13	+	-0.382804	9.68227e-05	0.000763481	-0.36437	0.000180296	0.00129314	-0.397831	4.01697e-05	0.000776879	-0.381668
ENSG00000144231.10	POLR2D	protein_coding	chr2	-	-0.345978	0.000105402	0.000819471	-0.477473	2.4823e-07	5.96091e-06	-0.325408	0.000199649	0.00282272	-0.382953
ENSG00000112640.14	PPP2R5D	protein_coding	chr6	+	-0.322739	0.00225202	0.0102946	-0.36514	0.000559468	0.00329699	-0.466221	1.06041e-05	0.000267887	-0.3847
ENSG00000160087.20	UBE2J2	protein_coding	chr1	-	-0.294504	0.00726966	0.0268093	-0.428193	0.000150236	0.00111734	-0.443178	6.32695e-05	0.0011178	-0.388625
ENSG00000152234.15	ATP5A1	protein_coding	chr18	-	-0.366679	0.000114798	0.000879626	-0.399831	2.29622e-05	0.000240669	-0.406203	1.78133e-05	0.000410817	-0.390904
ENSG00000130764.9	LRRC47	protein_coding	chr1	-	-0.486314	5.69815e-07	1.04108e-05	-0.404684	4.23319e-05	0.000400202	-0.288692	0.00350156	0.0252955	-0.39323
ENSG00000138180.15	CEP55	protein_coding	chr10	+	-0.402589	0.00061054	0.00346562	-0.408826	0.000457211	0.0027912	-0.37562	0.00127516	0.0117988	-0.395678
ENSG00000116455.13	WDR77	protein_coding	chr1	-	-0.369459	0.00326247	0.0140171	-0.41395	0.00107443	0.00566057	-0.404002	0.00121264	0.0113378	-0.395804
ENSG00000147669.10	POLR2K	protein_coding	chr8	+	-0.415903	0.000243556	0.00162693	-0.444886	8.4479e-05	0.000706008	-0.328474	0.00394884	0.0276961	-0.396421
ENSG00000142657.20	PGD	protein_coding	chr1	+	-0.410051	7.64776e-06	9.25086e-05	-0.40705	9.24252e-06	0.000114132	-0.374458	5.21827e-05	0.000952441	-0.397186
ENSG00000168303.6	MPLKIP	protein_coding	chr7	-	-0.508317	1.04534e-05	0.000121167	-0.370909	0.000675825	0.0038822	-0.313044	0.00511897	0.0335447	-0.397423
ENSG00000138668.18	HNRNPD	protein_coding	chr4	-	-0.453608	9.31405e-06	0.000109914	-0.429454	2.71018e-05	0.000277042	-0.309849	0.00236314	0.0190044	-0.397637
ENSG00000162639.15	HENMT1	protein_coding	chr1	-	-0.434308	4.70634e-06	6.18591e-05	-0.276558	0.00850953	0.0302136	-0.483576	5.80932e-07	2.22895e-05	-0.398147
ENSG00000168259.14	DNAJC7	protein_coding	chr17	-	-0.348422	0.00486766	0.0194203	-0.501171	5.03342e-05	0.000461667	-0.34703	0.00480288	0.031922	-0.398875
ENSG00000111786.8	SRSF9	protein_coding	chr12	-	-0.395525	0.000403719	0.00246266	-0.470926	2.30066e-05	0.000240739	-0.333389	0.00268526	0.0208521	-0.399947
ENSG00000156170.12	NDUFAF6	protein_coding	chr8	+	-0.437964	0.000162292	0.00116966	-0.362617	0.00217607	0.0101119	-0.403728	0.000710977	0.00752668	-0.401436
ENSG00000267216.1	AC020915.2	protein_coding	chr19	+	-0.383796	0.00585955	0.0225821	-0.432674	0.00155346	0.00767623	-0.393727	0.00496592	0.0328023	-0.403399
ENSG00000162961.13	DPY30	protein_coding	chr2	-	-0.397241	0.000179429	0.00127091	-0.459587	1.29173e-05	0.000149411	-0.358478	0.00066149	0.00716547	-0.405102
ENSG00000163950.12	SLBP	protein_coding	chr4	-	-0.432906	7.68413e-05	0.000631741	-0.423731	0.000121484	0.00093622	-0.359386	0.000926024	0.00921214	-0.405341
ENSG00000213080.3	AL354714.2	processed_pseudogene	chr1	+	-0.525534	0.000277125	0.0018139	-0.36364	0.0047657	0.0189481	-0.327066	0.00887637	0.0497336	-0.405413
ENSG00000137310.11	TCF19	protein_coding	chr6	+	-0.270229	0.00603918	0.0231412	-0.446009	4.36891e-06	6.15859e-05	-0.501341	1.31307e-07	5.96669e-06	-0.405859
ENSG00000144034.14	TPRKB	protein_coding	chr2	-	-0.371014	0.00164902	0.00791983	-0.534629	3.12347e-06	4.65658e-05	-0.312417	0.00795663	0.0461476	-0.40602
ENSG00000248919.7	ATP5J2-PTCD1	protein_coding	chr7	-	-0.56182	4.63213e-06	6.10245e-05	-0.316506	0.00897611	0.0315536	-0.339761	0.0063948	0.0393447	-0.406029
ENSG00000127191.17	TRAF2	protein_coding	chr9	+	-0.489245	9.20878e-05	0.000732231	-0.379416	0.00260871	0.0116697	-0.359173	0.00353202	0.0254467	-0.409278
ENSG00000066136.20	NFYC	protein_coding	chr1	+	-0.520243	1.09757e-06	1.81718e-05	-0.327795	0.002139	0.00996571	-0.380983	0.000448236	0.00531441	-0.409674
ENSG00000115484.14	CCT4	protein_coding	chr2	-	-0.324403	0.00195653	0.00915151	-0.628108	1.99166e-09	1.21882e-07	-0.284534	0.00652574	0.0400012	-0.412348
ENSG00000179632.9	MAF1	protein_coding	chr8	+	-0.50051	3.8063e-05	0.000352811	-0.385312	0.00153827	0.00761871	-0.35255	0.00374038	0.0266421	-0.41279
ENSG00000162227.7	TAF6L	protein_coding	chr11	+	-0.388383	0.000910398	0.00484191	-0.335965	0.00453479	0.018219	-0.516056	9.7865e-06	0.000251299	-0.413468
ENSG00000104824.16	HNRNPL	protein_coding	chr19	-	-0.41163	2.33771e-05	0.000235582	-0.395805	4.8438e-05	0.000446977	-0.434915	7.85292e-06	0.000209229	-0.414117
ENSG00000111231.8	GPN3	protein_coding	chr12	-	-0.257315	0.0044693	0.0181134	-0.555804	1.33894e-10	1.26651e-08	-0.432097	1.90146e-07	8.30602e-06	-0.415072
ENSG00000143842.14	SOX13	protein_coding	chr1	+	-0.385107	0.0103879	0.0360005	-0.438716	0.00360226	0.0151286	-0.421552	0.00735307	0.0434818	-0.415125
ENSG00000185651.14	UBE2L3	protein_coding	chr22	+	-0.500019	0.000103318	0.000806538	-0.384664	0.00269597	0.011973	-0.366439	0.0043196	0.0295241	-0.417041
ENSG00000156603.16	MED19	protein_coding	chr11	-	-0.497253	0.000369811	0.00229456	-0.384109	0.00736653	0.0268619	-0.377174	0.00601262	0.0375535	-0.419512
ENSG00000143621.16	ILF2	protein_coding	chr1	-	-0.418332	0.000222188	0.00151147	-0.429949	0.000143019	0.00107595	-0.410822	0.000288911	0.00378531	-0.419701
ENSG00000006712.14	PAF1	protein_coding	chr19	-	-0.416424	0.000394452	0.0024178	-0.420775	0.000356029	0.0022646	-0.423205	0.000360986	0.00448317	-0.420134
ENSG00000265241.6	RBM8A	protein_coding	chr1	-	-0.321629	0.0115086	0.0391199	-0.402434	0.00152432	0.0075628	-0.537388	2.50161e-05	0.00053494	-0.420484
ENSG00000060688.12	SNRNP40	protein_coding	chr1	-	-0.491081	2.62082e-09	1.15179e-07	-0.532474	2.8012e-10	2.32734e-08	-0.239075	0.00422813	0.029052	-0.420877
ENSG00000110721.11	CHKA	protein_coding	chr11	-	-0.435371	0.00215075	0.00990729	-0.344398	0.0147901	0.0469132	-0.492139	0.000673632	0.0072385	-0.423969
ENSG00000102054.17	RBBP7	protein_coding	chrX	-	-0.47897	1.19103e-07	2.78091e-06	-0.44377	6.97046e-07	1.38225e-05	-0.353416	8.32035e-05	0.00140405	-0.425385
ENSG00000213551.4	DNAJC9	protein_coding	chr10	-	-0.396055	0.00226566	0.0103424	-0.444255	0.000515336	0.00307594	-0.436422	0.000602854	0.00667873	-0.425577
ENSG00000171612.6	SLC25A33	protein_coding	chr1	+	-0.429409	6.86361e-07	1.2169e-05	-0.510496	4.38371e-09	2.31007e-07	-0.339486	0.000258158	0.00346277	-0.426464
ENSG00000161800.12	RACGAP1	protein_coding	chr12	-	-0.549168	1.22122e-07	2.84265e-06	-0.366185	0.000355057	0.00226094	-0.376736	0.000234048	0.00319967	-0.430696
ENSG00000163468.14	CCT3	protein_coding	chr1	-	-0.360694	0.00152417	0.00742831	-0.54827	1.47453e-06	2.51446e-05	-0.383469	0.000756377	0.00788279	-0.430811
ENSG00000214046.8	SMIM7	protein_coding	chr19	-	-0.487166	0.000424969	0.0025723	-0.381018	0.00535812	0.0208687	-0.425012	0.00208493	0.0172065	-0.431065
ENSG00000100372.14	SLC25A17	protein_coding	chr22	-	-0.383516	0.0126347	0.0421929	-0.48327	0.00160412	0.00787699	-0.429299	0.0047246	0.0315287	-0.432028
ENSG00000170791.17	CHCHD7	protein_coding	chr8	+	-0.390833	0.00314801	0.0136218	-0.531275	5.91625e-05	0.000526724	-0.379229	0.00831825	0.0475562	-0.433779
ENSG00000168291.12	PDHB	protein_coding	chr3	-	-0.349689	7.13275e-05	0.00059305	-0.572726	7.30492e-11	7.49084e-09	-0.382876	1.40332e-05	0.000335919	-0.435097
ENSG00000170584.10	NUDCD2	protein_coding	chr5	-	-0.49297	5.48836e-09	2.16164e-07	-0.533652	4.2641e-12	6.18295e-10	-0.280193	0.000226943	0.00311419	-0.435605
ENSG00000179010.14	MRFAP1	protein_coding	chr4	+	-0.388301	0.00138011	0.00683747	-0.471257	0.000103661	0.000826854	-0.447561	0.000223317	0.00308217	-0.435706
ENSG00000132819.16	RBM38	protein_coding	chr20	+	-0.434345	0.000187281	0.00131466	-0.468412	4.54924e-05	0.000425473	-0.408313	0.000460062	0.0054157	-0.437023
ENSG00000170473.16	PYM1	protein_coding	chr12	-	-0.404511	0.0017995	0.00852919	-0.384539	0.00235571	0.0107535	-0.524948	4.15553e-05	0.000797922	-0.437999
ENSG00000161847.13	RAVER1	protein_coding	chr19	-	-0.559647	2.39041e-05	0.000239726	-0.325908	0.0134856	0.0437509	-0.431288	0.00102283	0.00993557	-0.438947
ENSG00000117748.9	RPA2	protein_coding	chr1	-	-0.431555	0.000226836	0.00153826	-0.546355	3.89181e-06	5.6074e-05	-0.346526	0.00291394	0.022092	-0.441479
ENSG00000087087.19	SRRT	protein_coding	chr7	+	-0.527285	3.00342e-05	0.000289136	-0.40123	0.00146186	0.00731089	-0.396323	0.00171316	0.0147922	-0.441612
ENSG00000204253.4	HNRNPCP2	processed_pseudogene	chr2	+	-0.455141	1.84277e-05	0.000193678	-0.567825	1.26081e-07	3.45811e-06	-0.30188	0.00390866	0.0274646	-0.441616
ENSG00000121152.9	NCAPH	protein_coding	chr2	+	-0.465601	6.06548e-05	0.000518516	-0.399294	0.000606819	0.00353873	-0.460341	5.8762e-05	0.00105555	-0.441745
ENSG00000162517.12	PEF1	protein_coding	chr1	-	-0.424453	0.000152831	0.00111656	-0.557265	7.04199e-07	1.3928e-05	-0.345336	0.00223622	0.0181607	-0.442351
ENSG00000158526.7	TSR2	protein_coding	chrX	+	-0.459357	0.000326735	0.00207769	-0.438513	0.000441925	0.00271024	-0.429847	0.000712721	0.00754141	-0.442572
ENSG00000169727.12	GPS1	protein_coding	chr17	+	-0.549442	9.20189e-07	1.55632e-05	-0.436277	7.20181e-05	0.00061821	-0.342826	0.00196766	0.016466	-0.442849
ENSG00000112029.9	FBXO5	protein_coding	chr6	-	-0.450483	0.000134026	0.0010005	-0.368861	0.00227371	0.0104568	-0.510118	1.37386e-05	0.000330343	-0.443154
ENSG00000160211.15	G6PD	protein_coding	chrX	-	-0.456921	0.000302949	0.00195206	-0.466156	0.000210512	0.00147229	-0.407363	0.00133098	0.0122151	-0.44348
ENSG00000142230.11	SAE1	protein_coding	chr19	+	-0.53296	1.50813e-11	1.32008e-09	-0.547123	1.04194e-11	1.3401e-09	-0.253026	0.00144182	0.0129498	-0.44437
ENSG00000187778.13	MCRS1	protein_coding	chr12	-	-0.53108	3.02196e-07	6.09345e-06	-0.365777	0.000333667	0.00214393	-0.43983	1.96241e-05	0.000443517	-0.445563
ENSG00000112081.16	SRSF3	protein_coding	chr6	+	-0.564105	1.39679e-05	0.000154284	-0.428773	0.000957082	0.00514353	-0.349228	0.00711481	0.0423767	-0.447369
ENSG00000167325.14	RRM1	protein_coding	chr11	+	-0.490962	3.62923e-05	0.000338882	-0.431913	0.000264807	0.00178627	-0.420022	0.000376868	0.00463213	-0.447632
ENSG00000099341.11	PSMD8	protein_coding	chr19	+	-0.457358	0.000864856	0.00464022	-0.493318	0.00032379	0.00209228	-0.394254	0.00415955	0.0287231	-0.44831
ENSG00000101224.17	CDC25B	protein_coding	chr20	+	-0.362587	0.00670507	0.0251178	-0.560907	2.45555e-05	0.000254325	-0.422229	0.00146571	0.013104	-0.448575
ENSG00000079999.13	KEAP1	protein_coding	chr19	-	-0.446128	0.000626924	0.00354406	-0.357125	0.005817	0.0223387	-0.544416	2.75398e-05	0.000573469	-0.449223
ENSG00000175193.13	PARL	protein_coding	chr3	-	-0.415705	0.0059045	0.0227361	-0.475968	0.00155205	0.0076743	-0.456656	0.00271798	0.0210129	-0.449443
ENSG00000128050.8	PAICS	protein_coding	chr4	+	-0.332614	0.00106441	0.00551088	-0.745096	2.48837e-13	5.05783e-11	-0.276365	0.00629047	0.0388141	-0.451358
ENSG00000124444.15	ZNF576	protein_coding	chr19	+	-0.477697	0.00014623	0.00107454	-0.453888	0.000313038	0.00203541	-0.424273	0.00155993	0.0137427	-0.451953
ENSG00000057757.9	PITHD1	protein_coding	chr1	+	-0.447569	0.000284024	0.0018504	-0.518804	2.95231e-05	0.00029831	-0.395902	0.00181895	0.0155244	-0.454091
ENSG00000144677.14	CTDSPL	protein_coding	chr3	+	-0.487753	0.000260107	0.00171533	-0.403627	0.00219803	0.0101911	-0.472345	0.000345402	0.00432216	-0.454575
ENSG00000063244.12	U2AF2	protein_coding	chr19	+	-0.457287	0.000525888	0.00305951	-0.427474	0.00117607	0.00608619	-0.48216	0.000258451	0.00346454	-0.45564
ENSG00000141560.14	FN3KRP	protein_coding	chr17	+	-0.506293	0.000423059	0.00256483	-0.481148	0.000452297	0.00276665	-0.380775	0.00609009	0.0379261	-0.456072
ENSG00000173933.19	RBM4	protein_coding	chr11	+	-0.49275	5.58867e-05	0.000483566	-0.410029	0.000816192	0.00451256	-0.465835	0.000141584	0.00215368	-0.456204
ENSG00000176619.12	LMNB2	protein_coding	chr19	-	-0.480819	4.29438e-06	5.7473e-05	-0.432002	3.89842e-05	0.000374462	-0.457705	1.02435e-05	0.000260928	-0.456842
ENSG00000172531.14	PPP1CA	protein_coding	chr11	-	-0.469175	0.000788	0.00429261	-0.424139	0.00235549	0.0107535	-0.477321	0.000620798	0.00682081	-0.456878
ENSG00000143436.10	MRPL9	protein_coding	chr1	-	-0.534318	9.12026e-05	0.000726461	-0.396767	0.00348967	0.0147609	-0.44538	0.00107645	0.0103116	-0.458822
ENSG00000148688.13	RPP30	protein_coding	chr10	+	-0.481697	0.000954995	0.00503135	-0.515129	0.000290453	0.00192382	-0.384109	0.00647051	0.0397308	-0.460311
ENSG00000100804.18	PSMB5	protein_coding	chr14	-	-0.48741	0.00043641	0.00263175	-0.485902	0.000472641	0.00286695	-0.410557	0.00308223	0.0230421	-0.46129
ENSG00000149136.8	SSRP1	protein_coding	chr11	-	-0.413337	2.33564e-05	0.000235478	-0.57965	3.07682e-09	1.72522e-07	-0.393311	5.37008e-05	0.000975254	-0.462099
ENSG00000197744.5	PTMAP2	processed_pseudogene	chr5	+	-0.560692	1.13222e-06	1.85698e-05	-0.507392	9.29703e-06	0.000114448	-0.319746	0.00480042	0.0319155	-0.46261
ENSG00000160014.16	CALM3	protein_coding	chr19	+	-0.458442	1.99383e-07	4.27397e-06	-0.614459	4.18459e-12	6.10655e-10	-0.317707	0.000326863	0.00414335	-0.463536
ENSG00000189403.14	HMGB1	protein_coding	chr13	-	-0.461234	4.39478e-05	0.000396226	-0.52113	3.9582e-06	5.68782e-05	-0.412157	0.000262815	0.00350551	-0.46484
ENSG00000167112.9	TRUB2	protein_coding	chr9	-	-0.585983	6.02027e-07	1.089e-05	-0.368115	0.00213935	0.00996571	-0.442356	0.000192199	0.00274819	-0.465485
ENSG00000128944.13	KNSTRN	protein_coding	chr15	+	-0.423318	0.00307001	0.0133274	-0.479292	0.000766412	0.00430374	-0.498572	0.000357219	0.00445443	-0.467061
ENSG00000109805.9	NCAPG	protein_coding	chr4	+	-0.564229	1.77676e-07	3.89297e-06	-0.354969	0.00116652	0.00604626	-0.483252	6.52534e-06	0.000178743	-0.467483
ENSG00000163832.15	ELP6	protein_coding	chr3	-	-0.557547	8.32541e-07	1.42717e-05	-0.526989	3.72085e-06	5.38836e-05	-0.319697	0.00343852	0.0250054	-0.468078
ENSG00000116459.10	ATP5F1	protein_coding	chr1	+	-0.489747	1.40202e-05	0.000154562	-0.456832	5.42182e-05	0.000489987	-0.457843	4.56622e-05	0.000862115	-0.468141
ENSG00000132591.11	ERAL1	protein_coding	chr17	+	-0.64442	5.53714e-08	1.46573e-06	-0.44472	0.000162855	0.00119285	-0.316938	0.00675624	0.0409117	-0.468693
ENSG00000178952.10	TUFM	protein_coding	chr16	-	-0.514194	2.28125e-06	3.34833e-05	-0.601635	2.94254e-08	1.06328e-06	-0.290907	0.00739545	0.0436843	-0.468912
ENSG00000260342.2	AC138811.2	protein_coding	chr16	-	-0.636329	1.19887e-09	5.8567e-08	-0.417362	6.37937e-05	0.000558134	-0.354831	0.000621581	0.00682275	-0.469507
ENSG00000174748.18	RPL15	protein_coding	chr3	+	-0.579559	8.31499e-11	5.91534e-09	-0.467297	1.57498e-07	4.12119e-06	-0.361931	4.7352e-05	0.000884673	-0.469596
ENSG00000150753.11	CCT5	protein_coding	chr5	+	-0.363511	0.00531584	0.0208216	-0.624453	1.735e-06	2.8788e-05	-0.42162	0.001223	0.0114246	-0.469861
ENSG00000073578.16	SDHA	protein_coding	chr5	+	-0.509777	5.97148e-08	1.56074e-06	-0.584496	1.5516e-09	9.89418e-08	-0.317231	0.000720766	0.00760777	-0.470501
ENSG00000166165.12	CKB	protein_coding	chr14	-	-0.407741	0.0142044	0.0464136	-0.417107	0.0135027	0.0437907	-0.587415	0.000395783	0.00481769	-0.470754
ENSG00000123485.11	HJURP	protein_coding	chr2	-	-0.576435	5.2123e-10	2.92983e-08	-0.425978	5.71682e-06	7.68715e-05	-0.418327	6.59381e-06	0.000180317	-0.47358
ENSG00000163931.15	TKT	protein_coding	chr3	-	-0.358272	0.00345864	0.014728	-0.642827	1.45884e-07	3.87974e-06	-0.41975	0.000609017	0.00673309	-0.473616
ENSG00000075415.12	SLC25A3	protein_coding	chr12	+	-0.563574	6.84408e-09	2.60981e-07	-0.338642	0.000482543	0.00292312	-0.519503	8.30904e-08	4.00492e-06	-0.473906
ENSG00000099203.6	TMED1	protein_coding	chr19	-	-0.625699	9.89203e-07	1.66439e-05	-0.426999	0.000735359	0.00416429	-0.374805	0.002859	0.0218073	-0.475834
ENSG00000102172.15	SMS	protein_coding	chrX	+	-0.60687	7.24971e-07	1.27411e-05	-0.452515	0.000196133	0.0013862	-0.37113	0.00221449	0.018032	-0.476838
ENSG00000101146.12	RAE1	protein_coding	chr20	+	-0.478677	0.000206108	0.00142011	-0.480428	0.000191025	0.00135642	-0.472413	0.000261649	0.00349815	-0.477173
ENSG00000212802.4	RPL15P3	processed_pseudogene	chr6	+	-0.630036	1.1159e-09	5.4986e-08	-0.490008	1.7397e-06	2.88069e-05	-0.317778	0.00179641	0.0153699	-0.479274
ENSG00000101365.20	IDH3B	protein_coding	chr20	-	-0.570873	0.000169547	0.0012121	-0.468258	0.00189337	0.00901915	-0.399203	0.00796194	0.0461659	-0.479445
ENSG00000143420.18	ENSA	protein_coding	chr1	-	-0.484577	5.45643e-06	6.98626e-05	-0.595016	2.10444e-08	8.13564e-07	-0.359944	0.000772111	0.00801173	-0.479846
ENSG00000272655.2	POLR2J4	transcribed_unprocessed_pseudogene	chr7	-	-0.479498	0.000925274	0.004902	-0.326672	0.0128843	0.0421604	-0.635295	1.01183e-05	0.000258663	-0.480488
ENSG00000139546.10	TARBP2	protein_coding	chr12	+	-0.459887	0.000548338	0.00316826	-0.505279	0.000115952	0.000899673	-0.476855	0.000287066	0.0037701	-0.480674
ENSG00000150556.16	LYPD6B	protein_coding	chr2	+	-2.11726	2.15279e-07	4.5378e-06	-1.17915	0.00328231	0.014064	1.85382	0.00237554	0.0190755	-0.480865
ENSG00000130770.17	ATPIF1	protein_coding	chr1	+	-0.597902	1.00378e-05	0.000116945	-0.423848	0.00165483	0.00808417	-0.421594	0.00188167	0.0159396	-0.481114
ENSG00000100297.15	MCM5	protein_coding	chr22	+	-0.522956	5.20417e-05	0.00045549	-0.556581	1.77561e-05	0.000193869	-0.366531	0.00413646	0.0285729	-0.482023
ENSG00000010292.12	NCAPD2	protein_coding	chr12	+	-0.598865	1.5275e-05	0.00016551	-0.345406	0.0126892	0.0416591	-0.506299	0.000242271	0.00329501	-0.483523
ENSG00000117650.12	NEK2	protein_coding	chr1	-	-0.602363	1.91733e-08	6.13034e-07	-0.365868	0.00109021	0.00572647	-0.486776	8.79059e-06	0.000229648	-0.485002
ENSG00000196419.12	XRCC6	protein_coding	chr22	+	-0.473537	0.000117426	0.00089675	-0.549365	7.64576e-06	9.80043e-05	-0.433022	0.000421967	0.00505888	-0.485308
ENSG00000105771.13	SMG9	protein_coding	chr19	-	-0.419104	0.000154237	0.00112259	-0.483275	1.65021e-05	0.000183146	-0.555888	6.32089e-07	2.39948e-05	-0.486089
ENSG00000143321.18	HDGF	protein_coding	chr1	-	-0.560498	2.63324e-06	3.76071e-05	-0.416398	0.000484894	0.0029319	-0.484455	5.08847e-05	0.00093749	-0.487117
ENSG00000008018.8	PSMB1	protein_coding	chr6	-	-0.513239	0.000174014	0.00123834	-0.561148	3.97113e-05	0.000380163	-0.389601	0.00441708	0.030085	-0.487996
ENSG00000151353.14	TMEM18	protein_coding	chr2	-	-0.523381	3.54272e-05	0.000332303	-0.471852	0.000182286	0.00130618	-0.46922	0.000121246	0.00190585	-0.488151
ENSG00000168439.16	STIP1	protein_coding	chr11	+	-0.419913	0.000164781	0.00118447	-0.624235	2.14452e-08	8.24663e-07	-0.421453	0.000151755	0.00227453	-0.488534
ENSG00000170312.15	CDK1	protein_coding	chr10	+	-0.563796	5.42682e-05	0.000471353	-0.47691	0.000572384	0.00336126	-0.426389	0.002088	0.0172065	-0.489032
ENSG00000198901.13	PRC1	protein_coding	chr15	-	-0.519952	0.000223295	0.00151703	-0.402383	0.00438037	0.0177076	-0.547434	9.54397e-05	0.001564	-0.489923
ENSG00000125445.10	MRPS7	protein_coding	chr17	+	-0.578938	4.28151e-05	0.000389096	-0.518177	0.000234135	0.00160932	-0.376001	0.0071587	0.0425672	-0.491039
ENSG00000092199.17	HNRNPC	protein_coding	chr14	-	-0.536168	6.32244e-07	1.13331e-05	-0.604594	1.98831e-08	7.83111e-07	-0.335176	0.00182557	0.0155623	-0.491979
ENSG00000167670.15	CHAF1A	protein_coding	chr19	+	-0.695913	7.1211e-14	1.1028e-11	-0.502165	4.4686e-08	1.50485e-06	-0.278109	0.00215141	0.01764	-0.492062
ENSG00000132967.9	HMGB1P5	transcribed_processed_pseudogene	chr3	+	-0.521825	6.82044e-06	8.41849e-05	-0.507721	1.28059e-05	0.00014851	-0.44788	0.000113712	0.00180927	-0.492475
ENSG00000088325.15	TPX2	protein_coding	chr20	+	-0.639477	1.83857e-09	8.43851e-08	-0.483678	5.38654e-06	7.31405e-05	-0.360296	0.000684883	0.00733368	-0.494484
ENSG00000105618.13	PRPF31	protein_coding	chr19	+	-0.559738	0.000204525	0.00141243	-0.499495	0.000789481	0.00439948	-0.425515	0.00447811	0.0303273	-0.494916
ENSG00000144659.10	SLC25A38	protein_coding	chr3	+	-0.530466	3.43625e-05	0.000323918	-0.435726	0.000528845	0.00314749	-0.521714	3.77352e-05	0.00074048	-0.495969
ENSG00000233276.3	GPX1	protein_coding	chr3	-	-0.580939	0.000446586	0.002681	-0.399767	0.0156401	0.0490532	-0.512641	0.00191351	0.0161072	-0.497782
ENSG00000258472.8	AC005726.2	protein_coding	chr17	-	-0.470648	2.21295e-06	3.25648e-05	-0.505285	4.86536e-07	1.03034e-05	-0.518065	6.24951e-08	3.13176e-06	-0.497999
ENSG00000267059.2	AC005943.1	protein_coding	chr19	-	-0.689547	3.19523e-08	9.44669e-07	-0.45454	0.000422644	0.0026124	-0.350917	0.00433942	0.0296412	-0.498334
ENSG00000073111.13	MCM2	protein_coding	chr3	+	-0.636567	9.05408e-11	6.38131e-09	-0.462045	2.45422e-06	3.83149e-05	-0.402854	3.63769e-05	0.000721083	-0.500489
ENSG00000100124.14	ANKRD54	protein_coding	chr22	-	-0.478558	7.19672e-05	0.000597695	-0.592162	1.38794e-06	2.39005e-05	-0.431329	0.000208022	0.00291422	-0.500683
ENSG00000087191.12	PSMC5	protein_coding	chr17	+	-0.460676	0.00614001	0.023429	-0.581921	0.000529811	0.00314994	-0.460494	0.00598038	0.0373957	-0.50103
ENSG00000105197.10	TIMM50	protein_coding	chr19	+	-0.57586	8.08518e-07	1.39228e-05	-0.527347	6.47705e-06	8.52805e-05	-0.406234	0.00050924	0.00586506	-0.503147
ENSG00000172172.7	MRPL13	protein_coding	chr8	-	-0.518603	7.92765e-05	0.00064895	-0.630064	2.49223e-06	3.86745e-05	-0.362833	0.00570955	0.0361982	-0.503833
ENSG00000263126.1	AC040162.3	lincRNA	chr16	+	-0.599841	0.000229905	0.00155305	-0.45393	0.00564288	0.0217545	-0.460179	0.00411992	0.0284861	-0.50465
ENSG00000259781.1	HMGB1P6	processed_pseudogene	chr15	-	-0.510892	1.04726e-05	0.000121328	-0.574965	8.1835e-07	1.57612e-05	-0.429486	0.000215981	0.00299635	-0.505115
ENSG00000105486.13	LIG1	protein_coding	chr19	-	-0.715679	5.96547e-14	9.49678e-12	-0.542112	4.93314e-08	1.64426e-06	-0.261896	0.00623148	0.0385353	-0.506562
ENSG00000248643.5	RBM14-RBM4	protein_coding	chr11	+	-0.562938	1.02058e-05	0.000118599	-0.45559	0.000362315	0.0022956	-0.508822	6.70987e-05	0.00117769	-0.509117
ENSG00000268083.5	AC008982.1	protein_coding	chr19	-	-0.599654	3.21199e-07	6.3917e-06	-0.494253	2.45848e-05	0.000254397	-0.442757	0.000165329	0.00243042	-0.512221
ENSG00000281039.1	AC005154.6	protein_coding	chr7	-	-0.440491	0.000538658	0.00312342	-0.673213	5.96086e-09	2.96292e-07	-0.423594	0.000597092	0.00662516	-0.512433
ENSG00000273611.4	ZNHIT3	protein_coding	chr17	+	-0.461972	0.000887558	0.00474302	-0.584214	5.18735e-06	7.09676e-05	-0.493232	0.000118558	0.00187248	-0.513139
ENSG00000213707.2	HMGB1P10	processed_pseudogene	chr22	+	-0.590998	1.57935e-06	2.47107e-05	-0.53594	1.75269e-05	0.000192382	-0.418872	0.000698731	0.0074485	-0.51527
ENSG00000076382.16	SPAG5	protein_coding	chr17	-	-0.541196	3.99511e-11	3.12538e-09	-0.445392	4.52998e-08	1.52102e-06	-0.561937	3.13132e-12	3.75198e-10	-0.516175
ENSG00000175606.10	TMEM70	protein_coding	chr8	+	-0.614424	2.38452e-05	0.000239243	-0.5562	0.000115697	0.000898306	-0.379461	0.00877421	0.04929	-0.516695
ENSG00000117632.22	STMN1	protein_coding	chr1	-	-0.83748	1.14876e-15	2.95191e-13	-0.334893	0.00133861	0.00679453	-0.382001	0.000251621	0.00339206	-0.518125
ENSG00000075218.18	GTSE1	protein_coding	chr22	+	-0.488535	0.000821402	0.00444267	-0.42164	0.0036063	0.0151388	-0.650172	6.48103e-06	0.000177756	-0.520116
ENSG00000259917.1	HNRNPLP2	unprocessed_pseudogene	chr15	-	-0.636569	7.13357e-06	8.73246e-05	-0.381437	0.00808668	0.0289592	-0.542553	8.72144e-05	0.00146253	-0.520186
ENSG00000165629.19	ATP5C1	protein_coding	chr10	+	-0.566218	1.32722e-05	0.000147603	-0.617796	1.98971e-06	3.21474e-05	-0.378771	0.00353699	0.0254691	-0.520928
ENSG00000072571.19	HMMR	protein_coding	chr5	+	-0.663361	1.78245e-06	2.73618e-05	-0.517097	0.000185775	0.00132576	-0.38739	0.00491405	0.0325097	-0.522616
ENSG00000136104.19	RNASEH2B	protein_coding	chr13	+	-0.659717	4.70451e-08	1.29502e-06	-0.600679	3.87194e-07	8.6163e-06	-0.308127	0.00823147	0.0472038	-0.522841
ENSG00000141698.16	NT5C3B	protein_coding	chr17	-	-0.546195	5.31645e-05	0.000463357	-0.570492	2.85377e-05	0.00028951	-0.453363	0.000567799	0.00637265	-0.52335
ENSG00000111669.14	TPI1	protein_coding	chr12	+	-0.631533	6.89713e-06	8.49638e-05	-0.513252	0.000255175	0.00173198	-0.429027	0.00222538	0.0180964	-0.524604
ENSG00000239306.4	RBM14	protein_coding	chr11	+	-0.469696	0.00287665	0.0126301	-0.587863	0.000188028	0.00133974	-0.520707	0.00088343	0.00889569	-0.526089
ENSG00000094804.9	CDC6	protein_coding	chr17	+	-0.463497	0.00528582	0.0207254	-0.556631	0.000783228	0.00437534	-0.559565	0.000697937	0.00744743	-0.526564
ENSG00000274523.4	RCC1L	protein_coding	chr7	-	-0.621808	1.6875e-05	0.000180103	-0.533232	0.000271773	0.00182344	-0.424951	0.00350277	0.0252955	-0.526664
ENSG00000148296.6	SURF6	protein_coding	chr9	-	-0.507635	5.37025e-05	0.00046751	-0.680801	9.78041e-08	2.80771e-06	-0.396036	0.00158729	0.013924	-0.528157
ENSG00000113368.11	LMNB1	protein_coding	chr5	+	-0.577707	1.80982e-06	2.77258e-05	-0.648643	6.07489e-08	1.9369e-06	-0.358452	0.00271484	0.0209981	-0.528267
ENSG00000029993.14	HMGB3	protein_coding	chrX	+	-0.515905	5.12358e-05	0.000450412	-0.504053	4.57803e-05	0.000427521	-0.5658	5.95642e-06	0.000165056	-0.528586
ENSG00000140691.16	ARMC5	protein_coding	chr16	+	-0.60668	6.66134e-05	0.00055999	-0.445931	0.00273092	0.0120999	-0.535261	0.000612	0.00674867	-0.529291
ENSG00000137841.11	PLCB2	protein_coding	chr15	-	-0.865932	0.0103099	0.0358055	-1.45922	7.62893e-05	0.000646835	0.73723	0.00628704	0.0388041	-0.529306
ENSG00000131148.8	EMC8	protein_coding	chr16	-	-0.622256	1.70014e-07	3.75764e-06	-0.542265	4.17301e-06	5.94484e-05	-0.425968	0.000218664	0.0030277	-0.530163
ENSG00000117592.8	PRDX6	protein_coding	chr1	+	-0.504204	5.83148e-05	0.000500837	-0.694678	3.00378e-08	1.07856e-06	-0.396733	0.00160524	0.0140356	-0.531872
ENSG00000170855.3	TRIAP1	protein_coding	chr12	-	-0.415154	0.00499963	0.0198287	-0.595128	3.44863e-05	0.000340968	-0.587436	4.05948e-05	0.000783688	-0.532573
ENSG00000224861.1	YBX1P1	processed_pseudogene	chr14	-	-0.757099	3.71738e-11	2.95896e-09	-0.334476	0.00355583	0.0149794	-0.506243	1.09323e-05	0.000273282	-0.532606
ENSG00000259332.3	ST20-MTHFS	protein_coding	chr15	-	-0.402312	0.0119329	0.0402807	-0.632852	4.52031e-05	0.000423477	-0.562982	0.000373227	0.00459594	-0.532715
ENSG00000143228.12	NUF2	protein_coding	chr1	+	-0.594334	6.55243e-07	1.1681e-05	-0.509386	1.92866e-05	0.000208085	-0.495653	2.79536e-05	0.000579875	-0.533125
ENSG00000186185.13	KIF18B	protein_coding	chr17	-	-0.704357	9.8314e-18	4.38847e-15	-0.523295	1.08863e-10	1.05458e-08	-0.372758	1.99639e-06	6.36236e-05	-0.53347
ENSG00000110955.8	ATP5B	protein_coding	chr12	-	-0.546157	2.00075e-06	3.00779e-05	-0.616716	7.67106e-08	2.33777e-06	-0.437599	0.00013711	0.00210805	-0.533491
ENSG00000101444.12	AHCY	protein_coding	chr20	-	-0.647875	2.47267e-11	2.0695e-09	-0.647894	2.3854e-11	2.71518e-09	-0.308037	0.00152612	0.013509	-0.534602
ENSG00000213866.3	YBX1P10	processed_pseudogene	chr9	-	-0.711339	5.71975e-08	1.50185e-06	-0.40954	0.0019639	0.00931035	-0.483038	0.000306898	0.00395336	-0.534639
ENSG00000150977.10	RILPL2	protein_coding	chr12	-	-0.626331	0.000159391	0.00115326	-0.410699	0.00845488	0.0300696	-0.56768	0.000152921	0.0022904	-0.534903
ENSG00000171861.10	MRM3	protein_coding	chr17	+	-0.513178	0.000605294	0.00344402	-0.707709	1.20366e-05	0.000141317	-0.384137	0.00807519	0.0466084	-0.535008
ENSG00000175467.14	SART1	protein_coding	chr11	+	-0.583416	1.9e-05	0.000198684	-0.593759	1.41654e-05	0.000161077	-0.428049	0.00164133	0.0142524	-0.535075
ENSG00000132341.11	RAN	protein_coding	chr12	+	-0.572844	1.02111e-05	0.0001186	-0.643396	6.90131e-07	1.36973e-05	-0.39358	0.00236733	0.0190309	-0.536607
ENSG00000127837.9	AAMP	protein_coding	chr2	-	-0.587096	4.60106e-07	8.65473e-06	-0.55451	2.00873e-06	3.24317e-05	-0.469382	5.86895e-05	0.00105539	-0.536996
ENSG00000185721.12	DRG1	protein_coding	chr22	+	-0.538326	0.000382083	0.00235785	-0.607279	6.26259e-05	0.00055088	-0.467763	0.00192837	0.0162131	-0.537789
ENSG00000141030.12	COPS3	protein_coding	chr17	-	-0.423088	0.00244523	0.011036	-0.606935	1.48624e-05	0.000167248	-0.588337	2.60059e-05	0.00055116	-0.539453
ENSG00000100726.14	TELO2	protein_coding	chr16	+	-0.599008	3.98924e-05	0.000367078	-0.572371	9.90722e-05	0.000797799	-0.448916	0.00200433	0.0166753	-0.540098
ENSG00000170892.10	TSEN34	protein_coding	chr19	+	-0.426728	0.00303527	0.0132119	-0.676807	1.96843e-06	3.18488e-05	-0.517013	0.000334455	0.00422212	-0.540183
ENSG00000133983.14	COX16	protein_coding	chr14	-	-0.598025	0.000136689	0.00101723	-0.599943	0.000108065	0.000852127	-0.427665	0.00602934	0.0376141	-0.541878
ENSG00000122406.12	RPL5	protein_coding	chr1	+	-0.643144	7.87954e-13	9.81336e-11	-0.583552	7.88497e-11	7.97784e-09	-0.400843	7.75865e-06	0.00020775	-0.542513
ENSG00000037241.7	RPL26L1	protein_coding	chr5	+	-0.550122	0.0028264	0.0124286	-0.57225	0.00155074	0.00767116	-0.506853	0.00489564	0.0323979	-0.543075
ENSG00000112110.9	MRPL18	protein_coding	chr6	+	-0.510042	0.000190212	0.00133073	-0.739436	6.92593e-08	2.15689e-06	-0.381062	0.0052667	0.0342303	-0.543513
ENSG00000260643.2	AC092718.3	protein_coding	chr16	-	-0.572375	3.43531e-05	0.000323918	-0.645032	7.71617e-07	1.50909e-05	-0.414729	0.00713895	0.0425086	-0.544046
ENSG00000188976.10	NOC2L	protein_coding	chr1	-	-0.532422	0.000119932	0.00091374	-0.679112	1.01993e-06	1.88616e-05	-0.421764	0.00232464	0.0188005	-0.544433
ENSG00000170515.13	PA2G4	protein_coding	chr12	+	-0.52394	0.000166473	0.00119397	-0.746406	7.38984e-08	2.27645e-06	-0.36402	0.00859443	0.0485727	-0.544789
ENSG00000259288.6	BUB1B-PAK6	protein_coding	chr15	+	-0.781579	7.25345e-07	1.27411e-05	-0.400034	0.00614674	0.0232984	-0.454123	0.00304628	0.0228346	-0.545245
ENSG00000088986.10	DYNLL1	protein_coding	chr12	+	-0.620314	1.61603e-05	0.00017345	-0.475958	0.000924146	0.00499969	-0.539906	0.000175136	0.0025432	-0.545392
ENSG00000078668.13	VDAC3	protein_coding	chr8	+	-0.544894	2.71415e-05	0.000265982	-0.604077	2.87283e-06	4.33687e-05	-0.491184	0.000125171	0.00195205	-0.546718
ENSG00000070761.7	CFAP20	protein_coding	chr16	-	-0.587586	2.42598e-06	3.51991e-05	-0.601583	1.25048e-06	2.18978e-05	-0.451669	0.000182669	0.00263476	-0.546946
ENSG00000197451.11	HNRNPAB	protein_coding	chr5	+	-0.561973	5.35843e-05	0.000466659	-0.601843	1.47155e-05	0.00016584	-0.481126	0.000534475	0.00608866	-0.548314
ENSG00000242262.1	AC092597.1	processed_pseudogene	chr4	+	-0.63826	6.087e-06	7.68982e-05	-0.619984	7.72876e-06	9.86794e-05	-0.39014	0.00427663	0.0292958	-0.549461
ENSG00000134690.10	CDCA8	protein_coding	chr1	+	-0.683684	2.25726e-08	7.0683e-07	-0.531169	1.49583e-05	0.000167912	-0.435285	0.000342375	0.0042918	-0.550046
ENSG00000266820.1	KPNA2P3	transcribed_unprocessed_pseudogene	chr17	-	-0.716683	9.80749e-08	2.37266e-06	-0.581831	5.45974e-06	7.39392e-05	-0.353286	0.00387074	0.0272911	-0.5506
ENSG00000204856.11	FAM216A	protein_coding	chr12	+	-0.429373	0.00241021	0.0109017	-0.824277	3.10281e-08	1.10259e-06	-0.402768	0.00290081	0.0220249	-0.552139
ENSG00000080986.12	NDC80	protein_coding	chr18	+	-0.690722	5.25654e-08	1.40948e-06	-0.423556	0.000765641	0.00430047	-0.548532	1.16525e-05	0.000287929	-0.55427
ENSG00000123297.17	TSFM	protein_coding	chr12	+	-0.670526	1.66833e-07	3.69811e-06	-0.604	1.0795e-06	1.97546e-05	-0.391319	0.00138295	0.0125738	-0.555282
ENSG00000178035.11	IMPDH2	protein_coding	chr3	-	-0.637151	1.35801e-17	5.62092e-15	-0.837393	7.89297e-29	2.24604e-25	-0.193695	0.00870142	0.0490739	-0.55608
ENSG00000099783.11	HNRNPM	protein_coding	chr19	+	-0.462601	0.00207233	0.00960045	-0.597115	7.01368e-05	0.000605027	-0.609897	4.8165e-05	0.000897304	-0.556538
ENSG00000128805.14	ARHGAP22	protein_coding	chr10	-	-1.33035	0.00232812	0.0105936	-1.53526	0.000196475	0.0013878	1.19451	0.00181145	0.0154766	-0.557035
ENSG00000086475.14	SEPHS1	protein_coding	chr10	-	-0.620262	2.12605e-08	6.71285e-07	-0.475862	1.80327e-05	0.000196419	-0.576963	1.61315e-07	7.17818e-06	-0.557695
ENSG00000091483.6	FH	protein_coding	chr1	-	-0.697249	1.60403e-11	1.39373e-09	-0.643269	2.21681e-10	1.92617e-08	-0.335636	0.000928559	0.00922451	-0.558718
ENSG00000112039.3	FANCE	protein_coding	chr6	+	-0.757224	5.18681e-09	2.07154e-07	-0.603861	6.36822e-07	1.28151e-05	-0.316188	0.00489386	0.0323961	-0.559091
ENSG00000130734.9	ATG4D	protein_coding	chr19	+	-0.537768	0.0010605	0.00549561	-0.665791	2.39168e-05	0.000248842	-0.473884	0.0030614	0.0229134	-0.559148
ENSG00000089157.15	RPLP0	protein_coding	chr12	-	-0.72734	1.85855e-12	2.13686e-10	-0.590298	1.06689e-08	4.71605e-07	-0.361065	0.000463398	0.00544899	-0.559568
ENSG00000136159.3	NUDT15	protein_coding	chr13	+	-0.42662	0.00512753	0.0202232	-0.704089	3.54127e-06	5.16776e-05	-0.549222	0.000309056	0.00397878	-0.559977
ENSG00000135045.6	C9orf40	protein_coding	chr9	-	-0.661251	7.21856e-08	1.832e-06	-0.485492	0.000104413	0.000831335	-0.536273	7.77565e-07	2.85569e-05	-0.561005
ENSG00000179950.13	PUF60	protein_coding	chr8	-	-0.724505	5.9177e-10	3.24618e-08	-0.625171	9.8554e-08	2.81857e-06	-0.334075	0.00436038	0.0297409	-0.56125
ENSG00000198331.10	HYLS1	protein_coding	chr11	+	-0.579859	4.56512e-07	8.60306e-06	-0.375284	0.00438082	0.0177076	-0.733678	1.41086e-10	1.33895e-08	-0.56294
ENSG00000175581.13	MRPL48	protein_coding	chr11	+	-0.693865	2.56474e-06	3.693e-05	-0.483869	0.00138267	0.00697924	-0.511665	0.000669498	0.00721215	-0.563133
ENSG00000257921.5	AC025165.3	protein_coding	chr12	+	-0.771016	7.69788e-06	9.29667e-05	-0.434844	0.00402551	0.0165745	-0.488408	0.000701416	0.00746747	-0.564756
ENSG00000171863.12	RPS7	protein_coding	chr2	+	-0.664931	3.8064e-09	1.60766e-07	-0.658873	5.09684e-09	2.61328e-07	-0.371057	0.000972182	0.00956484	-0.564953
ENSG00000075702.16	WDR62	protein_coding	chr19	+	-0.643158	5.65315e-08	1.48607e-06	-0.60684	3.28495e-07	7.53849e-06	-0.446914	0.000163876	0.00241741	-0.565637
ENSG00000213757.3	AC020898.1	processed_pseudogene	chr5	-	-0.51907	0.0038248	0.015994	-0.701368	8.99363e-05	0.000744238	-0.476483	0.00618727	0.0383237	-0.565641
ENSG00000144381.16	HSPD1	protein_coding	chr2	-	-0.474823	0.00279998	0.0123387	-0.731561	4.13167e-06	5.88963e-05	-0.497108	0.00175202	0.015055	-0.567831
ENSG00000164105.3	SAP30	protein_coding	chr4	+	-0.60382	1.52648e-05	0.00016551	-0.51311	0.000149413	0.00111302	-0.586617	2.10864e-05	0.000469638	-0.567849
ENSG00000126254.11	RBM42	protein_coding	chr19	+	-0.579638	0.00107082	0.00553974	-0.651667	0.000233958	0.00160859	-0.472593	0.0077325	0.0451406	-0.567966
ENSG00000198034.10	RPS4X	protein_coding	chrX	-	-0.650639	5.45229e-07	1.00666e-05	-0.667289	2.64722e-07	6.2906e-06	-0.387886	0.00279502	0.0214499	-0.568605
ENSG00000204673.10	AKT1S1	protein_coding	chr19	-	-0.57369	5.70149e-05	0.00049146	-0.552392	9.50997e-05	0.000774024	-0.58232	5.32483e-05	0.000968617	-0.569467
ENSG00000165501.16	LRR1	protein_coding	chr14	+	-0.570595	9.22449e-05	0.000732602	-0.751015	1.07179e-07	3.0272e-06	-0.386842	0.00618776	0.0383237	-0.569484
ENSG00000166508.17	MCM7	protein_coding	chr7	-	-0.75536	5.91183e-09	2.31557e-07	-0.590396	5.26889e-06	7.19102e-05	-0.367318	0.00466626	0.0312659	-0.571025
ENSG00000168476.11	REEP4	protein_coding	chr8	-	-0.58367	0.000115023	0.000881058	-0.699209	2.06964e-06	3.31099e-05	-0.430514	0.00329587	0.0242203	-0.571131
ENSG00000262919.7	FAM58A	protein_coding	chrX	-	-0.528549	0.00446114	0.0180901	-0.627597	0.000497799	0.00298953	-0.560287	0.00254157	0.0200855	-0.572144
ENSG00000162493.16	PDPN	protein_coding	chr1	+	-1.71235	3.30317e-10	1.9481e-08	-0.740752	0.00642937	0.0241327	0.734661	0.00774599	0.0451947	-0.572813
ENSG00000137100.15	DCTN3	protein_coding	chr9	-	-0.680528	0.000101537	0.000795695	-0.557302	0.00136606	0.00691073	-0.481972	0.00564557	0.0359047	-0.573267
ENSG00000165724.5	ZMYND19	protein_coding	chr9	-	-0.427607	0.00747116	0.0274369	-0.794259	8.66617e-07	1.64679e-05	-0.498205	0.00167725	0.014529	-0.573357
ENSG00000188846.13	RPL14	protein_coding	chr3	+	-0.78174	3.76215e-13	5.09793e-11	-0.654767	1.08224e-09	7.16199e-08	-0.286242	0.00759186	0.0445622	-0.57425
ENSG00000175866.15	BAIAP2	protein_coding	chr17	+	-0.725886	1.53663e-08	5.12923e-07	-0.462572	0.000313112	0.00203541	-0.534606	3.63636e-05	0.000721083	-0.574355
ENSG00000169783.12	LINGO1	protein_coding	chr15	-	-1.88759	9.62165e-07	1.62129e-05	-1.53606	0.00428422	0.0174037	1.69758	7.85745e-05	0.00134183	-0.575356
ENSG00000164109.13	MAD2L1	protein_coding	chr4	-	-0.531876	7.52355e-07	1.31345e-05	-0.727324	1.52317e-11	1.88531e-09	-0.467331	1.07282e-05	0.000270068	-0.57551
ENSG00000273899.4	NOL12	protein_coding	chr22	+	-0.674355	1.01416e-05	0.000117973	-0.646693	2.03406e-05	0.00021801	-0.406146	0.00700072	0.0419066	-0.575731
ENSG00000100591.7	AHSA1	protein_coding	chr14	+	-0.513457	0.0035952	0.01521	-0.721025	4.07025e-05	0.000388701	-0.496023	0.00482477	0.0320377	-0.576835
ENSG00000228716.6	DHFR	protein_coding	chr5	-	-0.569362	1.51039e-05	0.000164124	-0.453341	0.000633531	0.00367074	-0.712775	4.38903e-08	2.30161e-06	-0.578492
ENSG00000147604.13	RPL7	protein_coding	chr8	-	-0.639469	9.337e-10	4.72566e-08	-0.695495	2.84654e-11	3.10055e-09	-0.404367	0.000108301	0.00173217	-0.579777
ENSG00000142937.11	RPS8	protein_coding	chr1	+	-0.710507	1.03966e-09	5.1903e-08	-0.72161	5.85343e-10	4.31241e-08	-0.30795	0.00817286	0.046971	-0.580023
ENSG00000198917.12	SPOUT1	protein_coding	chr9	-	-0.402403	0.000471237	0.00280223	-0.828055	4.71609e-12	6.71011e-10	-0.511455	1.13861e-05	0.000282978	-0.580638
ENSG00000214016.3	RPSAP61	processed_pseudogene	chrX	+	-0.743422	3.67132e-06	4.98376e-05	-0.555347	0.000166978	0.00121679	-0.443581	0.00138942	0.0126165	-0.580784
ENSG00000065978.18	YBX1	protein_coding	chr1	+	-0.761962	3.76585e-09	1.59645e-07	-0.476355	0.000229621	0.00158452	-0.509313	8.22559e-05	0.00139354	-0.582543
ENSG00000105968.18	H2AFV	protein_coding	chr7	-	-0.560115	1.17902e-14	2.24197e-12	-0.633295	9.50014e-19	6.97647e-16	-0.554771	1.04005e-14	1.6647e-12	-0.582727
ENSG00000143947.13	RPS27A	protein_coding	chr2	+	-0.692227	2.33746e-07	4.87738e-06	-0.630893	2.47913e-06	3.84976e-05	-0.425244	0.00149637	0.0133226	-0.582788
ENSG00000145425.9	RPS3A	protein_coding	chr4	+	-0.665564	3.81761e-08	1.1001e-06	-0.690763	1.14778e-08	4.98162e-07	-0.392773	0.00115728	0.0109105	-0.583033
ENSG00000182481.8	KPNA2	protein_coding	chr17	+	-0.663223	1.43056e-09	6.78472e-08	-0.637801	5.48419e-09	2.78233e-07	-0.449775	3.7164e-05	0.000734648	-0.5836
ENSG00000100416.12	TRMU	protein_coding	chr22	+	-0.493464	9.03172e-05	0.000720923	-0.696349	2.2001e-08	8.43188e-07	-0.561424	6.67489e-06	0.000182141	-0.583746
ENSG00000255432.1	AP001458.2	protein_coding	chr11	-	-0.657712	6.61384e-06	8.21856e-05	-0.686863	1.77233e-06	2.92449e-05	-0.406751	0.00400786	0.0279819	-0.583775
ENSG00000271936.1	AC012073.1	antisense_RNA	chr2	+	-0.787913	3.39939e-06	4.66469e-05	-0.511357	0.000716971	0.00407435	-0.459595	0.00430981	0.029476	-0.586288
ENSG00000244363.3	RPL7P23	processed_pseudogene	chr5	+	-0.619022	6.23951e-07	1.12198e-05	-0.772039	5.97433e-10	4.38728e-08	-0.370032	0.00286137	0.0218168	-0.587031
ENSG00000135624.15	CCT7	protein_coding	chr2	+	-0.454108	0.00215549	0.00992312	-0.852122	8.44726e-09	3.87705e-07	-0.456526	0.00202562	0.016832	-0.587585
ENSG00000145604.15	SKP2	protein_coding	chr5	+	-0.396554	0.0104881	0.0362804	-0.461749	0.00320644	0.0138064	-0.905069	4.14354e-09	2.8668e-07	-0.58779
ENSG00000153391.15	INO80C	protein_coding	chr18	-	-0.569323	0.00219899	0.0100785	-0.533276	0.00293258	0.0128237	-0.660774	0.000149461	0.0022529	-0.587791
ENSG00000013810.18	TACC3	protein_coding	chr4	+	-0.74882	2.33523e-12	2.63176e-10	-0.669416	3.05767e-10	2.50388e-08	-0.348196	0.0010153	0.00989828	-0.588811
ENSG00000090889.11	KIF4A	protein_coding	chrX	+	-0.728269	1.16264e-06	1.8973e-05	-0.444454	0.00279234	0.0123074	-0.598469	5.89054e-05	0.00105724	-0.590397
ENSG00000213326.4	RPS7P11	processed_pseudogene	chr17	-	-0.804418	4.41581e-12	4.59022e-10	-0.601044	1.27689e-07	3.48961e-06	-0.36855	0.000803968	0.00828212	-0.591337
ENSG00000142168.14	SOD1	protein_coding	chr21	+	-0.652534	0.000191985	0.00134148	-0.659975	0.000160466	0.00117725	-0.463531	0.00815431	0.0469135	-0.592013
ENSG00000099817.11	POLR2E	protein_coding	chr19	-	-0.683512	5.11299e-06	6.63232e-05	-0.617937	3.53077e-05	0.000347056	-0.47828	0.00135961	0.0123984	-0.593243
ENSG00000105607.12	GCDH	protein_coding	chr19	+	-0.742982	5.72435e-13	7.40425e-11	-0.543494	3.75442e-08	1.29303e-06	-0.496136	1.61467e-06	5.31157e-05	-0.594204
ENSG00000100410.7	PHF5A	protein_coding	chr22	-	-0.608593	0.000347803	0.00218365	-0.664127	7.58118e-05	0.000643976	-0.510605	0.00237771	0.0190786	-0.594442
ENSG00000272512.1	AL645608.8	lincRNA	chr1	-	-1.38442	4.85535e-06	6.33444e-05	-1.70923	5.38795e-06	7.31405e-05	1.30427	0.000445924	0.00529871	-0.59646
ENSG00000183207.13	RUVBL2	protein_coding	chr19	+	-0.614778	9.63162e-05	0.000760277	-0.744425	2.22005e-06	3.52192e-05	-0.43406	0.00565696	0.0359604	-0.597754
ENSG00000111716.12	LDHB	protein_coding	chr12	-	-0.702642	5.19745e-11	3.95719e-09	-0.80275	6.3078e-14	1.54406e-11	-0.288036	0.00704137	0.0420795	-0.597809
ENSG00000101182.14	PSMA7	protein_coding	chr20	-	-0.607108	6.70826e-05	0.00056331	-0.69768	4.59477e-06	6.43297e-05	-0.488695	0.00134611	0.0123162	-0.597827
ENSG00000236603.2	RANP1	processed_pseudogene	chr6	+	-0.693175	1.13686e-06	1.86191e-05	-0.740717	9.62334e-08	2.78368e-06	-0.359822	0.00809318	0.0466745	-0.597905
ENSG00000224631.4	RPS27AP16	transcribed_processed_pseudogene	chr16	-	-0.710048	3.20802e-08	9.47218e-07	-0.708483	4.04854e-08	1.37972e-06	-0.377393	0.00335474	0.0245069	-0.598641
ENSG00000116161.17	CACYBP	protein_coding	chr1	+	-0.603666	1.78564e-05	0.000188719	-0.810039	7.40928e-09	3.52134e-07	-0.382421	0.00643139	0.0395358	-0.598709
ENSG00000196262.13	PPIA	protein_coding	chr7	+	-0.760171	2.49584e-05	0.000248329	-0.518761	0.00401273	0.0165373	-0.521888	0.0037961	0.0269064	-0.600274
ENSG00000101945.16	SUV39H1	protein_coding	chrX	+	-0.672976	3.84634e-09	1.61852e-07	-0.733302	6.92577e-12	9.44103e-10	-0.394843	0.000289736	0.0037915	-0.600374
ENSG00000147224.10	PRPS1	protein_coding	chrX	+	-0.396612	0.00598285	0.0229718	-0.699343	1.10882e-06	2.01197e-05	-0.70561	6.25015e-07	2.37683e-05	-0.600522
ENSG00000247077.6	PGAM5	protein_coding	chr12	+	-0.501745	1.03277e-06	1.72368e-05	-0.755997	1.00237e-13	2.32847e-11	-0.543895	5.6073e-08	2.84316e-06	-0.600545
ENSG00000124733.3	MEA1	protein_coding	chr6	-	-0.789082	1.44788e-07	3.25811e-06	-0.611128	4.1523e-05	0.000394191	-0.404312	0.00719127	0.0427017	-0.601507
ENSG00000267303.1	AC011511.4	protein_coding	chr19	-	-0.787972	1.33456e-06	2.13501e-05	-0.594343	0.000246035	0.00167896	-0.422709	0.0088969	0.0497836	-0.601675
ENSG00000103121.8	CMC2	protein_coding	chr16	-	-0.594048	1.1199e-06	1.8484e-05	-0.664766	3.08285e-08	1.10002e-06	-0.547533	1.32867e-05	0.0003231	-0.602116
ENSG00000141759.14	TXNL4A	protein_coding	chr18	-	-0.515124	0.00015356	0.00111973	-0.79241	6.07753e-09	3.00772e-07	-0.499369	0.000202393	0.00284837	-0.602301
ENSG00000090266.12	NDUFB2	protein_coding	chr7	+	-0.925125	3.2598e-10	1.92751e-08	-0.494597	0.00077911	0.00435892	-0.390907	0.00854031	0.0483815	-0.603543
ENSG00000100387.8	RBX1	protein_coding	chr22	+	-0.666284	2.17662e-06	3.20716e-05	-0.582699	3.54391e-05	0.000347896	-0.561815	6.1871e-05	0.0010958	-0.603599
ENSG00000263266.2	RPS7P1	processed_pseudogene	chr17	+	-0.771218	1.01327e-07	2.41795e-06	-0.629272	1.01569e-05	0.000123516	-0.415185	0.00258051	0.0203033	-0.605225
ENSG00000106355.9	LSM5	protein_coding	chr7	-	-0.683025	3.31841e-06	4.57608e-05	-0.718339	7.89317e-07	1.53448e-05	-0.416081	0.00446072	0.030286	-0.605815
ENSG00000005022.5	SLC25A5	protein_coding	chrX	+	-0.762607	6.4574e-10	3.49175e-08	-0.677077	3.48846e-08	1.21303e-06	-0.380228	0.00199943	0.016654	-0.606637
ENSG00000137804.12	NUSAP1	protein_coding	chr15	+	-0.816858	3.20334e-14	5.40177e-12	-0.530479	8.04225e-07	1.55578e-05	-0.476776	7.76918e-06	0.000207772	-0.608038
ENSG00000214485.6	RPL7P1	processed_pseudogene	chr5	+	-0.677901	6.60283e-08	1.70423e-06	-0.781809	5.06276e-10	3.84179e-08	-0.36539	0.00356902	0.025639	-0.608367
ENSG00000214389.2	RPS3AP26	processed_pseudogene	chr7	-	-0.744933	5.29793e-08	1.41694e-06	-0.652022	1.87859e-06	3.05036e-05	-0.428512	0.00160657	0.0140414	-0.608489
ENSG00000188229.5	TUBB4B	protein_coding	chr9	+	-0.771249	3.53768e-08	1.0279e-06	-0.600955	1.74581e-05	0.00019209	-0.455212	0.00112278	0.0106649	-0.609138
ENSG00000165730.14	STOX1	protein_coding	chr10	+	-0.683015	0.000608951	0.0034605	-0.584285	0.00126489	0.00647956	-0.561468	0.00886778	0.0496985	-0.609589
ENSG00000238103.4	RPL9P7	processed_pseudogene	chrX	-	-0.77412	5.51399e-10	3.08418e-08	-0.719835	6.48676e-09	3.16441e-07	-0.337737	0.00580048	0.0365908	-0.610564
ENSG00000240395.1	RPL5P23	processed_pseudogene	chr8	-	-0.818094	9.514e-08	2.30656e-06	-0.659588	8.29591e-06	0.000104688	-0.358732	0.00783289	0.0455902	-0.612138
ENSG00000173163.10	COMMD1	protein_coding	chr2	+	-0.828981	1.34179e-07	3.08857e-06	-0.602206	9.66249e-05	0.000782243	-0.405371	0.00824974	0.0472471	-0.612186
ENSG00000137970.7	RPL7P9	processed_pseudogene	chr1	-	-0.656629	2.89178e-08	8.74254e-07	-0.762882	1.2108e-10	1.16303e-08	-0.418465	0.000402846	0.00487598	-0.612659
ENSG00000198618.5	PPIAP22	processed_pseudogene	chr21	+	-0.747852	2.20653e-05	0.000225254	-0.618243	0.000444329	0.00272357	-0.47542	0.00691041	0.0415749	-0.613838
ENSG00000145386.9	CCNA2	protein_coding	chr4	-	-0.606006	3.53341e-05	0.000331841	-0.676749	3.28875e-06	4.86158e-05	-0.558842	0.00010499	0.0016918	-0.613866
ENSG00000233406.5	AL162430.1	processed_pseudogene	chr1	-	-0.741165	2.3607e-08	7.31175e-07	-0.727521	7.82445e-08	2.37498e-06	-0.373388	0.0034224	0.0249333	-0.614025
ENSG00000140307.10	GTF2A2	protein_coding	chr15	-	-0.557457	0.000127345	0.000958981	-0.584371	4.70177e-05	0.000437238	-0.704957	1.0336e-06	3.68862e-05	-0.615595
ENSG00000146670.9	CDCA5	protein_coding	chr11	-	-0.675136	1.57879e-05	0.000170337	-0.701426	6.80347e-06	8.89609e-05	-0.471158	0.0024806	0.0196906	-0.615907
ENSG00000243927.5	MRPS6	protein_coding	chr21	+	-0.722239	0.000206621	0.00142321	-0.512328	0.00843279	0.0299957	-0.61533	0.0017272	0.0148835	-0.616632
ENSG00000251503.8	CENPS-CORT	protein_coding	chr1	+	-0.648709	0.000375004	0.00232109	-0.723831	9.0121e-05	0.000744684	-0.480113	0.00882167	0.0495307	-0.617551
ENSG00000122026.10	RPL21	protein_coding	chr13	+	-0.810101	9.36207e-10	4.72566e-08	-0.678811	3.02449e-07	7.03294e-06	-0.364045	0.00593675	0.0372295	-0.617652
ENSG00000083457.11	ITGAE	protein_coding	chr17	-	-0.500556	0.00674684	0.0252286	-0.469041	0.0111006	0.0373715	-0.888047	1.47051e-06	4.92804e-05	-0.619215
ENSG00000143977.13	SNRPG	protein_coding	chr2	-	-0.684998	2.01325e-06	3.01326e-05	-0.694069	1.36936e-06	2.36342e-05	-0.480768	0.000804809	0.00828289	-0.619945
ENSG00000257576.1	HSPD1P4	processed_pseudogene	chr12	+	-0.521435	0.0038525	0.0160981	-0.838696	3.56379e-06	5.19729e-05	-0.501622	0.00540773	0.0348527	-0.620584
ENSG00000165916.8	PSMC3	protein_coding	chr11	-	-0.672438	0.00020291	0.00140393	-0.701278	0.000105898	0.000839989	-0.491942	0.00650708	0.0399096	-0.621886
ENSG00000109062.11	SLC9A3R1	protein_coding	chr17	+	-0.501252	0.00020907	0.00143703	-0.672754	9.827e-07	1.8337e-05	-0.694088	3.00622e-07	1.25412e-05	-0.622698
ENSG00000175334.7	BANF1	protein_coding	chr11	+	-0.78728	2.94966e-08	8.88118e-07	-0.577863	4.50808e-05	0.000422853	-0.503499	0.000376191	0.00462646	-0.622881
ENSG00000230383.1	AC009245.1	processed_pseudogene	chr7	+	-0.573699	2.54067e-06	3.66065e-05	-0.729524	7.72899e-10	5.55049e-08	-0.569102	1.25519e-06	4.29366e-05	-0.624109
ENSG00000006625.17	GGCT	protein_coding	chr7	-	-0.602249	1.44711e-08	4.88777e-07	-0.799231	8.49439e-15	2.57833e-12	-0.470988	7.86987e-06	0.000209421	-0.624156
ENSG00000093009.9	CDC45	protein_coding	chr22	+	-0.77338	2.68165e-09	1.17268e-07	-0.680146	6.66161e-08	2.09461e-06	-0.419855	0.000880024	0.00887609	-0.62446
ENSG00000178307.9	TMEM11	protein_coding	chr17	-	-0.70023	4.95484e-05	0.000438898	-0.711886	4.49926e-05	0.000422202	-0.462058	0.00802104	0.0463832	-0.624724
ENSG00000234797.5	RPS3AP6	processed_pseudogene	chr15	+	-0.731882	1.87529e-08	6.0298e-07	-0.716558	3.71849e-08	1.28454e-06	-0.429681	0.000896538	0.00898963	-0.62604
ENSG00000171848.14	RRM2	protein_coding	chr2	+	-0.555994	0.0134193	0.044364	-0.604231	0.00725572	0.0265429	-0.72291	0.00128451	0.0118649	-0.627712
ENSG00000110711.9	AIP	protein_coding	chr11	+	-0.820452	3.41686e-09	1.46764e-07	-0.698951	4.63501e-07	9.95435e-06	-0.369343	0.00752887	0.0443016	-0.629582
ENSG00000243199.1	AC115223.1	processed_pseudogene	chr4	+	-0.623441	2.463e-07	5.11123e-06	-0.645707	5.07262e-08	1.67117e-06	-0.620734	1.31897e-07	5.98081e-06	-0.629961
ENSG00000210195.2	MT-TT	Mt_tRNA	chrM	+	-0.486346	0.00559094	0.021716	-0.511556	0.00857484	0.0303958	-0.892844	0.00696844	0.0417745	-0.630249
ENSG00000239470.3	AC011979.1	processed_pseudogene	chr11	+	-0.591406	0.000599755	0.00341763	-0.730772	0.000165831	0.00120998	-0.571511	0.00097907	0.00962378	-0.63123
ENSG00000102103.15	PQBP1	protein_coding	chrX	+	-0.685431	9.64263e-05	0.000760882	-0.734855	2.57729e-05	0.000265484	-0.475422	0.00666466	0.0405514	-0.631903
ENSG00000114942.13	EEF1B2	protein_coding	chr2	+	-0.671698	3.32276e-06	4.57608e-05	-0.717698	6.89654e-07	1.36973e-05	-0.508352	0.000435281	0.00519816	-0.632583
ENSG00000111206.12	FOXM1	protein_coding	chr12	-	-0.880077	3.8804e-15	8.74628e-13	-0.561583	4.35121e-07	9.48805e-06	-0.456539	3.31684e-05	0.000668605	-0.632733
ENSG00000089009.15	RPL6	protein_coding	chr12	-	-0.599879	7.22175e-07	1.27149e-05	-0.723901	2.12798e-09	1.28157e-07	-0.575685	1.89627e-06	6.09764e-05	-0.633155
ENSG00000232112.3	TMA7	protein_coding	chr3	+	-0.66387	6.32148e-05	0.000536572	-0.731892	9.46846e-06	0.000116137	-0.510216	0.00197178	0.016494	-0.635326
ENSG00000089220.4	PEBP1	protein_coding	chr12	+	-0.880657	6.53834e-08	1.69528e-06	-0.495666	0.00222598	0.0102883	-0.530207	0.00107758	0.0103179	-0.63551
ENSG00000205871.5	AC068724.1	processed_pseudogene	chr15	-	-0.783659	1.02521e-06	1.71358e-05	-0.726809	5.82837e-06	7.82329e-05	-0.397321	0.00845402	0.048072	-0.635929
ENSG00000136371.10	MTHFS	protein_coding	chr15	-	-0.565363	0.00013234	0.000990376	-0.717715	4.19176e-07	9.20206e-06	-0.628329	1.36388e-05	0.00032831	-0.637136
ENSG00000151729.10	SLC25A4	protein_coding	chr4	+	-0.677187	2.79819e-05	0.000273159	-0.700505	1.0695e-05	0.00012848	-0.534806	0.00107206	0.0102947	-0.637499
ENSG00000127884.4	ECHS1	protein_coding	chr10	-	-0.676656	2.58873e-06	3.71814e-05	-0.631054	1.0423e-05	0.000126011	-0.606203	2.36658e-05	0.000513749	-0.637971
ENSG00000235552.4	AP005202.1	transcribed_processed_pseudogene	chr18	-	-0.619806	1.31283e-06	2.10451e-05	-0.712499	2.26234e-08	8.62681e-07	-0.581708	4.79763e-06	0.000135453	-0.638005
ENSG00000124562.9	SNRPC	protein_coding	chr6	+	-0.842195	1.43889e-07	3.24321e-06	-0.64958	4.75404e-05	0.000440838	-0.423575	0.00784445	0.0456327	-0.63845
ENSG00000187796.14	CARD9	protein_coding	chr9	-	-0.589265	0.00159468	0.00770272	-0.813579	1.71254e-05	0.000189252	-0.513605	0.00542758	0.0349325	-0.638816
ENSG00000117450.13	PRDX1	protein_coding	chr1	-	-0.6028	5.17363e-05	0.000453166	-0.71025	1.86351e-06	3.03272e-05	-0.605309	4.89269e-05	0.000908558	-0.639453
ENSG00000260238.6	PMF1-BGLAP	protein_coding	chr1	+	-0.686701	1.6758e-07	3.71104e-06	-0.592072	6.89679e-06	8.99744e-05	-0.640377	1.87563e-06	6.04031e-05	-0.639717
ENSG00000279738.1	AL022311.1	sense_overlapping	chr22	+	-0.866684	2.19068e-09	9.79782e-08	-0.606025	2.74968e-05	0.000280199	-0.448996	0.00186641	0.0158412	-0.640568
ENSG00000237506.3	RPSAP15	processed_pseudogene	chrX	-	-0.90661	4.55849e-11	3.49408e-09	-0.590334	1.17329e-05	0.000138107	-0.43197	0.0011296	0.0107028	-0.642971
ENSG00000175279.21	CENPS	protein_coding	chr1	+	-0.677725	0.000106774	0.000827898	-0.733649	3.51264e-05	0.000345854	-0.519202	0.00316754	0.0234915	-0.643525
ENSG00000140451.12	PIF1	protein_coding	chr15	-	-0.820052	6.47473e-07	1.15696e-05	-0.632801	0.000101536	0.000813034	-0.481315	0.00258284	0.0203142	-0.644723
ENSG00000119421.6	NDUFA8	protein_coding	chr9	-	-0.909873	2.88713e-11	2.37276e-09	-0.670731	8.51955e-07	1.62588e-05	-0.354573	0.00871876	0.04912	-0.645059
ENSG00000122952.16	ZWINT	protein_coding	chr10	-	-0.73483	1.94615e-05	0.000202118	-0.645339	0.000149062	0.0011115	-0.560891	0.000964585	0.00951191	-0.64702
ENSG00000133935.6	ERG28	protein_coding	chr14	-	-0.508384	0.00230369	0.0104971	-0.962671	5.63745e-09	2.8393e-07	-0.471844	0.00518334	0.0338218	-0.647633
ENSG00000159335.15	PTMS	protein_coding	chr12	+	-0.645504	0.00118017	0.00600771	-0.742912	0.00019087	0.00135616	-0.555255	0.00523192	0.0340766	-0.647891
ENSG00000126457.21	PRMT1	protein_coding	chr19	+	-0.629491	1.92467e-06	2.91131e-05	-0.732899	2.70558e-08	9.93427e-07	-0.58596	8.76916e-06	0.000229367	-0.64945
ENSG00000132646.10	PCNA	protein_coding	chr20	-	-0.794866	2.66392e-09	1.16848e-07	-0.677059	3.52494e-07	8.00418e-06	-0.481662	0.000282955	0.00372777	-0.651196
ENSG00000183624.13	HMCES	protein_coding	chr3	+	-0.712315	4.75511e-09	1.94345e-07	-0.638909	1.08023e-07	3.03974e-06	-0.602591	5.08421e-07	2.00085e-05	-0.651271
ENSG00000115163.14	CENPA	protein_coding	chr2	+	-0.906201	2.45043e-13	3.44345e-11	-0.606023	1.47401e-07	3.89731e-06	-0.448488	8.82232e-05	0.00147714	-0.65357
ENSG00000173207.12	CKS1B	protein_coding	chr1	+	-0.689952	1.97576e-06	2.97475e-05	-0.833523	9.01041e-09	4.08609e-07	-0.438504	0.0026297	0.0205846	-0.653993
ENSG00000131495.8	NDUFA2	protein_coding	chr5	-	-0.800034	9.44016e-09	3.42752e-07	-0.686123	6.55673e-07	1.31394e-05	-0.481157	0.000576436	0.00644598	-0.655772
ENSG00000242028.6	HYPK	protein_coding	chr15	+	-0.718685	6.65753e-05	0.00055999	-0.74181	3.84002e-05	0.000369476	-0.508794	0.00424874	0.0291327	-0.65643
ENSG00000167088.10	SNRPD1	protein_coding	chr18	+	-0.766081	4.65082e-07	8.72125e-06	-0.781562	2.54891e-07	6.0951e-06	-0.421962	0.00535967	0.0346561	-0.656535
ENSG00000184983.9	NDUFA6	protein_coding	chr22	-	-0.731074	5.97029e-07	1.08299e-05	-0.698773	1.08541e-06	1.98469e-05	-0.540931	0.000170962	0.00249272	-0.656926
ENSG00000224261.2	RPSAP18	processed_pseudogene	chr1	-	-0.788307	0.00086297	0.00463316	-0.643565	0.00116716	0.00604696	-0.543601	0.00232874	0.0188194	-0.658491
ENSG00000214736.7	TOMM6	protein_coding	chr6	+	-0.717487	3.55246e-06	4.84843e-05	-0.85377	3.20339e-08	1.12887e-06	-0.405681	0.00874775	0.0492187	-0.658979
ENSG00000231007.5	CDC20P1	processed_pseudogene	chr9	+	-0.610817	0.00536204	0.0209665	-0.983821	7.80262e-10	5.56823e-08	-0.382543	0.00815039	0.0469036	-0.65906
ENSG00000127445.13	PIN1	protein_coding	chr19	+	-0.831571	4.7998e-08	1.31383e-06	-0.605891	5.36322e-05	0.000485462	-0.541432	0.000291339	0.00380319	-0.659631
ENSG00000101412.12	E2F1	protein_coding	chr20	-	-0.887935	8.73334e-11	6.17436e-09	-0.679135	6.74507e-07	1.34576e-05	-0.413281	0.00263672	0.0206245	-0.660117
ENSG00000188191.14	PRKAR1B	protein_coding	chr7	-	-0.785403	0.000212194	0.00145368	-0.580498	0.00678935	0.0251931	-0.616936	0.00330054	0.0242303	-0.660945
ENSG00000240342.3	AC026366.1	processed_pseudogene	chr12	+	-0.884627	9.87007e-12	9.13383e-10	-0.75091	8.14003e-09	3.75117e-07	-0.351788	0.00658917	0.0403093	-0.662442
ENSG00000004779.9	NDUFAB1	protein_coding	chr16	-	-0.769296	3.79676e-07	7.38745e-06	-0.770392	3.5321e-07	8.0088e-06	-0.450786	0.00294957	0.022299	-0.663491
ENSG00000105671.11	DDX49	protein_coding	chr19	+	-0.704992	4.86535e-05	0.000432486	-0.738134	1.75244e-05	0.000192382	-0.549176	0.00157023	0.0138026	-0.664101
ENSG00000171960.10	PPIH	protein_coding	chr1	+	-0.695597	2.06089e-05	0.000212386	-0.815816	6.34597e-07	1.28073e-05	-0.487502	0.0029698	0.0224124	-0.666305
ENSG00000100216.5	TOMM22	protein_coding	chr22	+	-0.802609	5.09622e-08	1.38278e-06	-0.689767	2.62751e-06	4.05527e-05	-0.507298	0.000519393	0.00596428	-0.666558
ENSG00000079616.12	KIF22	protein_coding	chr16	+	-0.782689	1.55848e-09	7.2852e-08	-0.85835	3.22965e-11	3.45179e-09	-0.361185	0.00526646	0.0342303	-0.667408
ENSG00000133265.10	HSPBP1	protein_coding	chr19	-	-0.771886	2.93934e-05	0.000284619	-0.746726	4.77965e-05	0.000442312	-0.491689	0.0077762	0.0453339	-0.670101
ENSG00000151725.11	CENPU	protein_coding	chr4	-	-0.837652	5.14217e-08	1.39028e-06	-0.763712	4.98377e-07	1.05051e-05	-0.412159	0.00691724	0.0416043	-0.671175
ENSG00000198467.13	TPM2	protein_coding	chr9	-	-0.696139	0.000141691	0.00104617	-0.792365	1.48931e-05	0.000167428	-0.531113	0.00369832	0.0264229	-0.673206
ENSG00000178605.13_PAR_Y	GTPBP6	protein_coding	chrY	-	-0.798423	2.83781e-07	5.78359e-06	-0.683709	5.02497e-06	6.91199e-05	-0.537988	0.000291262	0.00380319	-0.673373
ENSG00000168496.3	FEN1	protein_coding	chr11	+	-0.775986	2.01985e-09	9.15974e-08	-0.720335	2.28202e-08	8.65838e-07	-0.527195	4.11173e-05	0.000792348	-0.674505
ENSG00000217094.2	PPIAP31	processed_pseudogene	chr10	-	-0.692654	0.000104673	0.000815541	-0.776909	1.27687e-05	0.000148155	-0.563284	0.00154208	0.0136053	-0.677616
ENSG00000172922.8	RNASEH2C	protein_coding	chr11	-	-0.699766	0.000157067	0.00113873	-0.750983	4.67706e-05	0.000435117	-0.588264	0.00140371	0.0127194	-0.679671
ENSG00000164045.11	CDC25A	protein_coding	chr3	-	-0.673981	0.000170622	0.001218	-0.584243	0.00113079	0.00590018	-0.790042	8.54568e-06	0.000224801	-0.682755
ENSG00000125454.11	SLC25A19	protein_coding	chr17	-	-0.555231	8.94427e-06	0.000106161	-1.04069	4.57431e-15	1.48763e-12	-0.457438	0.000106145	0.00170404	-0.684452
ENSG00000178429.9	RPS3AP5	processed_pseudogene	chr10	+	-0.734547	1.88391e-08	6.04046e-07	-0.771607	4.14834e-09	2.22963e-07	-0.552849	1.67856e-05	0.000390899	-0.686334
ENSG00000162063.12	CCNF	protein_coding	chr16	+	-0.726597	7.18863e-13	9.09162e-11	-0.711624	2.54528e-12	3.94173e-10	-0.628957	2.66403e-10	2.34067e-08	-0.689059
ENSG00000241360.1	PDXP	protein_coding	chr22	+	-0.773303	6.77539e-08	1.74088e-06	-0.680782	2.87213e-06	4.33687e-05	-0.61523	1.5148e-05	0.000358207	-0.689772
ENSG00000283496.1	AL360181.5	protein_coding	chr10	+	-0.975729	1.25154e-08	4.31033e-07	-0.559455	0.000500835	0.00300119	-0.538247	0.000818331	0.00838985	-0.691143
ENSG00000225178.5	RPSAP58	processed_pseudogene	chr19	+	-0.99568	9.05533e-14	1.3743e-11	-0.666385	5.0241e-07	1.05608e-05	-0.413669	0.0017326	0.014918	-0.691912
ENSG00000232472.1	EEF1B2P3	processed_pseudogene	chrX	-	-0.698308	2.4206e-05	0.000241794	-0.874375	1.6016e-07	4.18124e-06	-0.503764	0.00245406	0.0195523	-0.692149
ENSG00000145912.8	NHP2	protein_coding	chr5	-	-0.79341	2.33649e-08	7.25652e-07	-0.894005	2.53942e-10	2.1733e-08	-0.389324	0.00593892	0.0372295	-0.692246
ENSG00000168028.13	RPSA	protein_coding	chr3	+	-0.926406	5.83152e-15	1.21793e-12	-0.683857	8.03426e-09	3.7186e-07	-0.474583	6.14101e-05	0.00108853	-0.694949
ENSG00000184990.12	SIVA1	protein_coding	chr14	+	-0.758207	8.22236e-07	1.41057e-05	-0.778581	2.90071e-07	6.79201e-06	-0.549894	0.000290253	0.00379362	-0.695561
ENSG00000184207.8	PGP	protein_coding	chr16	-	-0.627818	0.000171727	0.0012242	-0.923141	2.48163e-08	9.29181e-07	-0.540757	0.00101171	0.0098767	-0.697239
ENSG00000130726.11	TRIM28	protein_coding	chr19	+	-0.768837	1.48437e-09	6.98173e-08	-0.706894	2.49088e-08	9.31116e-07	-0.61615	1.23077e-06	4.23408e-05	-0.697294
ENSG00000119986.6	AVPI1	protein_coding	chr10	-	-0.898865	2.56984e-05	0.000254248	-0.50252	0.0100928	0.0346655	-0.692688	0.000362115	0.00449198	-0.698024
ENSG00000132507.17	EIF5A	protein_coding	chr17	+	-0.760255	5.17825e-06	6.69609e-05	-0.840579	4.69108e-07	1.00275e-05	-0.493442	0.00309753	0.0231092	-0.698092
ENSG00000213860.4	RPL21P75	processed_pseudogene	chr7	+	-0.912529	4.56404e-09	1.87546e-07	-0.763678	1.19346e-06	2.12191e-05	-0.419936	0.00684622	0.0412581	-0.698714
ENSG00000112312.9	GMNN	protein_coding	chr6	+	-0.921405	1.65052e-09	7.63703e-08	-0.748476	7.9741e-07	1.54757e-05	-0.42638	0.00481402	0.0319861	-0.698754
ENSG00000213261.3	EEF1B2P6	processed_pseudogene	chr7	-	-0.633844	0.000255862	0.00168881	-0.855076	1.40879e-06	2.42045e-05	-0.60975	0.000614293	0.006767	-0.699557
ENSG00000226855.1	RPSAP17	processed_pseudogene	chr1	-	-0.86337	1.58116e-06	2.4722e-05	-0.757298	1.05513e-05	0.00012709	-0.47948	0.00376755	0.0267571	-0.700049
ENSG00000213621.3	RPSAP54	processed_pseudogene	chr13	+	-0.940689	1.82916e-12	2.12453e-10	-0.591025	2.43563e-06	3.80557e-05	-0.568633	2.45799e-06	7.64042e-05	-0.700115
ENSG00000219773.1	RPSAP45	processed_pseudogene	chr6	-	-0.983671	5.36055e-07	9.92945e-06	-0.640137	0.000390563	0.00244196	-0.479186	0.00535304	0.0346341	-0.700998
ENSG00000124787.13	RPP40	protein_coding	chr6	-	-0.582955	0.00939462	0.0331528	-0.935437	2.87085e-05	0.000290984	-0.587418	0.00851529	0.048278	-0.701937
ENSG00000226525.5	RPS7P10	processed_pseudogene	chr13	-	-0.850374	7.48404e-09	2.81261e-07	-0.803587	2.95994e-08	1.06788e-06	-0.455366	0.0011832	0.0111206	-0.703109
ENSG00000187051.8	RPS19BP1	protein_coding	chr22	-	-0.661112	0.000299702	0.00193278	-0.864274	2.18907e-06	3.47761e-05	-0.586822	0.00127983	0.0118318	-0.704069
ENSG00000100075.9	SLC25A1	protein_coding	chr22	-	-0.574234	0.00182792	0.00864769	-1.0548	7.76963e-09	3.63942e-07	-0.485374	0.00819311	0.0470736	-0.704801
ENSG00000170846.16	AC093323.1	lincRNA	chr4	+	-0.552796	0.000254136	0.00167985	-0.977753	1.51747e-10	1.38736e-08	-0.593519	7.99691e-05	0.0013645	-0.708023
ENSG00000101447.14	FAM83D	protein_coding	chr20	+	-0.794843	4.17406e-08	1.18187e-06	-0.696171	1.22624e-06	2.15895e-05	-0.634137	9.85317e-06	0.000252486	-0.708384
ENSG00000123136.14	DDX39A	protein_coding	chr19	-	-0.802766	4.85684e-06	6.33444e-05	-0.815961	3.05467e-06	4.57497e-05	-0.510143	0.00353751	0.0254691	-0.709623
ENSG00000220793.5	AC087190.1	processed_pseudogene	chr16	-	-0.899485	2.1688e-09	9.73821e-08	-0.802609	1.46889e-07	3.88828e-06	-0.426902	0.00440002	0.0299783	-0.709665
ENSG00000071655.17	MBD3	protein_coding	chr19	-	-0.797696	4.71451e-06	6.19307e-05	-0.681183	9.63083e-05	0.000780512	-0.650539	0.000172616	0.00251342	-0.709806
ENSG00000076248.10	UNG	protein_coding	chr12	+	-0.580257	2.34068e-05	0.000235777	-0.775577	1.16203e-08	5.02919e-07	-0.774206	8.25436e-09	5.2224e-07	-0.710014
ENSG00000215086.2	NPM1P24	processed_pseudogene	chr10	-	-0.835199	0.000108816	0.00084058	-0.733357	0.000580706	0.00340102	-0.563456	0.0064145	0.0394433	-0.710671
ENSG00000214975.4	PPIAP29	processed_pseudogene	chr6	+	-0.767211	2.02863e-06	3.03229e-05	-0.807947	6.11195e-07	1.24231e-05	-0.560653	0.000535114	0.00608866	-0.711937
ENSG00000176058.11	TPRN	protein_coding	chr9	-	-0.569715	4.44711e-05	0.00040031	-0.722999	2.99014e-07	6.96731e-06	-0.845616	2.01561e-09	1.47043e-07	-0.712776
ENSG00000053372.4	MRTO4	protein_coding	chr1	+	-0.770424	3.45837e-06	4.73421e-05	-0.840034	4.38877e-07	9.5608e-06	-0.53063	0.00138814	0.0126102	-0.713696
ENSG00000178605.13	GTPBP6	protein_coding	chrX	-	-0.800234	5.79368e-08	1.5186e-06	-0.745627	1.42114e-07	3.81064e-06	-0.595649	2.11204e-05	0.000469908	-0.713837
ENSG00000160752.14	FDPS	protein_coding	chr1	+	-0.463247	0.00105728	0.00548518	-1.03369	2.38162e-13	4.91913e-11	-0.647631	5.01198e-06	0.000140887	-0.714856
ENSG00000212907.2	MT-ND4L	protein_coding	chrM	+	0.597234	0.00402879	0.0166664	0.599842	0.00386198	0.0160171	-3.34909	3.49832e-58	3.7516e-55	-0.717338
ENSG00000088356.5	PDRG1	protein_coding	chr20	-	-0.842885	1.19597e-08	4.16303e-07	-0.783887	1.07447e-07	3.03102e-06	-0.531462	0.000345244	0.00432216	-0.719411
ENSG00000176124.11	DLEU1	processed_transcript	chr13	+	-0.422832	0.00977579	0.0342326	-1.13695	4.66181e-12	6.67459e-10	-0.605905	0.000194781	0.00277401	-0.721895
ENSG00000099800.7	TIMM13	protein_coding	chr19	-	-0.85522	6.40078e-07	1.14645e-05	-0.738492	1.55928e-05	0.000174347	-0.572834	0.000771612	0.00801043	-0.722182
ENSG00000142945.12	KIF2C	protein_coding	chr1	+	-0.856097	7.07955e-16	1.91864e-13	-0.711661	2.3567e-11	2.696e-09	-0.60074	1.49038e-08	8.8303e-07	-0.722833
ENSG00000242265.5	PEG10	protein_coding	chr7	+	-0.51572	0.0092859	0.0328503	-0.965786	1.19852e-06	2.1266e-05	-0.689124	0.000504894	0.00582515	-0.723543
ENSG00000284512.1	AC092718.8	protein_coding	chr16	-	-0.831613	1.43866e-07	3.24321e-06	-0.733525	5.83768e-07	1.19617e-05	-0.606505	0.000498885	0.00577446	-0.723881
ENSG00000004478.7	FKBP4	protein_coding	chr12	+	-0.603883	9.94754e-08	2.39636e-06	-0.985924	1.69875e-18	1.17188e-15	-0.583911	1.77181e-07	7.80324e-06	-0.724573
ENSG00000123975.4	CKS2	protein_coding	chr9	+	-0.960052	9.75459e-14	1.47062e-11	-0.696439	5.74224e-08	1.85422e-06	-0.517711	4.23756e-05	0.000809325	-0.724734
ENSG00000168078.9	PBK	protein_coding	chr8	-	-0.812002	1.19014e-07	2.78091e-06	-0.759488	4.51146e-07	9.78128e-06	-0.603343	5.16593e-05	0.000946998	-0.724944
ENSG00000170860.3	LSM3	protein_coding	chr3	+	-0.773036	1.7353e-05	0.000184513	-0.827667	3.47547e-06	5.09131e-05	-0.576619	0.00124297	0.0115884	-0.725774
ENSG00000158402.18	CDC25C	protein_coding	chr5	-	-0.996688	2.63576e-17	9.7439e-15	-0.858519	1.19606e-13	2.69587e-11	-0.323976	0.00467294	0.0313008	-0.726394
ENSG00000146834.13	MEPCE	protein_coding	chr7	+	-0.768394	4.23342e-05	0.000385649	-0.519752	0.00548214	0.0212355	-0.899853	1.73124e-06	5.6431e-05	-0.729333
ENSG00000162174.12	ASRGL1	protein_coding	chr11	+	-0.739388	5.7012e-05	0.00049146	-0.884423	1.21875e-06	2.1489e-05	-0.568462	0.00199507	0.0166305	-0.730757
ENSG00000172428.10	COPS9	protein_coding	chr2	-	-0.836789	1.51238e-05	0.000164262	-0.751061	0.000101121	0.00081057	-0.610471	0.00159641	0.0139754	-0.732774
ENSG00000234618.1	RPSAP9	processed_pseudogene	chr9	+	-1.0092	3.02789e-12	3.31394e-10	-0.660527	6.68558e-07	1.33506e-05	-0.533893	3.27545e-05	0.000661504	-0.734541
ENSG00000112984.11	KIF20A	protein_coding	chr5	+	-0.923381	6.502e-11	4.79023e-09	-0.495057	0.00045538	0.00278227	-0.791435	1.95649e-08	1.11603e-06	-0.736624
ENSG00000160783.19	PMF1	protein_coding	chr1	+	-0.88014	3.13029e-08	9.29087e-07	-0.64151	5.71951e-05	0.000512012	-0.690064	1.7331e-05	0.000401854	-0.737238
ENSG00000182512.4	GLRX5	protein_coding	chr14	+	-0.932155	9.16984e-11	6.42897e-09	-0.895397	1.17177e-10	1.13031e-08	-0.384663	0.00562242	0.0358152	-0.737405
ENSG00000269416.5	LINC01224	lincRNA	chr19	-	-1.08694	0.014665	0.0475231	-0.528488	0.00713795	0.0262005	-0.598904	9.596e-05	0.00156871	-0.738111
ENSG00000257167.2	TMPO-AS1	antisense_RNA	chr12	-	-1.05853	7.21927e-12	7.02337e-10	-0.421616	0.000501035	0.0030016	-0.738128	6.97237e-10	5.60087e-08	-0.739425
ENSG00000074071.14	MRPS34	protein_coding	chr16	-	-0.910201	4.53894e-07	8.5608e-06	-0.828699	4.26588e-06	6.05441e-05	-0.482463	0.0072215	0.0428337	-0.740454
ENSG00000143158.10	MPC2	protein_coding	chr1	-	-0.782178	5.67209e-10	3.15709e-08	-0.720031	6.42127e-09	3.14366e-07	-0.721427	2.14104e-08	1.19898e-06	-0.741212
ENSG00000183617.4	MRPL54	protein_coding	chr19	+	-0.944719	3.55402e-07	6.96875e-06	-0.710533	0.000112603	0.000879087	-0.568729	0.00187627	0.0159123	-0.741327
ENSG00000233461.5	AL445524.1	antisense_RNA	chr1	-	-0.785212	0.00102517	0.00534539	-0.622853	0.0113452	0.0380542	-0.817475	0.000536092	0.00609655	-0.741847
ENSG00000242735.1	RPSAP26	processed_pseudogene	chr2	+	-0.991213	4.4282e-10	2.53924e-08	-0.736729	1.01926e-06	1.88616e-05	-0.503778	0.000534809	0.00608866	-0.743906
ENSG00000135451.12	TROAP	protein_coding	chr12	+	-1.04964	2.60819e-14	4.56733e-12	-0.799288	3.11947e-09	1.74484e-07	-0.408368	0.00251146	0.0198987	-0.752433
ENSG00000119403.13	PHF19	protein_coding	chr9	-	-0.767597	4.60394e-07	8.65473e-06	-0.787046	2.57379e-07	6.13533e-06	-0.704309	2.76423e-06	8.50607e-05	-0.752984
ENSG00000104147.8	OIP5	protein_coding	chr15	-	-0.917659	1.19027e-08	4.1623e-07	-0.782595	8.72703e-07	1.65697e-05	-0.560906	0.00040157	0.00486879	-0.75372
ENSG00000177700.5	POLR2L	protein_coding	chr11	-	-1.01486	8.14574e-07	1.40104e-05	-0.692119	0.000751897	0.00423372	-0.555363	0.00676615	0.0409251	-0.754114
ENSG00000213430.6	HSPD1P1	processed_pseudogene	chr5	+	-0.733964	1.70009e-05	0.000181126	-1.06091	5.54769e-10	4.15438e-08	-0.470778	0.00573874	0.0362867	-0.755216
ENSG00000163050.16	COQ8A	protein_coding	chr1	+	-0.913846	6.45359e-11	4.77e-09	-0.918115	1.58433e-09	1.00466e-07	-0.445515	0.00152187	0.0135048	-0.759159
ENSG00000188368.9	PRR19	protein_coding	chr19	+	-0.711879	0.00161703	0.00778917	-0.698556	0.00260969	0.0116711	-0.871199	0.000216972	0.00300816	-0.760544
ENSG00000150779.11	TIMM8B	protein_coding	chr11	-	-0.796331	3.6307e-06	4.93745e-05	-0.942377	3.428e-08	1.19984e-06	-0.544745	0.00143759	0.0129335	-0.761151
ENSG00000147383.10	NSDHL	protein_coding	chrX	+	-0.584044	0.000470311	0.00279985	-1.11193	6.18565e-12	8.58636e-10	-0.590656	0.000355319	0.00444015	-0.762211
ENSG00000258605.1	DYNLL1P2	processed_pseudogene	chr14	+	-0.714065	0.00624122	0.0237436	-0.770034	0.00245949	0.0111236	-0.81146	0.00190082	0.0160129	-0.765186
ENSG00000234009.1	RPL5P34	processed_pseudogene	chr22	-	-0.86275	7.91561e-08	1.97803e-06	-0.848643	1.10599e-07	3.09312e-06	-0.590165	0.000145597	0.00220534	-0.767186
ENSG00000111639.7	MRPL51	protein_coding	chr12	-	-0.886255	1.12882e-07	2.66849e-06	-0.817886	8.96113e-07	1.69154e-05	-0.597881	0.000324542	0.00412612	-0.767341
ENSG00000262660.1	AC139530.2	protein_coding	chr17	+	-0.900281	4.42598e-09	1.83196e-07	-0.975481	1.46193e-10	1.34764e-08	-0.43253	0.00468071	0.0313235	-0.769431
ENSG00000105011.8	ASF1B	protein_coding	chr19	-	-0.943097	4.11423e-13	5.47722e-11	-0.856497	1.38781e-11	1.74549e-09	-0.512536	5.83488e-05	0.00105077	-0.77071
ENSG00000230330.1	HMGN2P3	processed_pseudogene	chr16	-	-1.00321	8.88536e-07	1.50912e-05	-0.748278	0.000426098	0.00263233	-0.56272	0.005959	0.0372946	-0.771402
ENSG00000108561.8	C1QBP	protein_coding	chr17	-	-0.714582	0.000150785	0.00110373	-1.07816	1.23491e-08	5.26455e-07	-0.522246	0.00560694	0.0357484	-0.771662
ENSG00000228205.1	AC131235.1	processed_pseudogene	chr3	+	-1.28793	7.63086e-11	5.49736e-09	-0.550006	0.00537824	0.020922	-0.484564	0.00801271	0.0463721	-0.774166
ENSG00000134222.16	PSRC1	protein_coding	chr1	-	-1.04068	5.79479e-13	7.45301e-11	-0.823249	1.33631e-08	5.61273e-07	-0.458684	0.00124391	0.0115897	-0.774204
ENSG00000164032.11	H2AFZ	protein_coding	chr4	-	-0.833872	5.46335e-09	2.15925e-07	-0.926825	8.76795e-11	8.79306e-09	-0.562571	8.08895e-05	0.00137701	-0.774423
ENSG00000223416.3	RPS26P15	processed_pseudogene	chr1	-	-1.00786	8.9736e-08	2.20134e-06	-0.86023	6.87761e-07	1.36861e-05	-0.457987	0.00840667	0.0478901	-0.77536
ENSG00000134057.14	CCNB1	protein_coding	chr5	+	-0.954012	1.16833e-09	5.74448e-08	-0.745652	1.82233e-06	2.98241e-05	-0.632346	4.90901e-05	0.000910268	-0.777336
ENSG00000087586.17	AURKA	protein_coding	chr20	-	-0.865897	6.28708e-11	4.66207e-09	-0.763895	7.38431e-09	3.51682e-07	-0.719123	4.76472e-08	2.45069e-06	-0.782971
ENSG00000240674.1	AC106872.2	processed_pseudogene	chr4	-	-1.05126	2.39649e-05	0.000240018	-0.639401	0.0156704	0.0490968	-0.660029	0.00669434	0.0406397	-0.783563
ENSG00000167136.6	ENDOG	protein_coding	chr9	+	-0.833404	1.92814e-06	2.91461e-05	-0.76364	7.02431e-06	9.1272e-05	-0.757321	1.87646e-05	0.000429524	-0.784788
ENSG00000198546.14	ZNF511	protein_coding	chr10	+	-1.04596	4.96585e-10	2.79821e-08	-0.767727	2.46289e-06	3.83595e-05	-0.541656	0.000877384	0.00885976	-0.785115
ENSG00000151704.15	KCNJ1	protein_coding	chr11	-	-1.69156	3.56277e-05	0.000333635	-3.02673	9.37635e-16	3.61784e-13	2.34766	0.00234893	0.0189327	-0.790212
ENSG00000117399.13	CDC20	protein_coding	chr1	+	-0.979131	1.81239e-13	2.61134e-11	-0.934075	2.17329e-12	3.45978e-10	-0.463238	0.000484545	0.00564197	-0.792148
ENSG00000176890.15	TYMS	protein_coding	chr18	+	-1.08056	1.8446e-12	2.13159e-10	-0.795322	1.96282e-07	4.93741e-06	-0.502023	0.000988134	0.00968624	-0.792635
ENSG00000183298.5	RPSAP19	processed_pseudogene	chr1	-	-1.12892	2.69277e-13	3.73787e-11	-0.765939	3.86991e-07	8.6163e-06	-0.485841	0.00114376	0.0108163	-0.793568
ENSG00000183048.11	SLC25A10	protein_coding	chr17	+	-0.861021	1.4047e-06	2.23154e-05	-0.872017	8.4256e-07	1.61455e-05	-0.648963	0.000291571	0.0038039	-0.794
ENSG00000079435.9	LIPE	protein_coding	chr19	-	-0.920842	1.92682e-05	0.000200567	-0.614135	0.00477849	0.0189781	-0.864096	3.20345e-05	0.000650639	-0.799691
ENSG00000135617.3	PRADC1	protein_coding	chr2	-	-0.820157	3.82691e-05	0.000354433	-0.92187	2.45559e-06	3.83149e-05	-0.657683	0.00110515	0.0105395	-0.799903
ENSG00000280206.1	AC026401.3	lincRNA	chr16	+	-1.05853	1.7368e-08	5.64832e-07	-0.867751	2.4084e-06	3.77078e-05	-0.484958	0.00857652	0.0485226	-0.803745
ENSG00000182154.7	MRPL41	protein_coding	chr9	+	-0.805876	0.000126945	0.00095629	-0.976127	3.35229e-06	4.94909e-05	-0.635372	0.00230247	0.0186423	-0.805792
ENSG00000213563.6	C8orf82	protein_coding	chr8	-	-1.00682	6.48179e-10	3.49664e-08	-0.824792	4.55211e-07	9.8413e-06	-0.593082	0.000313321	0.0040168	-0.808233
ENSG00000240087.3	RPSAP12	processed_pseudogene	chr12	-	-1.15576	4.42781e-14	7.30429e-12	-0.720841	1.61632e-06	2.71554e-05	-0.557212	0.000180356	0.0026049	-0.81127
ENSG00000115590.13	IL1R2	protein_coding	chr2	+	-1.14706	0.00746596	0.0274266	-2.50551	7.26687e-13	1.3026e-10	1.21505	0.00877208	0.04929	-0.812503
ENSG00000130204.12	TOMM40	protein_coding	chr19	+	-0.900785	1.22856e-06	1.98754e-05	-1.00307	6.92496e-08	2.15689e-06	-0.538144	0.00378128	0.0268279	-0.813998
ENSG00000117395.12	EBNA1BP2	protein_coding	chr1	-	-0.685849	0.000803215	0.00436192	-1.00906	7.9153e-07	1.53747e-05	-0.747942	0.000250476	0.00338087	-0.814285
ENSG00000110200.8	ANAPC15	protein_coding	chr11	-	-0.983732	1.68707e-08	5.50232e-07	-0.705689	4.34306e-05	0.00040906	-0.766805	9.03015e-06	0.000235333	-0.818742
ENSG00000234327.7	AC012146.1	processed_transcript	chr17	+	-0.684846	0.0002843	0.00185075	-0.923355	1.82621e-06	2.98516e-05	-0.849577	2.72863e-06	8.40857e-05	-0.819259
ENSG00000205579.3	DYNLL1P1	processed_pseudogene	chr14	-	-0.812838	0.00114556	0.00585643	-0.809268	0.000677249	0.00388743	-0.842371	0.000905408	0.00904902	-0.821492
ENSG00000164898.12	FMC1	protein_coding	chr7	+	-0.935492	5.94651e-09	2.322e-07	-0.737485	4.42633e-06	6.22009e-05	-0.801535	1.34952e-06	4.58709e-05	-0.824837
ENSG00000115350.11	POLE4	protein_coding	chr2	+	-0.921783	1.54732e-06	2.42762e-05	-0.889036	3.50961e-06	5.13142e-05	-0.665155	0.000496531	0.00575074	-0.825325
ENSG00000164104.11	HMGB2	protein_coding	chr4	-	-1.25186	3.73258e-38	1.69944e-34	-0.654975	1.79981e-11	2.14516e-09	-0.569175	2.74294e-09	1.9545e-07	-0.825338
ENSG00000157456.7	CCNB2	protein_coding	chr15	+	-1.01293	2.44065e-16	7.03309e-14	-0.79895	6.71673e-11	6.98203e-09	-0.681591	1.97341e-08	1.1227e-06	-0.831158
ENSG00000203760.8	CENPW	protein_coding	chr6	+	-1.24619	1.58789e-16	4.70979e-14	-0.838692	1.5783e-08	6.49727e-07	-0.408617	0.00665721	0.040528	-0.831167
ENSG00000101057.15	MYBL2	protein_coding	chr20	+	-1.23381	2.18287e-16	6.37089e-14	-0.809288	6.39335e-08	2.02768e-06	-0.451887	0.00266562	0.0207673	-0.831662
ENSG00000147155.10	EBP	protein_coding	chrX	+	-0.662948	0.000545701	0.00315462	-1.13148	2.19743e-09	1.31313e-07	-0.707704	0.000212312	0.00296269	-0.834045
ENSG00000176894.9	PXMP2	protein_coding	chr12	+	-1.14164	3.29523e-12	3.55526e-10	-0.925685	5.48767e-09	2.78233e-07	-0.435849	0.00571664	0.0362003	-0.83439
ENSG00000134809.8	TIMM10	protein_coding	chr11	-	-0.97502	2.33225e-06	3.41219e-05	-0.990541	1.07405e-06	1.96708e-05	-0.550611	0.00705561	0.0421294	-0.838724
ENSG00000235459.5	AC006463.2	processed_pseudogene	chr7	+	-1.07829	2.31628e-08	7.20357e-07	-0.947133	1.93667e-08	7.70371e-07	-0.492703	0.00391923	0.0275108	-0.839375
ENSG00000079459.12	FDFT1	protein_coding	chr8	+	-0.489268	0.00165109	0.0079281	-1.13221	2.16681e-13	4.56736e-11	-0.898514	6.28388e-09	4.17265e-07	-0.839997
ENSG00000161267.11	BDH1	protein_coding	chr3	-	-1.11706	4.50691e-06	5.97552e-05	-0.730586	0.00243991	0.0110567	-0.672513	0.00549381	0.0352577	-0.840053
ENSG00000175063.16	UBE2C	protein_coding	chr20	+	-1.1504	2.63577e-13	3.68119e-11	-0.888433	1.64857e-08	6.6898e-07	-0.487531	0.00193253	0.0162371	-0.84212
ENSG00000168393.12	DTYMK	protein_coding	chr2	-	-1.00606	7.3323e-12	7.10297e-10	-1.05138	9.58519e-13	1.6657e-10	-0.470763	0.00129655	0.0119452	-0.842735
ENSG00000144749.13	LRIG1	protein_coding	chr3	-	-0.474422	0.011073	0.0379233	-1.50457	5.76743e-16	2.30343e-13	-0.571439	0.00265523	0.0207088	-0.850144
ENSG00000168101.14	NUDT16L1	protein_coding	chr16	+	-0.790773	0.000522086	0.00304205	-0.586328	0.0107889	0.0365328	-1.18491	2.8099e-07	1.18402e-05	-0.854004
ENSG00000152253.8	SPC25	protein_coding	chr2	-	-1.13485	1.23817e-15	3.13189e-13	-0.874715	3.02334e-10	2.49371e-08	-0.55252	0.000102697	0.00166113	-0.854027
ENSG00000148291.9	SURF2	protein_coding	chr9	+	-0.995144	8.06032e-08	2.00758e-06	-1.05369	1.0783e-08	4.74807e-07	-0.517068	0.0043755	0.0298281	-0.855302
ENSG00000139428.11	MMAB	protein_coding	chr12	-	-0.556326	0.00128482	0.00644319	-1.26831	3.73188e-14	9.99486e-12	-0.757396	9.54167e-06	0.000245973	-0.860678
ENSG00000214756.7	METTL12	protein_coding	chr11	+	-0.800273	3.29392e-06	4.55013e-05	-1.09619	2.10778e-09	1.27278e-07	-0.686884	9.06757e-05	0.00150644	-0.861117
ENSG00000241990.5	PRR34-AS1	antisense_RNA	chr22	+	-1.03782	1.17101e-05	0.000133024	-0.874242	4.98014e-05	0.000458072	-0.67235	0.00513717	0.0336023	-0.861471
ENSG00000166851.14	PLK1	protein_coding	chr16	+	-1.13703	1.49177e-14	2.76099e-12	-0.770427	1.76111e-07	4.50664e-06	-0.680006	3.9918e-06	0.000116119	-0.862487
ENSG00000168505.6	GBX2	protein_coding	chr2	-	-0.917794	0.00280187	0.0123422	-0.948138	0.0114286	0.0382776	-0.730552	0.00867754	0.0489778	-0.865495
ENSG00000178999.12	AURKB	protein_coding	chr17	-	-1.1844	5.49954e-12	5.50722e-10	-0.888073	2.90298e-07	6.79201e-06	-0.544242	0.00158022	0.0138676	-0.872238
ENSG00000161980.5	POLR3K	protein_coding	chr16	-	-0.945741	1.17143e-09	5.74733e-08	-1.11004	9.47729e-13	1.65962e-10	-0.57546	0.000155176	0.00231931	-0.877079
ENSG00000100526.19	CDKN3	protein_coding	chr14	+	-1.20825	4.50442e-20	3.01598e-17	-1.01559	3.40353e-16	1.49003e-13	-0.413416	0.000888567	0.00892706	-0.879085
ENSG00000168061.14	SAC3D1	protein_coding	chr11	+	-0.939963	2.04269e-05	0.000210989	-1.04556	1.72609e-06	2.86611e-05	-0.655714	0.0023929	0.019179	-0.880412
ENSG00000185813.10	PCYT2	protein_coding	chr17	-	-0.867191	5.99838e-07	1.08634e-05	-0.941989	3.03584e-08	1.08665e-06	-0.840241	1.53642e-06	5.1329e-05	-0.88314
ENSG00000183684.7	ALYREF	protein_coding	chr17	-	-1.03393	3.9675e-08	1.1361e-06	-0.985435	1.36177e-07	3.66007e-06	-0.645239	0.00055504	0.00625812	-0.888203
ENSG00000273541.1	DLEU1_2	misc_RNA	chr13	+	-0.568327	0.00634717	0.0240222	-1.318	2.69115e-10	2.26066e-08	-0.778901	0.00011239	0.00178957	-0.888409
ENSG00000101220.17	C20orf27	protein_coding	chr20	-	-0.95011	1.00305e-07	2.40617e-06	-1.23934	2.51751e-12	3.92541e-10	-0.487762	0.00549739	0.0352701	-0.892404
ENSG00000167900.11	TK1	protein_coding	chr17	-	-1.31542	5.22214e-15	1.10076e-12	-0.761198	5.35684e-06	7.28051e-05	-0.612213	0.000253874	0.00341385	-0.896278
ENSG00000213221.4	DNLZ	protein_coding	chr9	-	-0.775684	0.00171517	0.00820806	-1.24043	7.3395e-07	1.44661e-05	-0.708745	0.00362911	0.025989	-0.908286
ENSG00000111665.11	CDCA3	protein_coding	chr12	-	-1.07092	9.4723e-11	6.5944e-09	-0.919558	1.71872e-08	6.92507e-07	-0.80415	6.57959e-07	2.48229e-05	-0.931543
ENSG00000256632.3	AC135586.2	protein_coding	chr12	+	-1.33399	1.1732e-12	1.42823e-10	-1.01889	2.4064e-09	1.40107e-07	-0.441884	0.00730295	0.0432515	-0.931585
ENSG00000186193.8	SAPCD2	protein_coding	chr9	-	-0.982641	4.61755e-08	1.27882e-06	-1.30266	5.02844e-13	9.30669e-11	-0.535546	0.00257572	0.0202731	-0.940282
ENSG00000198830.10	HMGN2	protein_coding	chr1	+	-1.14304	1.92107e-10	1.2216e-08	-0.962596	8.55589e-08	2.54275e-06	-0.735982	4.14257e-05	0.000796145	-0.947204
ENSG00000089685.14	BIRC5	protein_coding	chr17	+	-1.19901	3.53429e-15	8.12708e-13	-0.842154	2.12264e-08	8.19014e-07	-0.802193	9.43912e-08	4.50892e-06	-0.947785
ENSG00000136720.6	HS6ST1	protein_coding	chr2	-	-1.11169	2.24648e-35	7.30587e-32	-1.04849	3.45499e-30	1.31088e-26	-0.684806	1.99229e-13	2.67066e-11	-0.948327
ENSG00000131153.8	GINS2	protein_coding	chr16	-	-1.17532	2.47882e-10	1.52514e-08	-1.0381	1.62983e-08	6.64033e-07	-0.646417	0.00029404	0.00383145	-0.953279
ENSG00000224420.3	ADM5	protein_coding	chr19	+	-0.977704	2.97132e-05	0.000286813	-1.23599	7.8854e-08	2.38395e-06	-0.664077	0.00837913	0.0477832	-0.959258
ENSG00000068078.17	FGFR3	protein_coding	chr4	+	-1.15664	0.000231471	0.00156178	-0.878535	0.00478258	0.018991	-0.844045	0.00694597	0.041707	-0.95974
ENSG00000238249.2	HMGN2P17	processed_pseudogene	chr1	+	-1.1024	1.52802e-06	2.4023e-05	-1.12072	2.66241e-06	4.09802e-05	-0.656363	0.00456501	0.0307314	-0.959826
ENSG00000213569.4	AL390039.1	processed_pseudogene	chrX	+	-0.975876	0.00112517	0.00576653	-0.936544	0.00512454	0.0201	-1.0032	0.00393396	0.0276008	-0.971875
ENSG00000274286.1	ADRA2B	protein_coding	chr2	-	-1.84502	0.0107974	0.0371807	-3.25334	3.74384e-11	3.90956e-09	2.1726	0.00126176	0.0117001	-0.975254
ENSG00000167508.11	MVD	protein_coding	chr16	-	-0.656683	0.00356856	0.0151282	-1.6389	2.59355e-13	5.17913e-11	-0.64296	0.00420735	0.0289692	-0.979514
ENSG00000100116.16	GCAT	protein_coding	chr22	+	-0.965901	7.24358e-09	2.73921e-07	-0.88893	1.26919e-07	3.47691e-06	-1.0947	1.37948e-10	1.31498e-08	-0.983178
ENSG00000109084.13	TMEM97	protein_coding	chr17	+	-0.724353	1.09514e-05	0.000125723	-1.27811	7.03369e-15	2.19345e-12	-0.9916	1.60185e-09	1.19709e-07	-0.998023
ENSG00000261061.1	AC092718.4	sense_intronic	chr16	+	-1.12633	4.2542e-07	8.05714e-06	-0.89486	4.276e-05	0.000404081	-1.00437	2.39928e-05	0.000519272	-1.00852
ENSG00000161981.10	SNRNP25	protein_coding	chr16	+	-1.12805	1.38204e-07	3.15252e-06	-1.04037	1.5167e-06	2.57417e-05	-0.862484	4.98135e-05	0.000921035	-1.0103
ENSG00000182551.13	ADI1	protein_coding	chr2	-	-0.805178	0.000762537	0.00417189	-0.779657	0.00111317	0.00582695	-1.47186	6.95934e-10	5.60087e-08	-1.0189
ENSG00000129195.15	PIMREG	protein_coding	chr17	+	-1.20077	1.93637e-15	4.73995e-13	-1.0347	1.20397e-11	1.5312e-09	-0.850683	2.01892e-08	1.14253e-06	-1.02872
ENSG00000099958.14	DERL3	protein_coding	chr22	-	-1.01969	1.509e-06	2.37897e-05	-1.13342	7.88248e-08	2.38395e-06	-0.936456	1.48191e-05	0.000352374	-1.02985
ENSG00000233966.1	UBE2SP1	processed_pseudogene	chr17	-	-1.16207	3.97358e-11	3.11926e-09	-0.984287	7.61755e-09	3.58293e-07	-0.969416	1.42602e-08	8.47237e-07	-1.03859
ENSG00000164611.12	PTTG1	protein_coding	chr5	+	-1.39557	9.82092e-19	4.96829e-16	-1.13162	6.30543e-13	1.14835e-10	-0.657335	2.89345e-05	0.000596145	-1.06151
ENSG00000108106.13	UBE2S	protein_coding	chr19	-	-1.25147	1.84271e-10	1.19855e-08	-0.994017	3.52655e-07	8.00418e-06	-0.947804	1.23987e-06	4.25483e-05	-1.06443
ENSG00000179362.14	HMGN2P46	transcribed_processed_pseudogene	chr15	+	-1.3997	7.71568e-07	1.33997e-05	-0.94291	0.00217826	0.01012	-0.862588	0.00190032	0.0160129	-1.0684
ENSG00000124635.8	HIST1H2BJ	protein_coding	chr6	-	-0.857654	0.00364918	0.0154011	-0.918711	0.00244459	0.0110704	-1.44779	7.52189e-06	0.000202167	-1.07472
ENSG00000226950.6	DANCR	processed_transcript	chr4	+	-0.594153	0.00210392	0.00972807	-0.997935	2.01251e-07	5.02908e-06	-1.67546	2.96477e-18	7.14477e-16	-1.08918
ENSG00000224126.2	AC026271.2	processed_pseudogene	chr17	+	-1.25801	1.97584e-07	4.2434e-06	-1.08198	2.09011e-06	3.33904e-05	-0.934511	4.59514e-05	0.00086605	-1.0915
ENSG00000188486.3	H2AFX	protein_coding	chr11	-	-1.13857	9.9032e-07	1.66504e-05	-1.03825	8.02345e-06	0.0001017	-1.11923	1.55979e-06	5.18672e-05	-1.09869
ENSG00000100162.14	CENPM	protein_coding	chr22	-	-1.20802	1.83445e-11	1.55825e-09	-1.29092	1.42515e-13	3.14985e-11	-0.81345	3.79329e-06	0.000111146	-1.10413
ENSG00000276529.1	AP001505.2	lincRNA	chr21	+	-1.37633	1.19051e-06	1.93585e-05	-1.24047	1.05013e-06	1.93416e-05	-0.826779	0.00118736	0.0111549	-1.14786
ENSG00000263731.1	AC145207.5	lincRNA	chr17	-	-1.37765	4.87467e-05	0.000432977	-1.51268	2.69204e-06	4.13525e-05	-0.924142	0.00849675	0.0482239	-1.27149
ENSG00000168952.15	STXBP6	protein_coding	chr14	-	-1.69818	6.62142e-12	6.49727e-10	-1.12959	0.000112772	0.000879797	-1.09871	4.82187e-06	0.000135721	-1.30883
ENSG00000120437.8	ACAT2	protein_coding	chr6	+	-1.02799	1.72934e-05	0.000183965	-1.52312	1.84289e-10	1.65824e-08	-1.56012	6.94913e-11	6.96471e-09	-1.37041
ENSG00000204584.1	AC027801.1	antisense_RNA	chr17	+	-1.7122	0.000372518	0.00230884	-1.24412	0.00841192	0.0299308	-1.3075	0.00543912	0.0349849	-1.42128
ENSG00000272468.1	AL021807.1	lincRNA	chr6	-	-1.37164	0.00152288	0.00742679	-1.18611	0.0138575	0.0446456	-1.81552	0.000698571	0.0074485	-1.45776
ENSG00000260257.2	AL035071.1	lincRNA	chr20	+	-1.50835	0.000138173	0.00102593	-1.81533	6.65339e-06	8.72752e-05	-1.54675	0.000206639	0.00290052	-1.62348
ENSG00000158486.13	DNAH3	protein_coding	chr16	-	-3.75849	0.00447041	0.0181134	1.08611	0.00366136	0.0153212	-3.95772	0.00305508	0.022887	-2.21003
ENSG00000117318.8	ID3	protein_coding	chr1	-	-1.76024	0.000344225	0.00216926	-2.26974	4.19251e-06	5.96888e-05	-2.64771	9.56282e-08	4.53768e-06	-2.22589
