# Supplementary material for: Transcriptome Profiling Reveals Matrisome Alteration as a Key Feature of Ovarian Cancer Progression
Source: Cancers (Basel). 2019 Oct 9;11(10):1513. doi: 10.3390/cancers11101513 (PMC6826756; doi:10.3390/cancers11101513)
Supplement: Supplementary file 1 [file cancers-11-01513-s001.zip › Supplementary Table S9 common 144 genes.xlsx]

## Sheet: Sheet1
ENSEMBL ID	Gene Name	Gene Type	Chr	Strand	Kuramochi_3D_vs_Kuramochi_Plast log2FoldChange	Kuramochi_3D_vs_Kuramochi_Plast pvalue	Kuramochi_3D_vs_Kuramochi_Plast padj	Ovcar4_3D_vs_Ovcar4_Plast. log2FoldChange	Ovcar4_3D_vs_Ovcar4_Plast pvalue	Ovcar4_3D_vs_Ovcar4_Plast padj	Ovcar8_3D_vs_Ovcar8_Plast log2FoldChange	Ovcar8_3D_vs_Ovcar8_Plast pvalue	Ovcar8_3D_vs_Ovcar8_Plast padj	Met_vs_Pri log2FoldChange	Met_vs_Pri pvalue	Met_vs_Pri padj
ENSG00000138080	EMILIN1	protein_coding	chr2	+	4.4003	6.02421e-07	1.089e-05	2.45154	0.000978695	0.00523373	3.34166	5.94647e-06	0.000164993	1.64773	2.34e-08	1.79e-05
ENSG00000137809	ITGA11	protein_coding	chr15	-	4.13274	0.000610346	0.00346562	9.32694	2.61225e-08	9.66959e-07	6.02532	1.94118e-06	6.21408e-05	2.19223	1.58e-07	6.49e-05
ENSG00000165424	ZCCHC24	protein_coding	chr10	-	0.957434	2.56269e-07	5.29879e-06	0.698082	0.000203182	0.0014276	0.51637	0.00592282	0.0371658	1.17306	4.69e-06	0.000751732
ENSG00000084636	COL16A1	protein_coding	chr1	-	1.60768	1.85672e-05	0.000194964	1.92605	1.30301e-07	3.53131e-06	2.11143	6.44754e-09	4.24193e-07	1.85116	5.03e-06	0.000795624
ENSG00000179954	SSC5D	protein_coding	chr19	+	1.77321	0.00047649	0.00282629	2.49363	1.66312e-06	2.78137e-05	2.20281	3.03839e-05	0.00062242	1.61589	9.42e-06	0.00128637
ENSG00000113319	RASGRF2	protein_coding	chr5	+	1.92935	1.79387e-05	0.000189237	0.736816	1.13415e-05	0.000134605	1.61833	0.000134871	0.0020781	1.46754	2.48e-05	0.00242156
ENSG00000122861	PLAU	protein_coding	chr10	+	1.34864	0.000471099	0.00280223	2.30257	2.35587e-09	1.37957e-07	1.12654	0.00349202	0.0252953	1.29772	3.49e-05	0.00299226
ENSG00000089472	HEPH	protein_coding	chrX	+	6.0074	0.000517783	0.0030215	6.91411	6.39893e-05	0.00055963	8.03689	3.16023e-06	9.4931e-05	1.04215	3.97e-05	0.00326437
ENSG00000124212	PTGIS	protein_coding	chr20	-	1.93338	0.000222903	0.00151519	1.80731	0.000456879	0.00278993	5.87002	1.17133e-20	3.53839e-18	1.21014	3.95e-05	0.00326437
ENSG00000102359	SRPX2	protein_coding	chrX	+	2.35314	2.04074e-10	1.28691e-08	2.25723	2.32475e-12	3.64986e-10	1.37429	1.07818e-05	0.000271099	1.5478	4.12e-05	0.00336548
ENSG00000168487	BMP1	protein_coding	chr8	+	0.822168	4.64157e-05	0.000415515	1.07215	1.2469e-07	3.42408e-06	0.604618	0.002752	0.0212243	1.02645	5.95e-05	0.00427717
ENSG00000142173	COL6A2	protein_coding	chr21	+	1.00043	0.000578943	0.00331981	1.25518	1.56351e-05	0.000174733	1.22209	2.48837e-05	0.000533344	0.931834	8.99e-05	0.00551961
ENSG00000163297	ANTXR2	protein_coding	chr4	-	7.9468	1.67657e-10	1.10309e-08	5.86943	8.28147e-08	2.47412e-06	1.03263	0.00669784	0.0406457	1.38687	9.77e-05	0.00579737
ENSG00000159674	SPON2	protein_coding	chr4	-	2.78482	0.000322426	0.00205603	3.57014	2.66767e-05	0.00027331	2.52111	0.000422205	0.00505892	1.09295	0.000106051	0.00606466
ENSG00000106483	SFRP4	protein_coding	chr7	-	8.21327	5.84448e-10	3.22936e-08	8.77695	1.74823e-09	1.09637e-07	5.93293	6.62547e-10	5.36238e-08	2.02945	0.000108292	0.00616096
ENSG00000186340	THBS2	protein_coding	chr6	-	11.7524	6.31005e-14	9.83892e-12	8.87939	2.21065e-11	2.5546e-09	10.5983	3.34201e-13	4.34421e-11	1.2969	0.000128444	0.00683313
ENSG00000078098	FAP	protein_coding	chr2	-	7.56887	1.08019e-06	1.79481e-05	8.19673	8.30756e-07	1.59596e-05	9.31163	2.14937e-08	1.20051e-06	1.0937	0.000133607	0.00704013
ENSG00000174348	PODN	protein_coding	chr1	+	1.78696	0.000393893	0.00241502	2.13929	0.00134805	0.00683635	6.44107	5.65876e-07	2.17898e-05	0.647545	0.000141609	0.00735667
ENSG00000159842	ABR	protein_coding	chr17	-	0.653548	1.24638e-05	0.000139567	0.551125	0.000269928	0.00181426	0.6893	4.54781e-06	0.0001289	0.644502	0.000194687	0.00898708
ENSG00000168461	RAB31	protein_coding	chr18	+	0.934055	1.1818e-14	2.24197e-12	0.590982	1.32536e-07	3.57063e-06	0.605321	4.23674e-08	2.23267e-06	0.813771	0.000196332	0.00902328
ENSG00000182326	C1S	protein_coding	chr12	+	2.05501	9.10244e-10	4.66705e-08	2.83013	1.01282e-15	3.84282e-13	2.91896	5.1184e-18	1.16787e-15	0.746313	0.000437197	0.0153825
ENSG00000159403	C1R	protein_coding	chr12	-	1.64065	3.19048e-12	3.45864e-10	1.92485	2.26511e-13	4.73075e-11	2.10869	2.85798e-20	8.28349e-18	0.696706	0.00064073	0.0196671
ENSG00000011465	DCN	protein_coding	chr12	-	10.6088	0.0029829	0.0130337	10.9922	0.00209156	0.00978995	11.5294	0.00124937	0.0116305	0.928655	0.000645788	0.019713
ENSG00000112769	LAMA4	protein_coding	chr6	-	1.66967	0.00502485	0.019901	4.54202	4.03308e-10	3.18796e-08	6.3028	2.02879e-15	3.50916e-13	1.09795	0.000683769	0.0205047
ENSG00000011028	MRC2	protein_coding	chr17	+	1.4268	0.000551187	0.00318107	2.35258	1.95673e-08	7.74694e-07	1.1547	0.00512635	0.033552	0.886823	0.0010647	0.0272089
ENSG00000157227	MMP14	protein_coding	chr14	+	1.0141	0.000171759	0.0012242	1.97594	4.24158e-13	8.11426e-11	0.969116	0.000330676	0.00418427	0.86259	0.0016618	0.0351263
ENSG00000139329	LUM	protein_coding	chr12	-	6.59442	1.97285e-05	0.000204517	7.87624	8.44473e-06	0.000105978	10.2348	3.91632e-08	2.07914e-06	1.15387	0.00189481	0.0383988
ENSG00000134853	PDGFRA	protein_coding	chr4	+	2.56927	0.000318994	0.00203643	7.69588	1.76376e-08	7.08148e-07	6.09696	1.15243e-14	1.83092e-12	0.995738	0.00198051	0.0394605
ENSG00000087116	ADAMTS2	protein_coding	chr5	-	2.70264	6.86725e-08	1.75852e-06	2.92848	1.53754e-08	6.36403e-07	1.35716	0.00240119	0.0192167	0.802979	0.00200131	0.0395808
ENSG00000133110	POSTN	protein_coding	chr13	-	10.9277	0.000665391	0.00372178	11.4309	0.000370392	0.00233573	11.2655	0.000450103	0.00532771	0.780814	0.00215597	0.0416351
ENSG00000164692	COL1A2	protein_coding	chr7	+	12.2742	4.12895e-20	2.84835e-17	6.52588	1.25317e-09	8.17432e-08	15.8724	1.99624e-23	7.51148e-21	0.927972	0.00218098	0.0418987
ENSG00000204262	COL5A2	protein_coding	chr2	-	2.5687	0.000676147	0.00377175	3.9098	2.82099e-07	6.65067e-06	5.9963	8.96815e-15	1.44623e-12	0.740194	0.00230466	0.0429699
ENSG00000184985	SORCS2	protein_coding	chr4	+	0.880219	0.000299069	0.00192925	0.882415	0.000303233	0.00198194	0.750635	0.00220113	0.0179573	1.04824	0.00236502	0.0435443
ENSG00000171992	SYNPO	protein_coding	chr5	+	1.00714	1.46604e-05	0.000160531	0.649497	0.00514996	0.0201684	1.45971	1.11415e-09	8.72123e-08	0.767824	0.00257813	0.0456818
ENSG00000165617	DACT1	protein_coding	chr14	+	2.53107	6.43199e-05	0.000543107	4.19602	1.04357e-05	0.000126031	2.31358	0.000322177	0.00410579	1.652	0.00282457	0.0483391
ENSG00000119681	LTBP2	protein_coding	chr14	-	1.84973	8.72424e-07	1.4877e-05	1.04787	0.00499694	0.0196751	2.28764	1.43845e-09	1.08633e-07	0.896156	0.00295627	0.0495646
ENSG00000105419	MEIS3	protein_coding	chr19	-	1.1041	0.00104057	0.00541208	1.79723	4.08168e-06	5.82691e-05	0.506442	0.0167217	0.0790811	2.04086	1.29e-14	1.43e-10
ENSG00000106624	AEBP1	protein_coding	chr7	+	0.397819	0.229474	0.38953	5.39042	2.46964e-09	1.43057e-07	1.1748	0.000383043	0.00468387	2.31083	5.62e-10	1.04e-06
ENSG00000105664	COMP	protein_coding	chr19	-	3.92934	0.0197029	0.0603602	6.63903	0.000380547	0.00238918	5.66853	0.00246191	0.0195952	3.82486	1.26e-09	1.99e-06
ENSG00000107796	ACTA2	protein_coding	chr10	-	-1.14963	0.111879	0.231347	4.03563	3.49016e-08	1.21303e-06	3.63926	7.79048e-07	2.85624e-05	2.4298	2.16e-09	2.81e-06
ENSG00000182492	BGN	protein_coding	chrX	+	2.32564	0.00164183	0.0078936	3.90725	7.55506e-07	1.48524e-05	1.18823	0.0957287	0.258849	2.02676	3.15e-08	2.11e-05
ENSG00000149380	P4HA3	protein_coding	chr11	-	1.71309	0.00177479	0.00843663	0.820656	0.121869	0.240287	2.19871	4.31187e-06	0.000123638	1.7442	1.25e-07	5.54e-05
ENSG00000138185	ENTPD1	protein_coding	chr10	+	0.939828	0.000630163	0.00355795	1.32456	2.10494e-08	8.13564e-07	2.56546	0.0656235	0.199843	1.30059	1.39e-07	5.8e-05
ENSG00000167549	CORO6	protein_coding	chr17	-	0.312412	0.354637	0.530803	1.23994	9.99427e-05	0.000804025	1.19215	0.000780476	0.00807671	1.59913	3.46e-07	0.000125602
ENSG00000135596	MICAL1	protein_coding	chr6	-	0.945354	0.00142278	0.00702291	1.17066	7.33389e-05	0.000626958	0.599021	0.0413278	0.147183	1.10755	4.53e-07	0.00015201
ENSG00000105499	PLA2G4C	protein_coding	chr19	-	0.678152	0.182243	0.330711	2.17265	0.000242133	0.00165629	1.74914	0.000396268	0.00482085	1.02467	7.76e-07	0.000209417
ENSG00000178031	ADAMTSL1	protein_coding	chr9	+	2.14534	0.000147831	0.00108386	6.39199	8.49606e-07	1.62395e-05	0.525435	0.322564	0.551352	2.06195	1.44e-06	0.000338696
ENSG00000122133	PAEP	protein_coding	chr9	+	2.04185	0.0161424	0.0513745	1.58646	0.00147677	0.00737576	4.78619	0.000235742	0.00322051	1.78869	1.69e-06	0.000373089
ENSG00000178033	FAM26E	protein_coding	chr6	+	0.0441602	0.9514	0.976109	2.41839	0.00149871	0.00746729	3.22561	7.57373e-05	0.00130475	1.23665	1.93e-06	0.000403351
ENSG00000230630	DNM3OS	antisense_RNA	chr1	-	1.18327	0.0763683	0.173592	4.94239	0.000376925	0.00237167	3.84791	0.00560031	0.035738	1.71778	2.51e-06	0.000487737
ENSG00000110811	P3H3	protein_coding	chr12	+	-0.187612	0.315245	0.487422	0.869132	0.00498453	0.0196393	0.506917	0.00690529	0.0415674	1.222	3.06e-06	0.000564447
ENSG00000187688	TRPV2	protein_coding	chr17	+	2.36298	4.25257e-05	0.000387239	0.883016	0.12691	0.247949	3.68253	1.08914e-05	0.000272897	1.01285	3.42e-06	0.000620462
ENSG00000122641	INHBA	protein_coding	chr7	-	7.66596	3.55265e-10	2.06844e-08	4.4526	1.64406e-09	1.03964e-07	-0.502424	0.447882	0.666769	1.7796	4.11e-06	0.000711311
ENSG00000143387	CTSK	protein_coding	chr1	-	1.0762	0.00099031	0.00518678	0.688795	0.0334644	0.0899322	1.63892	3.21726e-06	9.61055e-05	1.18485	4.73e-06	0.000752472
ENSG00000233521	LINC01638	lincRNA	chr22	-	2.35427	0.014346	0.046789	2.77376	0.0032536	0.0139593	0.56134	0.360564	0.587152	2.35188	6.15e-06	0.00095122
ENSG00000197093	GAL3ST4	protein_coding	chr7	-	1.07549	0.000769636	0.00420364	1.75813	4.31355e-06	6.11063e-05	0.621391	0.0513623	0.169741	1.13337	6.61e-06	0.00100889
ENSG00000121361	KCNJ8	protein_coding	chr12	-	2.00335	0.159629	0.300253	3.3366	0.0142867	0.0457371	1.02118	0.00537155	0.034691	1.61805	7.44e-06	0.0010915
ENSG00000152049	KCNE4	protein_coding	chr2	+	1.75253	0.143424	0.278563	5.0692	0.00195513	0.00927259	4.62104	0.00245713	0.0195694	1.68302	1.15e-05	0.00144504
ENSG00000146112	PPP1R18	protein_coding	chr6	-	0.531369	0.000687088	0.00382247	0.482576	0.00218051	0.0101264	0.290424	0.0627795	0.194187	0.70115	1.26e-05	0.00152957
ENSG00000105997	HOXA3	protein_coding	chr7	-	5.20664	2.97207e-05	0.000286813	-0.0859327	0.755226	0.855487	1.64851	0.000336562	0.00424123	1.88041	1.66e-05	0.0018547
ENSG00000261371	PECAM1	protein_coding	chr17	-	2.01079	0.00145874	0.00717394	-0.523583	0.000523447	0.00311788	0.851194	0.00101962	0.00991809	0.66612	1.77e-05	0.00197066
ENSG00000166482	MFAP4	protein_coding	chr17	-	2.81706	0.0530542	0.131195	5.57998	0.00307907	0.0133387	7.00705	0.000182216	0.00262999	1.29472	1.9e-05	0.00204582
ENSG00000198832	SELENOM	protein_coding	chr22	-	-0.137718	0.726495	0.838037	1.3052	0.00186533	0.00890234	1.20751	0.00453218	0.0305776	1.21586	2.41e-05	0.00239659
ENSG00000071246	VASH1	protein_coding	chr14	+	0.848362	0.0026917	0.0119525	0.72053	0.00829594	0.0296014	0.353659	0.184732	0.391049	0.885496	3.04e-05	0.00281185
ENSG00000172346	CSDC2	protein_coding	chr22	+	1.5904	0.0111177	0.0380652	2.51369	0.00332953	0.0142117	0.859268	0.143696	0.335427	1.98222	3.1e-05	0.0028394
ENSG00000099998	GGT5	protein_coding	chr22	-	2.64913	3.24433e-06	4.49527e-05	-1.26028	0.0294892	0.0812049	3.66011	0.000314287	0.00402678	1.27322	3.16e-05	0.00286939
ENSG00000166272	WBP1L	protein_coding	chr10	+	0.504107	1.21038e-05	0.000136293	0.398287	0.000897407	0.00488295	0.0659871	0.566959	0.761866	0.741575	4.11e-05	0.00336548
ENSG00000182636	NDN	protein_coding	chr15	-	5.86635	1.58273e-06	2.47295e-05	6.36497	1.46696e-07	3.88771e-06	-0.220053	0.254232	0.477203	1.04558	5.22e-05	0.00398645
ENSG00000185532	PRKG1	protein_coding	chr10	+	0.885645	0.112848	0.232887	4.62882	0.00048299	0.00292505	1.50317	0.00295183	0.0223083	1.80393	5.22e-05	0.00398645
ENSG00000106991	ENG	protein_coding	chr9	-	4.4446	1.9771e-15	4.76101e-13	0.065152	0.837805	0.914097	1.50437	2.93355e-06	8.93732e-05	1.00144	5.42e-05	0.00407896
ENSG00000144810	COL8A1	protein_coding	chr3	+	1.25308	0.00108718	0.005616	1.22821	0.00136474	0.00690713	0.213765	0.579846	0.770685	1.64307	6.24e-05	0.00440382
ENSG00000150540	HNMT	protein_coding	chr2	+	1.47075	0.011878	0.0401369	0.261203	0.418994	0.58752	6.20076	5.45842e-07	2.11704e-05	0.741834	6.26e-05	0.00440382
ENSG00000123384	LRP1	protein_coding	chr12	+	1.2198	0.000206892	0.00142465	1.77392	7.00562e-08	2.17576e-06	0.856582	0.00915951	0.05075	0.885809	7.24e-05	0.00479531
ENSG00000142798	HSPG2	protein_coding	chr1	-	1.21183	1.28216e-06	2.06133e-05	1.68696	1.59128e-11	1.93719e-09	0.530966	0.0341722	0.13009	0.880255	7.5e-05	0.00489757
ENSG00000129009	ISLR	protein_coding	chr15	+	1.10636	0.423715	0.598379	7.80662	1.74221e-05	0.000191972	8.49934	2.87829e-06	8.80651e-05	1.20539	8.87e-05	0.00550048
ENSG00000149451	ADAM33	protein_coding	chr20	-	0.0803953	0.897194	0.953456	2.74045	0.00122816	0.00632794	4.44771	2.18753e-05	0.000484192	1.53037	9.91e-05	0.00585981
ENSG00000031081	ARHGAP31	protein_coding	chr3	+	1.39322	0.000273598	0.00179422	1.08796	0.00477044	0.018956	-0.023115	0.951805	0.976715	0.844787	0.000113679	0.00628955
ENSG00000272168	CASC15	lincRNA	chr6	+	1.96239	0.0237616	0.0700598	3.31735	7.68788e-05	0.000649887	5.99765	1.61285e-05	0.000377234	1.04565	0.000119506	0.00649823
ENSG00000137573	SULF1	protein_coding	chr8	+	0.17065	0.844457	0.919284	7.59436	4.76988e-13	9.04887e-11	7.87237	5.47914e-16	1.02188e-13	0.918539	0.000129562	0.00687028
ENSG00000175727	MLXIP	protein_coding	chr12	+	0.631954	2.1297e-06	3.15779e-05	0.721554	6.05543e-08	1.93612e-06	-0.0349026	0.793163	0.90616	0.475396	0.000148352	0.00756494
ENSG00000120820	GLT8D2	protein_coding	chr12	-	0.603171	0.000306448	0.00197015	-0.0375113	0.834449	0.912097	1.59716	1.571e-10	1.47139e-08	1.24762	0.00017731	0.00853599
ENSG00000154589	LY96	protein_coding	chr8	+	1.19373	0.170575	0.314603	2.72229	0.000263727	0.00178153	1.85133	0.00351852	0.025375	0.728225	0.000177423	0.00853599
ENSG00000087245	MMP2	protein_coding	chr16	+	1.32898	0.0562012	0.137086	1.87722	0.00712745	0.0261831	12.4521	8.98968e-20	2.53698e-17	1.02588	0.000201027	0.00913539
ENSG00000142303	ADAMTS10	protein_coding	chr19	-	1.59043	0.00146525	0.00720285	1.43558	0.00341084	0.014497	0.679971	0.161321	0.360714	1.06785	0.000220595	0.00953513
ENSG00000168016	TRANK1	protein_coding	chr3	-	0.767829	0.0242371	0.0712682	2.23828	4.3757e-09	2.31007e-07	4.96545	6.78561e-42	4.85126e-39	0.783331	0.000220247	0.00953513
ENSG00000113721	PDGFRB	protein_coding	chr5	-	1.7322	3.60486e-05	0.00033716	3.37497	3.10459e-08	1.10259e-06	-0.108234	0.755817	0.884773	1.01514	0.000233592	0.00992251
ENSG00000090539	CHRD	protein_coding	chr3	+	2.8903	4.34174e-13	5.74649e-11	1.92165	1.73917e-06	2.88069e-05	0.833591	0.0351671	0.132583	1.04698	0.000241029	0.0101604
ENSG00000154511	FAM69A	protein_coding	chr1	-	0.447488	0.00269187	0.0119525	0.105458	0.445165	0.612152	0.479412	0.000552878	0.00624441	0.907044	0.00024354	0.0102467
ENSG00000134871	COL4A2	protein_coding	chr13	+	-0.101966	0.541721	0.703215	0.972755	5.65521e-09	2.84196e-07	0.439939	0.00845994	0.0480787	0.820812	0.000257909	0.0106489
ENSG00000020181	ADGRA2	protein_coding	chr8	+	1.15644	0.00656108	0.0246651	0.802768	0.0674101	0.154323	1.16369	0.00403805	0.0281186	1.24391	0.000295788	0.0117028
ENSG00000154096	THY1	protein_coding	chr11	-	-0.435899	0.584477	0.737235	2.99709	0.00024166	0.00165501	5.90944	2.03823e-10	1.8368e-08	0.9151	0.000303241	0.0118152
ENSG00000116132	PRRX1	protein_coding	chr1	+	7.11851	3.38343e-06	4.64559e-05	4.68642	0.00277453	0.0122384	2.40018	0.0151784	0.0736698	1.03118	0.000338786	0.0128165
ENSG00000198796	ALPK2	protein_coding	chr18	-	1.76934	0.00563528	0.0218547	3.64915	1.09162e-05	0.000130382	-0.134837	0.832945	0.928486	0.898634	0.000436643	0.0153825
ENSG00000154553	PDLIM3	protein_coding	chr4	-	0.935729	0.00182628	0.00864171	2.07362	1.46219e-10	1.34764e-08	0.303741	0.296246	0.523942	1.44985	0.00044281	0.015506
ENSG00000234456	MAGI2-AS3	processed_transcript	chr7	+	1.99088	9.31747e-07	1.5747e-05	1.02422	0.000151119	0.00112242	0.13321	0.476271	0.68895	1.24367	0.000442531	0.015506
ENSG00000070404	FSTL3	protein_coding	chr19	+	0.625792	0.000917166	0.00486697	1.24258	1.93538e-11	2.28284e-09	0.436627	0.0175305	0.0818979	0.943884	0.000465427	0.0160943
ENSG00000115414	FN1	protein_coding	chr2	-	4.18641	1.72681e-13	2.50388e-11	9.47513	1.49984e-51	3.4144e-47	0.470697	0.407383	0.630792	1.01293	0.00047886	0.016456
ENSG00000118971	CCND2	protein_coding	chr12	+	2.15354	0.0247509	0.0724143	7.62919	3.46301e-07	7.88355e-06	7.65716	3.09518e-07	1.28157e-05	0.46069	0.000539158	0.017625
ENSG00000183876	ARSI	protein_coding	chr5	-	1.24069	0.00977304	0.0342326	2.35509	7.4129e-07	1.45982e-05	0.0704441	0.86272	0.936939	0.979221	0.000544609	0.0176468
ENSG00000130635	COL5A1	protein_coding	chr9	+	1.05168	0.103412	0.218463	1.76001	0.00647616	0.0242683	8.27206	1.48154e-25	5.77746e-23	1.17358	0.000577069	0.0183925
ENSG00000220785	MTMR9LP	transcribed_unprocessed_pseudogene	chr1	-	1.12239	0.00295154	0.0129116	0.588769	0.111032	0.224502	1.186	0.000722183	0.00761523	0.876487	0.000586619	0.0185729
ENSG00000019144	PHLDB1	protein_coding	chr11	+	0.654283	0.000181486	0.00128308	0.977473	2.27101e-08	8.64542e-07	0.261661	0.138411	0.327583	0.827819	0.000605512	0.0189274
ENSG00000166147	FBN1	protein_coding	chr15	-	1.69701	4.53953e-06	6.00828e-05	3.07235	7.36456e-14	1.76478e-11	0.265199	0.46892	0.683814	0.972546	0.000620321	0.0192543
ENSG00000169604	ANTXR1	protein_coding	chr2	+	1.0198	1.29479e-10	8.72066e-09	0.884541	4.94733e-08	1.64658e-06	-0.260279	0.0949985	0.257562	0.949049	0.000745465	0.0217077
ENSG00000178860	MSC	protein_coding	chr8	-	6.94558	2.23852e-07	4.70109e-06	7.19297	7.60244e-08	2.32308e-06	0.921081	0.141435	0.332039	0.817296	0.000748526	0.0217112
ENSG00000136732	GYPC	protein_coding	chr2	+	2.74737	0.0639885	0.151581	6.88685	0.000172385	0.00124781	7.1781	8.8576e-05	0.00148093	0.663481	0.000854456	0.023967
ENSG00000149557	FEZ1	protein_coding	chr11	-	-0.191395	0.797891	0.887998	2.31552	0.00740554	0.0269826	5.66427	4.81954e-05	0.000897304	0.892352	0.00102171	0.0268227
ENSG00000167202	TBC1D2B	protein_coding	chr15	-	0.604438	0.000414622	0.00251905	0.423771	0.0137163	0.044313	0.314822	0.0632915	0.195173	0.69073	0.00103554	0.0268751
ENSG00000167123	CERCAM	protein_coding	chr9	+	0.704405	0.00505668	0.0199992	0.312441	0.21285	0.364354	0.783884	0.001857	0.0157832	0.877823	0.00105864	0.027208
ENSG00000134030	CTIF	protein_coding	chr18	+	0.587168	6.73455e-05	0.000565309	0.761272	6.52843e-08	2.0613e-06	0.0226635	0.873725	0.936939	0.978708	0.00110356	0.0277871
ENSG00000108821	COL1A1	protein_coding	chr17	-	4.66646	3.29757e-17	1.19157e-14	4.24712	1.48147e-14	4.32381e-12	0.703473	0.201924	0.412699	1.28374	0.00115784	0.0285984
ENSG00000162458	FBLIM1	protein_coding	chr1	+	1.00429	7.43873e-06	9.03161e-05	0.507391	0.0234031	0.0678665	1.22883	1.08359e-07	5.05238e-06	0.762902	0.00116038	0.0286292
ENSG00000174807	CD248	protein_coding	chr11	-	0.0578657	0.924655	0.969053	1.83859	0.00704242	0.0259377	6.50678	9.73325e-07	3.50266e-05	0.457647	0.00118037	0.028833
ENSG00000180044	C3orf80	protein_coding	chr3	+	3.08671	0.00768628	0.0281044	4.2023	0.0032453	0.0139369	0.955002	0.222493	0.438524	0.906891	0.00128928	0.0302256
ENSG00000069431	ABCC9	protein_coding	chr12	-	5.29678	6.77455e-05	0.000567295	2.74348	0.063365	0.147209	1.79405	0.00102965	0.00998823	1.14893	0.00152837	0.0333903
ENSG00000146859	TMEM140	protein_coding	chr7	+	0.490797	0.431355	0.605711	2.21661	0.000572125	0.00336126	5.32784	2.49528e-09	1.78993e-07	0.867343	0.00165504	0.035084
ENSG00000139636	LMBR1L	protein_coding	chr12	-	0.578304	0.00785898	0.0286433	0.783199	0.000293386	0.00193592	0.535758	0.0160336	0.0766242	0.507516	0.00165837	0.0350874
ENSG00000136859	ANGPTL2	protein_coding	chr9	-	-0.258075	0.293183	0.463662	0.690349	0.0104243	0.0355634	1.93573	8.77322e-14	1.22187e-11	0.842375	0.00178133	0.0367997
ENSG00000173918	C1QTNF1	protein_coding	chr17	+	3.85656	7.16912e-06	8.75845e-05	1.4712	0.0360456	0.0951836	6.20483	5.96649e-10	4.88432e-08	0.763497	0.00182598	0.0374521
ENSG00000157613	CREB3L1	protein_coding	chr11	+	0.947981	0.0101678	0.0353823	1.71871	6.36462e-05	0.0005577	0.129202	0.685894	0.846217	1.25677	0.00190578	0.0384825
ENSG00000182963	GJC1	protein_coding	chr17	-	0.396788	0.00510355	0.0201473	0.621596	0.000177956	0.00128242	-0.00973137	0.943255	0.9718	0.970338	0.00190884	0.0385092
ENSG00000175745	NR2F1	protein_coding	chr5	+	0.0918206	0.836136	0.913809	6.4373	4.32561e-07	9.45033e-06	2.16442	6.51241e-05	0.00114678	1.52917	0.00194306	0.039057
ENSG00000162645	GBP2	protein_coding	chr1	-	0.268894	0.254816	0.419807	1.30281	4.50629e-08	1.5153e-06	3.23704	7.02366e-26	2.84233e-23	0.706376	0.00208561	0.0408465
ENSG00000137507	LRRC32	protein_coding	chr11	-	2.85375	0.000747304	0.00410431	1.8456	0.0516036	0.125562	4.16225	0.000547378	0.00619861	0.759326	0.00212271	0.0413173
ENSG00000106018	VIPR2	protein_coding	chr7	-	2.67571	0.00216644	0.00996747	1.81437	6.54928e-05	0.000570539	2.57012	0.0739889	0.217148	1.53546	0.0021365	0.0415127
ENSG00000177000	MTHFR	protein_coding	chr1	-	0.540312	0.00185238	0.00874703	0.765079	1.21802e-05	0.000142856	0.26281	0.142422	0.333506	0.513895	0.00236102	0.0435443
ENSG00000267281	AC023509.3	protein_coding	chr12	-	0.735164	8.23945e-05	0.000669136	0.740074	4.77512e-05	0.000442252	0.087313	0.623518	0.803037	0.760349	0.00245199	0.0443704
ENSG00000271503	CCL5	protein_coding	chr17	-	-1.23256	0.0879832	0.193054	2.16009	0.0065242	0.0244041	9.45789	6.50465e-12	7.54118e-10	0.945608	0.00261793	0.046239
ENSG00000141338	ABCA8	protein_coding	chr17	-	1.41924	0.228193	0.388077	5.61014	0.000477138	0.00289346	6.17811	0.00010261	0.00166096	1.20445	0.00262752	0.0462975
ENSG00000136098	NEK3	protein_coding	chr13	-	0.416688	0.0135086	0.0446008	0.208837	0.317538	0.485054	0.449521	0.00755613	0.0444132	0.66821	0.00276489	0.0478793
ENSG00000158863	FAM160B2	protein_coding	chr8	+	0.682064	0.000317243	0.00202866	0.179135	0.340499	0.508793	0.493205	0.00855468	0.0484502	0.407733	0.00276871	0.047908
ENSG00000242265	PEG10	protein_coding	chr7	+	-0.51572	0.0092859	0.0328502	-0.965786	1.19852e-06	2.1266e-05	-0.689124	0.000504894	0.00582515	-1.34081	6.51e-05	0.00445979
ENSG00000070756	PABPC1	protein_coding	chr8	-	-0.34053	5.61009e-05	0.00048505	-0.33783	6.52382e-05	0.000569022	-0.307773	0.000272211	0.00360394	-0.628162	0.000167502	0.00827171
ENSG00000165730	STOX1	protein_coding	chr10	+	-0.683015	0.000608951	0.0034605	-0.584285	0.00126489	0.00647956	-0.561468	0.00886777	0.0496985	-1.16262	0.000502224	0.016815
ENSG00000110721	CHKA	protein_coding	chr11	-	-0.435371	0.00215075	0.00990729	-0.344398	0.0147901	0.0469132	-0.492139	0.000673632	0.0072385	-0.480156	0.00225453	0.0427209
ENSG00000158486	DNAH3	protein_coding	chr16	-	-3.75849	0.00447041	0.0181134	1.08611	0.00366136	0.0153212	-3.95772	0.00305508	0.022887	-1.7617	1.29e-08	1.24e-05
ENSG00000186603	HPDL	protein_coding	chr1	+	-0.760961	0.00242091	0.0109414	-1.90495	7.05541e-12	9.56051e-10	-0.172775	0.489569	0.699471	-1.19001	0.000549629	0.0177548
ENSG00000116560	SFPQ	protein_coding	chr1	-	-0.247201	0.00595123	0.0228851	-0.063464	0.481043	0.644562	-0.317745	0.000413736	0.00498249	-0.356236	0.000919487	0.024999
ENSG00000171243	SOSTDC1	protein_coding	chr7	-	-2.01481	7.53037e-05	0.000621119	-1.614	0.00377425	0.015722	-1.24619	0.472993	0.687007	-1.4112	0.00148836	0.0328076
ENSG00000104549	SQLE	protein_coding	chr8	+	0.0874251	0.584997	0.737564	-0.933679	7.04235e-09	3.38226e-07	-1.29571	8.78364e-16	1.56993e-13	-1.26639	0.00217033	0.0417966
ENSG00000152455	SUV39H2	protein_coding	chr10	+	-0.0762082	0.430998	0.60536	-0.271822	0.00769403	0.0277891	-0.329541	0.00098389	0.0096623	-0.674383	0.00232099	0.0430773
ENSG00000162851	TFB2M	protein_coding	chr1	-	-0.263661	0.10186	0.216047	-0.39477	0.0150207	0.0474596	-0.435447	0.00724232	0.0429216	-0.744439	0.00255212	0.0454028
ENSG00000281162	AC005035.1	lincRNA	chr2	+	-0.871011	0.00567361	0.0219659	-2.78827	6.6927e-21	7.25521e-18	-0.28442	0.866429	0.936939	-1.31689	0.00256219	0.0454722
ENSG00000137393	RNF144B	protein_coding	chr6	+	-0.546101	0.0039817	0.0165166	0.439691	0.0182679	0.0556196	-0.891744	3.24515e-06	9.68038e-05	-0.646338	0.00297266	0.0498016
